# Supplementary material for: IGF-I, IGF-II, and Insulin Stimulate Different Gene Expression Responses through Binding to the IGF-I Receptor
Source: Front Endocrinol (Lausanne). 2013 Aug 9;4:98. doi: 10.3389/fendo.2013.00098 (PMC3738877; doi:10.3389/fendo.2013.00098)
Supplement: Supplementary Table S1 — Transcripts regulated by insulin and the IGFs. [file 48044_Versteyhe_DataSheet1.XLS]

## Sheet: Supplementary Table 1
Supplementary Table 1
Transcripts regulated by insulin and the IGFs
Probe set (Affymetrix)	Transcript	Accession nr.	fold change insulin	p-value insulin	fold change IGF-I	p-value IGF-I	fold change IGF-II	p-value IGF-II
1415684_at	Atg5: autophagy-related 5 (yeast)	AV168389	1.59	0.026986	2.02	0.000018	1.60	0.001304
1415694_at	Wars: tryptophanyl-tRNA synthetase	AK004541	1.36	0.012705	1.61	0.009557	1.46	0.008456
1415802_at	Slc16a1: solute carrier family 16 (monocarboxylic acid transporters), member 1	NM_009196	1.40	0.001122	1.56	0.001803	1.49	0.000798
1415834_at	Dusp6: dual specificity phosphatase 6	NM_026268	1.66	0.024401	2.96	0.000037	4.45	0.000114
1415908_at	Tspyl1: testis-specific protein, Y-encoded-like 1	AF042180	-1.59	0.018799	-1.69	0.012941	-1.63	0.017478
1415940_at	Zfand2a: zinc finger, AN1-type domain 2A	NM_133349	1.47	0.005951	1.88	0.006768	1.96	0.000189
1415941_s_at	Zfand2a: zinc finger, AN1-type domain 2A	NM_133349	1.60	0.019851	1.70	0.019020	1.86	0.000002
1415971_at	Marcks: myristoylated alanine rich protein kinase C substrate	AW546141	-1.72	0.000344	-1.42	0.002226	-1.71	0.000913
1415972_at	Marcks: myristoylated alanine rich protein kinase C substrate	AW546141	-1.87	0.001772	-1.72	0.001650	-2.08	0.001187
1415981_at	Herpud2: HERPUD family member 2	AV258950	-1.49	0.009600	-1.40	0.016424	-1.57	0.006418
1415993_at	Sqle: squalene epoxidase	NM_009270	2.32	0.015361	2.45	0.004490	2.61	0.001227
1415996_at	Txnip: thioredoxin interacting protein	AF173681	-2.29	0.002008	-1.68	0.008627	-2.31	0.001394
1415997_at	Txnip: thioredoxin interacting protein	AF173681	-2.75	0.011947	-1.90	0.023549	-2.75	0.009048
1416029_at	Klf10: Kruppel-like factor 10	NM_013692	1.34	0.004550	2.28	0.006007	2.58	0.000466
1416035_at	Hif1a: hypoxia inducible factor 1, alpha subunit	BB269715	1.36	0.004683	2.23	0.001949	1.62	0.000403
1416060_at	Tbc1d15: TBC1 domain family, member 15	BF577643	-1.85	0.000433	-1.47	0.003249	-1.72	0.000845
1416061_at	Tbc1d15: TBC1 domain family, member 15	BF577643	-1.78	0.001399	-1.39	0.007450	-1.76	0.001648
1416062_at	Tbc1d15: TBC1 domain family, member 15	BF577643	-2.03	0.001502	-1.92	0.001589	-2.30	0.001121
1416067_at	Ifrd1: interferon-related developmental regulator 1	NM_013562	1.55	0.017803	1.69	0.002751	1.73	0.009744
1416071_at	Ddx18: DEAD (Asp-Glu-Ala-Asp) box polypeptide 18	NM_025860	1.38	0.012348	1.75	0.000020	1.59	0.002640
1416122_at	Ccnd2: cyclin D2	NM_009829	1.82	0.000108	2.03	0.000042	2.25	0.003165
1416129_at	Errfi1: ERBB receptor feedback inhibitor 1	NM_133753	1.50	0.002918	2.48	0.000009	3.30	0.000797
1416174_at	LOC677524 /// Rbbp9: similar to Retinoblastoma-binding protein 9 (RBBP-9) (B5T overexpressed gene protein) (Bog protein) /// retinoblastoma binding protein 9	BC011107	-1.39	0.000457	-1.35	0.001827	-1.44	0.002419
1416223_at	Sh3bp5l: SH3 binding domain protein 5 like	NM_024480	-1.59	0.004214	-1.67	0.002433	-1.67	0.003801
1416313_at	Mllt11: myeloid/lymphoid or mixed-lineage leukemia (trithorax homolog, Drosophila); translocated to, 11	NM_019914	1.89	0.002465	2.11	0.000157	2.34	0.000284
1416345_at	ENSMUSG00000045455 /// Timm8a1: predicted gene, ENSMUSG00000045455 /// translocase of inner mitochondrial membrane 8 homolog a1 (yeast)	W82151	1.65	0.001207	1.74	0.000094	1.71	0.000694
1416418_at	Gabarapl1: gamma-aminobutyric acid (GABA(A)) receptor-associated protein-like 1	AF180518	-1.89	0.007557	-2.04	0.007921	-1.98	0.011406
1416419_s_at	Gabarapl1: gamma-aminobutyric acid (GABA(A)) receptor-associated protein-like 1	AF180518	-1.89	0.001877	-2.01	0.003755	-1.93	0.004415
1416442_at	Ier2: immediate early response 2	NM_010499	1.56	0.022188	2.16	0.006658	2.81	0.000163
1416445_at	Fam98a: family with sequence similarity 98, member A	NM_133747	1.95	0.001569	2.18	0.000337	2.03	0.000464
1416454_s_at	Acta2: actin, alpha 2, smooth muscle, aorta	NM_007392	-1.53	0.006374	-1.60	0.005899	-1.77	0.002665
1416458_at	Arf2: ADP-ribosylation factor 2	NM_007477	1.43	0.004305	1.63	0.000360	1.50	0.001134
1416481_s_at	Higd1a: HIG1 domain family, member 1A	NM_019814	2.69	0.004079	3.02	0.000033	2.59	0.001535
1416488_at	Ccng2: cyclin G2	U95826	-8.48	0.000069	-7.71	0.000039	-9.11	0.000116
1416492_at	Ccne1: cyclin E1	NM_007633	2.68	0.000822	1.93	0.000642	2.10	0.000390
1416559_at	1500003O22Rik: RIKEN cDNA 1500003O22 gene	NM_025897	1.87	0.003351	2.22	0.000678	2.29	0.000699
1416743_at	LOC640502 /// Uap1: similar to UDP-N-acetylhexosamine pyrophosphorylase /// UDP-N-acetylglucosamine pyrophosphorylase 1	NM_133806	1.66	0.000593	1.91	0.003389	1.80	0.000570
1416778_at	Sdpr: serum deprivation response	BE197945	-2.94	0.000018	-1.84	0.000161	-2.68	0.000101
1416779_at	Sdpr: serum deprivation response	BE197945	-2.97	0.000499	-2.56	0.000111	-3.06	0.000241
1416802_a_at	Cdca5: cell division cycle associated 5	NM_026410	-1.46	0.003093	-1.52	0.003608	-1.62	0.001233
1416852_a_at	Ncdn: neurochondrin	BC017126	1.61	0.002358	1.41	0.005236	1.61	0.001711
1416853_at	Ncdn: neurochondrin	BC017126	1.93	0.000029	1.62	0.000333	1.93	0.031485
1416864_at	Surf6: surfeit gene 6	NM_009298	1.65	0.001502	1.91	0.000024	2.11	0.000025
1416911_a_at	Akirin1: akirin 1	NM_023423	1.72	0.001154	1.80	0.013548	1.98	0.000829
1416912_at	Akirin1: akirin 1	NM_023423	1.51	0.000110	1.81	0.001002	1.61	0.000184
1416953_at	Ctgf: connective tissue growth factor	NM_010217	-1.74	0.018431	-1.59	0.029457	-1.60	0.029391
1416958_at	Nr1d2: nuclear receptor subfamily 1, group D, member 2	NM_011584	-2.28	0.000044	-1.53	0.000836	-1.99	0.000086
1416998_at	Rrs1: RRS1 ribosome biogenesis regulator homolog (S. cerevisiae)	NM_021511	2.54	0.000001	3.01	0.000365	3.24	0.003391
1417000_at	Abtb1: ankyrin repeat and BTB (POZ) domain containing 1	NM_030251	-3.27	0.044381	-3.74	0.038618	-3.45	0.042196
1417009_at	C1r: complement component 1, r subcomponent	NM_023143	-1.37	0.011804	-1.41	0.009789	-1.35	0.015603
1417045_at	Bid: BH3 interacting domain death agonist	NM_007544	1.89	0.000318	1.65	0.003045	1.85	0.000587
1417061_at	Slc40a1: solute carrier family 40 (iron-regulated transporter), member 1	AF226613	-2.63	0.000644	-2.99	0.000973	-4.48	0.000804
1417064_at	Jagn1: jagunal homolog 1 (Drosophila)	NM_026365	1.93	0.006183	1.62	0.001369	1.72	0.001049
1417065_at	Egr1: early growth response 1	NM_007913	1.37	0.002267	2.06	0.000005	2.51	0.000152
1417068_a_at	Ptpn1: protein tyrosine phosphatase, non-receptor type 1	BC010191	1.25	0.000973	1.29	0.000233	1.48	0.002354
1417091_at	Chuk: conserved helix-loop-helix ubiquitous kinase	NM_007700	1.60	0.012779	2.26	0.000738	1.69	0.010778
1417096_at	Rrp15: ribosomal RNA processing 15 homolog (S. cerevisiae)	NM_026041	1.38	0.000181	1.42	0.001414	1.39	0.000780
1417106_at	Tpd52l2: tumor protein D52-like 2	NM_025482	-1.32	0.002175	-1.32	0.001295	-1.41	0.000708
1417148_at	Pdgfrb: platelet derived growth factor receptor, beta polypeptide	NM_008809	-1.77	0.018796	-1.97	0.012459	-2.07	0.008533
1417233_at	Chchd4: coiled-coil-helix-coiled-coil-helix domain containing 4	NM_133928	1.67	0.027823	1.61	0.000821	1.81	0.010157
1417254_at	Spata5: spermatogenesis associated 5	NM_021343	1.81	0.000107	2.29	0.000386	2.05	0.004739
1417262_at	Ptgs2: prostaglandin-endoperoxide synthase 2	M94967	1.88	0.001026	5.01	0.002321	5.83	0.001415
1417263_at	Ptgs2: prostaglandin-endoperoxide synthase 2	M94967	1.82	0.010523	5.12	0.004035	5.86	0.003544
1417293_at	Hs6st1 /// LOC100047260: heparan sulfate 6-O-sulfotransferase 1 /// similar to heparan sulfate 6-sulfotransferase 1	NM_015818	1.65	0.009432	1.60	0.005487	1.79	0.001615
1417303_at	Mvd: mevalonate (diphospho) decarboxylase	NM_138656	2.27	0.001259	1.67	0.044686	2.06	0.009232
1417349_at	Pldn: pallidin	NM_019788	-1.25	0.000052	-1.23	0.000005	-1.28	0.000396
1417361_at	Asb3: ankyrin repeat and SOCS box-containing 3	BC023086	-1.48	0.023836	-1.63	0.014090	-1.65	0.015847
1417394_at	Klf4: Kruppel-like factor 4 (gut)	BG069413	1.34	0.019087	2.93	0.000277	2.91	0.001910
1417404_at	Elovl6: ELOVL family member 6, elongation of long chain fatty acids (yeast)	NM_130450	2.62	0.029459	3.96	0.000190	3.19	0.008098
1417420_at	Ccnd1: cyclin D1	NM_007631	1.53	0.008594	2.19	0.000812	2.49	0.000605
1417430_at	Cdr2: cerebellar degeneration-related 2	NM_007672	3.02	0.000254	3.17	0.000040	3.06	0.000237
1417448_at	1810008A18Rik: RIKEN cDNA 1810008A18 gene	NM_133998	1.47	0.000887	1.40	0.001240	1.56	0.000190
1417487_at	Fosl1: fos-like antigen 1	U34245	3.85	0.002671	4.54	0.000291	7.87	0.003065
1417488_at	Fosl1: fos-like antigen 1	U34245	4.48	0.001278	5.31	0.001160	8.69	0.001387
1417496_at	Cp: ceruloplasmin	BB332449	-1.69	0.001899	-1.56	0.014854	-1.87	0.003012
1417511_at	Lyar: Ly1 antibody reactive clone	NM_025281	1.67	0.005773	2.16	0.000430	1.76	0.000815
1417516_at	Ddit3: DNA-damage inducible transcript 3	NM_007837	1.95	0.003623	3.90	0.000022	3.52	0.007483
1417535_at	Fbxo25: F-box protein 25	NM_025785	-1.66	0.002396	-1.82	0.001091	-1.89	0.000899
1417542_at	Rps6ka2: ribosomal protein S6 kinase, polypeptide 2	BB737182	1.49	0.013624	1.57	0.001490	1.66	0.026026
1417564_at	Med7: mediator complex subunit 7	NM_025426	1.58	0.035835	2.16	0.002284	1.70	0.001464
1417575_at	Otub2: OTU domain, ubiquitin aldehyde binding 2	AK006346	1.63	0.010402	1.84	0.001499	1.97	0.000852
1417693_a_at	Gab1: growth factor receptor bound protein 2-associated protein 1	NM_021356	-1.64	0.000037	-1.70	0.000031	-1.80	0.000025
1417694_at	Gab1: growth factor receptor bound protein 2-associated protein 1	NM_021356	-1.70	0.000589	-1.95	0.000015	-2.13	0.000097
1417707_at	N4bp2l1: NEDD4 binding protein 2-like 1	NM_133898	-4.10	0.026683	-4.56	0.022737	-4.25	0.025762
1417768_at	Pnpla8: patatin-like phospholipase domain containing 8	BC019364	-2.25	0.000071	-1.48	0.009370	-2.04	0.000059
1417807_at	Ufsp1: UFM1-specific peptidase 1	NM_027356	4.26	0.023029	2.81	0.000174	3.49	0.003585
1417821_at	D17H6S56E-5: DNA segment, Chr 17, human D6S56E 5	NM_033075	-1.46	0.000425	-1.57	0.000077	-1.46	0.000136
1417822_at	D17H6S56E-5: DNA segment, Chr 17, human D6S56E 5	NM_033075	-1.41	0.000958	-1.41	0.001415	-1.37	0.001343
1417902_at	Slc19a2: solute carrier family 19 (thiamine transporter), member 2	NM_054087	1.59	0.000051	1.68	0.001784	1.63	0.000433
1418025_at	Bhlhe40: basic helix-loop-helix family, member e40	NM_011498	1.66	0.005081	2.42	0.000026	3.46	0.000576
1418070_at	Cdyl: chromodomain protein, Y chromosome-like	AF081260	1.47	0.004972	1.93	0.000028	1.87	0.004036
1418078_at	Psme3: proteaseome (prosome, macropain) 28 subunit, 3	U60330	1.82	0.000002	2.00	0.000559	2.08	0.003808
1418163_at	Tlr4: toll-like receptor 4	AF185285	-1.74	0.020887	-1.67	0.024105	-1.85	0.016733
1418192_at	Mnt: max binding protein	NM_010813	-2.01	0.000208	-2.09	0.000159	-1.61	0.001683
1418209_a_at	Pfn2: profilin 2	NM_019410	1.56	0.000626	1.53	0.000657	1.47	0.000840
1418210_at	Pfn2: profilin 2	NM_019410	1.55	0.010989	1.52	0.003918	1.49	0.007507
1418219_at	Il15: interleukin 15	NM_008357	-5.00	0.000139	-7.10	0.000424	-8.65	0.000952
1418293_at	Ifit2: interferon-induced protein with tetratricopeptide repeats 2	NM_008332	-2.63	0.000350	-1.78	0.000489	-2.46	0.000062
1418308_at	Hus1: Hus1 homolog (S. pombe)	NM_008316	1.50	0.016621	1.89	0.001031	1.61	0.006485
1418349_at	Hbegf: heparin-binding EGF-like growth factor	L07264	1.67	0.016481	2.93	0.000389	4.11	0.003861
1418350_at	Hbegf: heparin-binding EGF-like growth factor	L07264	1.39	0.003493	2.37	0.000879	3.43	0.002878
1418437_a_at	Mlx: MAX-like protein X	NM_011550	1.84	0.039074	1.80	0.000234	1.74	0.006570
1418472_at	Aspa: aspartoacylase	BC024934	-2.24	0.000892	-2.28	0.000322	-2.75	0.000057
1418510_s_at	Fbxo8: F-box protein 8	NM_015791	-2.26	0.004510	-1.84	0.004291	-2.72	0.001064
1418532_at	Fzd2: frizzled homolog 2 (Drosophila)	BB371406	-1.73	0.010928	-2.34	0.003699	-2.45	0.003268
1418533_s_at	Fzd2: frizzled homolog 2 (Drosophila)	BB371406	-1.74	0.008244	-2.73	0.002491	-2.72	0.001879
1418534_at	Fzd2: frizzled homolog 2 (Drosophila)	BB371406	-1.76	0.009936	-2.05	0.005460	-2.72	0.002753
1418571_at	Tnfrsf12a: tumor necrosis factor receptor superfamily, member 12a	NM_013749	1.46	0.004589	1.60	0.006257	1.80	0.000250
1418572_x_at	Tnfrsf12a: tumor necrosis factor receptor superfamily, member 12a	NM_013749	1.49	0.002948	1.60	0.005488	1.83	0.000069
1418607_at	Zkscan14: zinc finger with KRAB and SCAN domains 14	NM_023322	-2.15	0.027511	-3.80	0.013027	-3.12	0.016933
1418715_at	Pank1: pantothenate kinase 1	BC023496	1.74	0.042680	1.71	0.000937	1.56	0.000834
1418745_at	Omd: osteomodulin	NM_012050	-3.41	0.044843	-3.13	0.047885	-5.15	0.032859
1418760_at	Rdh11: retinol dehydrogenase 11	AB030503	1.63	0.000582	1.86	0.004059	1.95	0.006518
1418835_at	Phlda1: pleckstrin homology-like domain, family A, member 1	NM_009344	1.45	0.006783	2.50	0.000016	3.42	0.000137
1418840_at	Pdcd4: programmed cell death 4	NM_011050	-1.62	0.004000	-1.53	0.006081	-1.70	0.002528
1418960_at	Phf20l1: PHD finger protein 20-like 1	BF715219	1.66	0.028283	2.20	0.001642	1.69	0.039779
1418968_at	Rb1cc1: RB1-inducible coiled-coil 1	BE570980	-3.82	0.000263	-2.44	0.001412	-4.64	0.000824
1419073_at	Tmeff2: transmembrane protein with EGF-like and two follistatin-like domains 2	NM_019790	-1.68	0.005443	-1.67	0.004480	-1.96	0.001998
1419155_a_at	Sox4: SRY-box containing gene 4	AI428101	-1.94	0.029852	-1.74	0.037092	-2.30	0.019106
1419156_at	Sox4: SRY-box containing gene 4	AI428101	-2.22	0.029717	-1.97	0.039252	-2.38	0.027139
1419164_at	Zfp260: zinc finger protein 260	D45210	-1.95	0.014615	-1.65	0.022208	-1.96	0.014640
1419198_at	Cbx8: chromobox homolog 8 (Drosophila Pc class)	AI428839	-1.48	0.032451	-2.19	0.005877	-1.99	0.005814
1419213_at	Nat6: N-acetyltransferase 6	NM_019750	-1.57	0.048877	-2.27	0.017348	-2.03	0.020586
1419223_a_at	Dtna: dystrobrevin alpha	AF143542	-2.19	0.014246	-2.45	0.009733	-3.19	0.008796
1419253_at	Mthfd2: methylenetetrahydrofolate dehydrogenase (NAD+ dependent), methenyltetrahydrofolate cyclohydrolase	BG076333	1.63	0.001591	1.86	0.000311	1.58	0.005920
1419267_at	Nfyb: nuclear transcription factor-Y beta	AV250496	1.53	0.007996	2.43	0.005169	1.60	0.005883
1419417_at	Vegfc: vascular endothelial growth factor C	NM_009506	-1.78	0.000980	-2.02	0.001617	-2.08	0.000520
1419431_at	Ereg: epiregulin	NM_007950	1.59	0.013385	3.81	0.003989	4.98	0.007224
1419548_at	Kpna1: karyopherin (importin) alpha 1	U20619	1.57	0.002788	1.78	0.000239	1.65	0.000671
1419636_at	4833420G17Rik: RIKEN cDNA 4833420G17 gene	BG067119	-2.66	0.006668	-1.91	0.017661	-3.22	0.008824
1419745_at	4933428G20Rik: RIKEN cDNA 4933428G20 gene	BE988299	-1.55	0.024576	-1.60	0.021548	-1.50	0.028052
1419816_s_at	Errfi1: ERBB receptor feedback inhibitor 1	AI788755	1.43	0.013860	2.18	0.000303	2.82	0.003084
1420011_s_at	Xbp1: X-box binding protein 1	C77390	1.71	0.003270	1.52	0.006164	2.05	0.000377
1420013_s_at	Lss: lanosterol synthase	C77434	1.38	0.013954	1.73	0.046237	1.68	0.003700
1420046_s_at	Maf1: MAF1 homolog (S. cerevisiae)	AU042856	-1.50	0.008189	-2.16	0.002895	-1.62	0.003993
1420056_s_at	Jmjd6: jumonji domain containing 6	C78652	1.57	0.018250	1.67	0.012115	1.84	0.006106
1420380_at	Ccl2: chemokine (C-C motif) ligand 2	AF065933	1.68	0.000431	1.50	0.002491	1.67	0.006209
1420416_at	LOC100044161 /// Sema3a: hypothetical protein LOC100044161 /// sema domain, immunoglobulin domain (Ig), short basic domain, secreted, (semaphorin) 3A	NM_009152	-2.21	0.019418	-1.76	0.047659	-2.49	0.017319
1420493_a_at	Pcyt2: phosphate cytidylyltransferase 2, ethanolamine	NM_024229	1.81	0.008982	1.48	0.003307	1.71	0.000266
1420498_a_at	Dab2: disabled homolog 2 (Drosophila)	NM_023118	-3.21	0.014025	-3.60	0.013370	-4.25	0.009152
1420509_at	Srfbp1: serum response factor binding protein 1	BB041813	1.71	0.002804	1.99	0.000044	1.95	0.001582
1420886_a_at	Xbp1: X-box binding protein 1	NM_013842	1.85	0.000103	1.56	0.024311	2.26	0.000304
1420890_at	Hccs: holocytochrome c synthetase	BB129992	1.36	0.004499	2.11	0.014503	1.62	0.038280
1420909_at	Vegfa: vascular endothelial growth factor A	NM_009505	2.14	0.049047	3.57	0.003003	3.60	0.001070
1420961_a_at	Ivns1abp: influenza virus NS1A binding protein	NM_028582	1.81	0.001512	2.42	0.001742	2.00	0.000457
1420965_a_at	Enc1: ectodermal-neural cortex 1	BM120053	1.55	0.045494	1.39	0.009759	1.76	0.000221
1420967_at	Slc25a15: solute carrier family 25 (mitochondrial carrier ornithine transporter), member 15	AW541300	1.69	0.000707	1.86	0.002680	1.84	0.000293
1420973_at	Arid5b /// LOC100044968: AT rich interactive domain 5B (MRF1-like) /// similar to modulator recognition factor 2	BB699910	-3.69	0.005984	-3.04	0.004269	-2.92	0.004779
1421019_at	1700021F05Rik: RIKEN cDNA 1700021F05 gene	BC013506	1.49	0.002018	1.61	0.000026	1.38	0.006255
1421077_at	Sertad3: SERTA domain containing 3	BM124141	-1.48	0.011358	-1.99	0.002370	-1.67	0.005056
1421089_a_at	2610028A01Rik: RIKEN cDNA 2610028A01 gene	NM_028228	1.91	0.003436	2.34	0.000431	2.10	0.049065
1421134_at	Areg: amphiregulin	NM_009704	6.46	0.018404	18.39	0.004443	32.85	0.001366
1421140_a_at	Foxp1: forkhead box P1	BG962849	-2.08	0.015154	-1.55	0.043686	-1.82	0.022584
1421141_a_at	Foxp1: forkhead box P1	BG962849	-2.00	0.003451	-1.54	0.018707	-1.93	0.004026
1421265_a_at	Rbm38: RNA binding motif protein 38	NM_019547	1.86	0.000431	1.48	0.000029	1.62	0.003491
1421267_a_at	Cited2: Cbp/p300-interacting transactivator, with Glu/Asp-rich carboxy-terminal domain, 2	NM_010828	-2.27	0.001405	-2.10	0.000404	-1.68	0.002185
1421344_a_at	Jub: ajuba	NM_010590	-1.45	0.011583	-1.62	0.004939	-1.51	0.011521
1421784_a_at	Efna4: ephrin A4	NM_007910	-1.54	0.019365	-3.25	0.001149	-2.81	0.000860
1421821_at	Ldlr: low density lipoprotein receptor	AF425607	2.71	0.007455	2.83	0.011144	3.38	0.001319
1421891_at	St3gal2: ST3 beta-galactoside alpha-2,3-sialyltransferase 2	BB750118	-1.44	0.009117	-1.72	0.000338	-1.52	0.001514
1421892_at	St3gal2: ST3 beta-galactoside alpha-2,3-sialyltransferase 2	BB750118	-1.60	0.037350	-1.67	0.027393	-1.55	0.040437
1421945_a_at	Bxdc1: brix domain containing 1	NM_023323	1.76	0.007814	1.92	0.000303	1.72	0.011361
1421998_at	LOC100047963 /// Tor3a: similar to ADIR1 /// torsin family 3, member A	NM_023141	1.69	0.018177	2.08	0.002245	2.07	0.003973
1422147_a_at	Pla2g6: phospholipase A2, group VI	BC003487	-1.89	0.003203	-2.72	0.001270	-2.02	0.002328
1422533_at	Cyp51: cytochrome P450, family 51	NM_020010	2.13	0.019981	2.83	0.001602	2.44	0.013132
1422561_at	Adamts5 /// LOC100048332: a disintegrin-like and metallopeptidase (reprolysin type) with thrombospondin type 1 motif, 5 (aggrecanase-2) /// similar to a disintegrin-like and metalloprotease (reprolysin type) with thrombospondin type 1 motif, 5 (aggrecanase-2)	BB658835	-3.42	0.007712	-3.93	0.007061	-4.17	0.008351
1422566_at	Tcfeb: transcription factor EB	NM_011549	2.16	0.002757	1.77	0.009201	2.27	0.000752
1422581_at	Pias1: protein inhibitor of activated STAT 1	NM_019663	-1.43	0.009519	-1.43	0.009257	-1.58	0.003331
1422612_at	Hk2: hexokinase 2	NM_013820	3.44	0.001631	3.85	0.000033	4.23	0.001156
1422629_s_at	Shroom3: shroom family member 3	NM_015756	-1.50	0.016225	-1.59	0.015405	-1.79	0.005034
1422767_at	Bysl: bystin-like	BG079188	1.64	0.003029	1.43	0.009814	1.63	0.003067
1422916_at	Fgf21: fibroblast growth factor 21	NM_020013	3.22	0.000302	4.96	0.000026	4.43	0.003976
1422948_s_at	Hist1h4a /// Hist1h4b /// Hist1h4c /// Hist1h4d /// Hist1h4f /// Hist1h4h /// Hist1h4i /// Hist1h4j /// Hist1h4k /// Hist1h4m /// Hist2h4 /// Hist4h4 /// LOC100041230: histone cluster 1, H4a /// histone cluster 1, H4b /// histone cluster 1, H4c /// histone cluster 1, H4d /// histone cluster 1, H4f /// histone cluster 1, H4h /// histone cluster 1, H4i /// histone cluster 1, H4j /// histone cluster…	NM_013550	-1.78	0.025139	-1.92	0.018318	-1.82	0.021881
1423044_at	Prosc: proline synthetase co-transcribed	AV072100	1.46	0.000627	1.55	0.000173	1.52	0.000215
1423047_at	Tollip: toll interacting protein	BB400304	1.35	0.002296	1.61	0.000010	1.61	0.001093
1423078_a_at	Sc4mol: sterol-C4-methyl oxidase-like	AK005441	3.03	0.008095	3.26	0.004441	3.01	0.004583
1423095_s_at	Crbn: cereblon	AV156594	-2.13	0.001314	-1.54	0.008828	-2.15	0.001871
1423100_at	Fos: FBJ osteosarcoma oncogene	AV026617	1.43	0.011280	2.79	0.000301	3.58	0.000988
1423104_at	Irs1: insulin receptor substrate 1	BB345784	-2.62	0.015739	-2.50	0.023071	-2.92	0.014221
1423142_a_at	Gtpbp4: GTP binding protein 4	AI987834	2.04	0.034354	2.39	0.000675	2.55	0.048343
1423217_a_at	2510049I19Rik: RIKEN cDNA 2510049I19 gene	AV109006	-1.38	0.023095	-1.49	0.013381	-1.66	0.010534
1423306_at	2010002N04Rik: RIKEN cDNA 2010002N04 gene	BI963682	1.80	0.000277	1.86	0.000153	2.22	0.000016
1423311_s_at	Tpbg: trophoblast glycoprotein	BQ177165	-1.51	0.035153	-1.64	0.022628	-1.50	0.040041
1423399_a_at	Yaf2: YY1 associated factor 2	BG143658	1.45	0.001612	1.78	0.001517	1.48	0.000969
1423460_at	Gigyf1: GRB10 interacting GYF protein 1	BI688428	-1.73	0.016435	-1.77	0.016564	-1.66	0.020306
1423524_at	Mastl: microtubule associated serine/threonine kinase-like	BF021309	-2.03	0.006324	-1.48	0.015076	-2.16	0.001638
1423659_a_at	Tbc1d17: TBC1 domain family, member 17	BC017607	-1.82	0.006383	-2.06	0.000676	-2.19	0.001909
1423661_s_at	Ctdsp2 /// ENSMUSG00000040540: CTD (carboxy-terminal domain, RNA polymerase II, polypeptide A) small phosphatase 2 /// predicted gene, ENSMUSG00000040540	BB294133	-1.72	0.002345	-1.89	0.000968	-1.59	0.003354
1423667_at	Mat2a: methionine adenosyltransferase II, alpha	BC003451	1.37	0.000839	1.48	0.016946	1.41	0.000633
1423672_at	Ttc30b: tetratricopeptide repeat domain 30B	BC026507	-1.94	0.007188	-2.48	0.001491	-2.37	0.001783
1423685_at	Aars: alanyl-tRNA synthetase	BC026611	1.43	0.009604	1.48	0.005125	1.52	0.018452
1423703_at	Ppan: peter pan homolog (Drosophila)	BC014688	1.68	0.009810	1.48	0.009967	1.81	0.000831
1423707_at	Tmem50b: transmembrane protein 50B	BC004841	1.60	0.004800	1.45	0.019351	1.41	0.001107
1423793_at	D2Ertd391e: DNA segment, Chr 2, ERATO Doi 391, expressed	BM231455	-1.97	0.002024	-1.94	0.001123	-2.09	0.000838
1423797_at	Aacs: acetoacetyl-CoA synthetase	BC026817	2.26	0.003686	1.95	0.016934	2.34	0.001264
1423804_a_at	Idi1: isopentenyl-diphosphate delta isomerase	BC004801	2.16	0.023285	2.68	0.000062	2.56	0.022293
1423813_at	Kif22: kinesin family member 22	BC003427	-1.46	0.002635	-1.58	0.003428	-1.45	0.009352
1423828_at	Fasn: fatty acid synthase	AF127033	2.08	0.024947	1.67	0.015478	2.19	0.008938
1423841_at	Bxdc2: brix domain containing 2	BC014832	1.91	0.004175	2.36	0.000069	2.15	0.033618
1423848_at	Mphosph6: M phase phosphoprotein 6	BC008161	1.56	0.002308	1.65	0.000114	1.37	0.002480
1423883_at	Acsl1: acyl-CoA synthetase long-chain family member 1	BC006692	1.90	0.000001	2.11	0.007800	2.03	0.000003
1423884_at	Cirh1a: cirrhosis, autosomal recessive 1A (human)	BC027399	1.46	0.002245	1.49	0.000060	1.54	0.000544
1423904_a_at	Pvr: poliovirus receptor	BB049138	1.38	0.011468	1.80	0.009981	2.25	0.008820
1423905_at	Pvr: poliovirus receptor	BB049138	1.58	0.014075	1.91	0.014094	2.26	0.000298
1423957_at	Aen: apoptosis enhancing nuclease	BI440638	3.44	0.000118	4.28	0.000021	3.93	0.000039
1423958_a_at	Ttc33: tetratricopeptide repeat domain 33	BC017533	-1.83	0.000051	-1.70	0.000051	-2.03	0.000011
1423974_at	Numa1: nuclear mitotic apparatus protein 1	BC006631	-1.41	0.011218	-1.57	0.004742	-1.49	0.018589
1423975_s_at	Numa1: nuclear mitotic apparatus protein 1	BC006631	-1.58	0.006636	-1.89	0.003615	-1.65	0.005035
1424001_at	Mki67ip: Mki67 (FHA domain) interacting nucleolar phosphoprotein	AY030275	1.35	0.003726	1.34	0.003812	1.36	0.003190
1424019_at	Nop2: NOP2 nucleolar protein homolog (yeast)	BC007151	1.50	0.005082	1.42	0.009660	1.77	0.000556
1424022_at	Osgin1: oxidative stress induced growth inhibitor 1	BC022135	2.25	0.000124	1.82	0.001386	2.15	0.003237
1424029_at	Tspyl4: TSPY-like 4	BC017540	1.48	0.001601	1.76	0.003177	1.56	0.000460
1424033_at	Sfrs7: splicing factor, arginine/serine-rich 7	BC014857	1.87	0.004740	2.30	0.000072	2.10	0.001164
1424057_at	Gdap2: ganglioside-induced differentiation-associated-protein 2	BC025070	1.44	0.025262	1.42	0.001708	1.35	0.004730
1424159_at	Fam134c: family with sequence similarity 134, member C	BC016089	-1.80	0.011268	-1.61	0.014787	-1.45	0.024221
1424170_at	Phf5a: PHD finger protein 5A	BC025161	1.56	0.000520	1.40	0.000013	1.38	0.003936
1424187_at	Ccdc80: coiled-coil domain containing 80	BG074158	-1.71	0.014936	-1.70	0.012140	-1.73	0.012442
1424193_at	Pwp2: PWP2 periodic tryptophan protein homolog (yeast)	AB041855	1.68	0.005577	1.65	0.000108	1.95	0.002468
1424211_at	Slc25a33: solute carrier family 25, member 33	BC011293	2.17	0.009579	1.93	0.005987	2.18	0.002397
1424238_at	Sirt7: sirtuin 7 (silent mating type information regulation 2, homolog) 7 (S. cerevisiae)	BC026403	1.72	0.003689	1.45	0.000849	1.80	0.000095
1424243_at	Rwdd4a: RWD domain containing 4A	AK005797	1.53	0.008497	2.07	0.001233	1.63	0.014246
1424289_at	Osgin2: oxidative stress induced growth inhibitor family member 2	BB817847	2.52	0.002718	4.29	0.006232	3.03	0.022938
1424296_at	Gclc: glutamate-cysteine ligase, catalytic subunit	BC019374	1.60	0.001980	1.47	0.023863	1.37	0.002889
1424347_at	Ppp6c: protein phosphatase 6, catalytic subunit	BG065679	1.46	0.011288	1.90	0.000237	1.57	0.000590
1424507_at	Rin1: Ras and Rab interactor 1	BC011277	1.54	0.004226	1.52	0.004534	1.88	0.005499
1424522_at	Heatr1: HEAT repeat containing 1	BC019693	1.54	0.011412	1.73	0.000658	1.75	0.012142
1424614_at	Frag1: FGF receptor activating protein 1	BG063931	-1.57	0.001937	-1.86	0.004543	-1.59	0.002883
1424717_at	Mis12: MIS12 homolog (yeast)	BC026790	1.44	0.008417	1.87	0.000309	1.50	0.022617
1424724_a_at	D16Ertd472e: DNA segment, Chr 16, ERATO Doi 472, expressed	BC019957	1.44	0.000851	1.75	0.005590	1.49	0.044448
1424786_s_at	Wdr45: WD repeat domain 45	BC011479	-1.40	0.004867	-2.13	0.000554	-1.64	0.001061
1424875_at	Spg20: spastic paraplegia 20, spartin (Troyer syndrome) homolog (human)	BB040507	-1.36	0.000048	-1.39	0.002282	-1.35	0.000494
1424876_s_at	Spg20: spastic paraplegia 20, spartin (Troyer syndrome) homolog (human)	BB040507	-1.42	0.000377	-1.45	0.001509	-1.54	0.000193
1424883_s_at	Sfrs7: splicing factor, arginine/serine-rich 7	BC027391	1.73	0.000012	1.89	0.000003	1.79	0.000096
1424915_s_at	2310044G17Rik: RIKEN cDNA 2310044G17 gene	AK009800	1.55	0.000159	1.71	0.008898	1.57	0.000605
1424929_a_at	Trim26: tripartite motif-containing 26	AF230395	1.61	0.002512	1.56	0.000327	1.59	0.018944
1424942_a_at	Myc: myelocytomatosis oncogene	BC006728	1.57	0.004404	2.57	0.001522	3.41	0.001457
1424987_at	5430435G22Rik: RIKEN cDNA 5430435G22 gene	BB128517	-2.08	0.003923	-2.28	0.002699	-3.36	0.000824
1425059_at	Prmt6: protein arginine N-methyltransferase 6	BC022899	2.18	0.000874	2.18	0.000020	2.69	0.000335
1425173_s_at	Golph3l: golgi phosphoprotein 3-like	BC027194	-1.65	0.000005	-1.69	0.000098	-1.80	0.000003
1425280_at	Leng1: leukocyte receptor cluster (LRC) member 1	BC023108	1.56	0.009232	1.56	0.000018	1.52	0.000201
1425281_a_at	Tsc22d3: TSC22 domain family, member 3	AF201289	1.55	0.016673	1.66	0.009245	1.73	0.003633
1425333_at	Rab43: RAB43, member RAS oncogene family	BC010248	1.49	0.001432	1.46	0.020383	1.69	0.002132
1425508_s_at	Arfrp1: ADP-ribosylation factor related protein 1	BG695431	1.39	0.000670	1.34	0.019094	1.45	0.011266
1425580_a_at	Pik3c3: phosphoinositide-3-kinase, class 3	BC024675	-1.94	0.001830	-2.09	0.001190	-2.22	0.000565
1425684_at	2310005E10Rik: RIKEN cDNA 2310005E10 gene	BB493454	-1.83	0.002155	-2.18	0.000476	-2.25	0.003565
1425732_a_at	Mxi1: Max interacting protein 1	D31824	-3.75	0.000432	-2.42	0.001120	-3.89	0.000283
1425820_x_at	Gpatch4: G patch domain containing 4	BC019490	1.50	0.000775	1.69	0.001781	1.63	0.017672
1425837_a_at	Ccrn4l /// LOC100047134: CCR4 carbon catabolite repression 4-like (S. cerevisiae) /// similar to carbon catabolite repression 4 protein homolog	AF199491	1.67	0.001044	1.96	0.000013	2.19	0.003324
1425993_a_at	Hsph1: heat shock 105kDa/110kDa protein 1	D67017	1.38	0.006732	1.60	0.000323	1.43	0.002883
1426002_a_at	Cdc7: cell division cycle 7 (S. cerevisiae)	AB018574	1.49	0.004231	1.70	0.003921	1.36	0.004435
1426065_a_at	Trib3: tribbles homolog 3 (Drosophila)	BC012955	1.80	0.003296	1.66	0.007148	1.91	0.002249
1426124_a_at	Clk1: CDC-like kinase 1	U21209	-1.60	0.011206	-1.58	0.016106	-1.96	0.003420
1426221_at	Vwa5a: von Willebrand factor A domain containing 5A	BC004727	-1.43	0.017648	-1.40	0.016830	-1.52	0.010125
1426368_at	LOC100044115 /// Rin2: similar to Ras and Rab interactor 2 /// Ras and Rab interactor 2	AK014548	-2.52	0.015348	-1.89	0.034571	-2.54	0.015490
1426381_at	Pprc1: peroxisome proliferative activated receptor, gamma, coactivator-related 1	BM199989	1.74	0.002572	1.73	0.000051	2.21	0.010248
1426395_s_at	Eif3j: eukaryotic translation initiation factor 3, subunit J	BB379268	1.54	0.002635	1.99	0.000061	1.67	0.010606
1426426_at	Mak16: MAK16 homolog (S. cerevisiae)	AV111031	1.69	0.002445	2.20	0.000026	1.92	0.000002
1426546_at	Tesk2: testis-specific kinase 2	BQ179435	-1.39	0.013543	-1.86	0.000066	-1.75	0.000198
1426624_a_at	Ypel3: yippee-like 3 (Drosophila)	BI660196	-1.81	0.003816	-2.44	0.002119	-1.92	0.002018
1426806_at	Obfc2a: oligonucleotide/oligosaccharide-binding fold containing 2A	AV313559	1.76	0.034494	1.97	0.019090	1.94	0.019712
1426810_at	Jmjd1a: jumonji domain containing 1A	BC026605	-1.72	0.000623	-1.38	0.001065	-1.43	0.000427
1426834_s_at	D930015E06Rik: RIKEN cDNA D930015E06 gene	BM234701	-1.44	0.002011	-1.63	0.001451	-1.39	0.005067
1426836_s_at	Metap1: methionyl aminopeptidase 1	BG064851	1.44	0.000682	1.64	0.000188	1.53	0.000055
1426875_s_at	Srxn1: sulfiredoxin 1 homolog (S. cerevisiae)	BM210600	2.02	0.004268	1.70	0.005640	1.95	0.000652
1426880_at	Etl4: enhancer trap locus 4	BM250266	-1.88	0.022838	-1.66	0.036717	-1.79	0.028700
1426913_at	Lss: lanosterol synthase	AK014742	1.93	0.016235	2.68	0.001655	2.42	0.005008
1426934_at	Nhsl1: NHS-like 1	BC013565	-1.72	0.001464	-1.42	0.006869	-1.64	0.001418
1426942_at	Aim1: absent in melanoma 1	BM233292	-1.56	0.009142	-1.43	0.017273	-1.56	0.007025
1426951_at	Crim1: cysteine rich transmembrane BMP regulator 1 (chordin like)	AK018666	-2.39	0.001521	-2.04	0.002908	-2.65	0.001864
1427070_at	Snx21: sorting nexin family member 21	BF459077	-1.71	0.021208	-2.20	0.014017	-1.82	0.019964
1427074_at	Pcmtd2: protein-L-isoaspartate (D-aspartate) O-methyltransferase domain containing 2	BM117243	-2.90	0.004766	-2.01	0.007009	-2.77	0.004866
1427075_s_at	Pcmtd2: protein-L-isoaspartate (D-aspartate) O-methyltransferase domain containing 2	BM117243	-2.23	0.020204	-2.16	0.024137	-2.48	0.019677
1427126_at	Hspa1b: heat shock protein 1B	M12573	-1.95	0.001676	-2.27	0.002821	-2.49	0.000583
1427127_x_at	Hspa1b: heat shock protein 1B	M12573	-1.68	0.039029	-2.00	0.024139	-2.17	0.014310
1427192_a_at	Brd8: bromodomain containing 8	BM219644	-1.76	0.004023	-1.46	0.015555	-1.88	0.005520
1427194_a_at	Ercc8: excision repaiross-complementing rodent repair deficiency, complementation group 8	AK010576	1.88	0.000014	1.90	0.000177	1.98	0.000130
1427202_at	4833442J19Rik: RIKEN cDNA 4833442J19 gene	AV002340	-3.59	0.007539	-3.87	0.007141	-4.65	0.006289
1427225_at	Epn2: epsin 2	AF057286	1.47	0.010990	1.63	0.000016	1.61	0.004865
1427229_at	Hmgcr: 3-hydroxy-3-methylglutaryl-Coenzyme A reductase	BB123978	3.13	0.014123	3.16	0.001860	3.58	0.005263
1427233_at	Tshz1: teashirt zinc finger family member 1	AV291373	-2.09	0.016320	-1.76	0.028712	-1.87	0.027562
1427267_at	Tnrc18: trinucleotide repeat containing 18	BC025631	-1.89	0.027317	-2.10	0.017901	-1.60	0.045637
1427270_a_at	Bsdc1: BSD domain containing 1	BF729638	-2.75	0.000001	-2.20	0.000010	-2.29	0.000379
1427361_at	Hoxc6: homeo box C6	BB440143	-2.14	0.006746	-2.04	0.013052	-2.26	0.006717
1427476_a_at	Trim32: tripartite motif-containing 32	AF230385	1.33	0.002698	1.48	0.001846	1.59	0.029672
1427504_s_at	Sfrs2: splicing factor, arginine/serine-rich 2 (SC-35)	AF250133	1.50	0.008581	1.50	0.003000	1.50	0.009120
1427588_a_at	Dtna: dystrobrevin alpha	X95226	-1.76	0.009578	-1.53	0.030458	-1.89	0.007390
1427672_a_at	Utx: ubiquitously transcribed tetratricopeptide repeat gene, X chromosome	AJ002730	-1.64	0.000273	-1.47	0.001978	-1.73	0.000596
1427929_a_at	Pdxk: pyridoxal (pyridoxine, vitamin B6) kinase	BG063905	1.60	0.005594	1.43	0.005959	1.49	0.000794
1427997_at	1110007M04Rik: RIKEN cDNA 1110007M04 gene	BG064890	2.89	0.005111	3.28	0.001610	3.04	0.000300
1428074_at	Tmem158: transmembrane protein 158	BE981853	1.68	0.002445	1.70	0.000723	1.80	0.000566
1428124_at	Gtf2e1: general transcription factor II E, polypeptide 1 (alpha subunit)	AK011543	1.67	0.000510	1.60	0.001653	1.54	0.001559
1428142_at	Etv5: ets variant gene 5	AK003461	1.95	0.007972	2.50	0.003344	3.36	0.003423
1428218_a_at	1600012H06Rik: RIKEN cDNA 1600012H06 gene	AK017276	-1.52	0.000558	-1.64	0.000058	-1.56	0.000319
1428219_at	Rybp: RING1 and YY1 binding protein	AK010548	1.59	0.005820	2.31	0.000227	2.07	0.002221
1428265_at	Ppp2r1b: protein phosphatase 2 (formerly 2A), regulatory subunit A (PR 65), beta isoform	AK010754	1.45	0.000549	1.42	0.001447	1.44	0.000467
1428306_at	Ddit4: DNA-damage-inducible transcript 4	AK017926	1.73	0.000305	1.98	0.000641	2.04	0.000029
1428307_at	Zdhhc13: zinc finger, DHHC domain containing 13	AK010382	1.62	0.002123	2.11	0.000040	1.81	0.002866
1428332_at	Pik3ip1: phosphoinositide-3-kinase interacting protein 1	AW556858	-8.07	0.008218	-8.61	0.008119	-8.73	0.008019
1428342_at	Rcor3: REST corepressor 3	BB667699	1.49	0.009510	1.83	0.000004	1.56	0.000628
1428389_s_at	Wdr43: WD repeat domain 43	AK012043	1.47	0.024729	2.32	0.002108	2.03	0.013008
1428416_at	Fam164a: family with sequence similarity 164, member A	BE198251	-1.93	0.000097	-1.51	0.000451	-2.37	0.000087
1428417_at	Fam164a: family with sequence similarity 164, member A	BE198251	-2.29	0.000273	-2.28	0.000036	-2.87	0.000019
1428418_s_at	Fam164a: family with sequence similarity 164, member A	BE198251	-1.92	0.000013	-2.40	0.000011	-2.79	0.000015
1428426_s_at	Tgfbrap1: transforming growth factor, beta receptor associated protein 1	AK014063	1.52	0.002955	1.65	0.014319	1.57	0.000801
1428432_at	Zcchc24: zinc finger, CCHC domain containing 24	BB813478	-1.44	0.014665	-1.54	0.001306	-1.73	0.001483
1428457_at	Ttpal: tocopherol (alpha) transfer protein-like	AK014262	1.76	0.005485	1.54	0.007139	1.74	0.002639
1428468_at	3110043O21Rik: RIKEN cDNA 3110043O21 gene	AK014175	1.56	0.000061	2.01	0.000515	1.90	0.022117
1428487_s_at	Coq10b: coenzyme Q10 homolog B (S. cerevisiae)	AK002294	1.99	0.000120	2.24	0.000420	2.17	0.001956
1428560_at	Xpo5: exportin 5	AK012248	1.76	0.002716	1.91	0.000004	1.88	0.000777
1428589_at	Mrpl41: mitochondrial ribosomal protein L41	BF134369	1.96	0.020337	1.62	0.005466	1.79	0.010388
1428651_at	Klhl24: kelch-like 24 (Drosophila)	AK004187	-7.21	0.001492	-6.62	0.001117	-7.09	0.001471
1428660_s_at	LOC100047963 /// Tor3a: similar to ADIR1 /// torsin family 3, member A	AK009693	1.78	0.000273	1.48	0.000514	1.76	0.000024
1428688_at	Pdcd11: programmed cell death 11	AK003899	1.40	0.006235	1.37	0.006564	1.45	0.003811
1428788_at	Pgp: phosphoglycolate phosphatase	W59405	1.90	0.012487	1.49	0.001524	1.68	0.000209
1428800_a_at	Pus7l: pseudouridylate synthase 7 homolog (S. cerevisiae)-like	AK019372	3.09	0.000310	3.08	0.000960	2.52	0.018528
1428854_at	Tmed8: transmembrane emp24 domain containing 8	AK018286	1.69	0.001439	2.25	0.012873	2.03	0.001311
1428869_at	Nolc1: nucleolar and coiled-body phosphoprotein 1	BM213850	1.81	0.000382	2.09	0.000035	1.81	0.000129
1428870_at	Nolc1: nucleolar and coiled-body phosphoprotein 1	BM213850	2.05	0.001470	2.67	0.005858	2.31	0.001310
1428942_at	Mt2: metallothionein 2	AA796766	1.90	0.002940	1.41	0.007097	1.45	0.023927
1429080_at	Mphosph10: M-phase phosphoprotein 10 (U3 small nucleolar ribonucleoprotein)	AK008785	1.57	0.019760	2.03	0.001594	1.88	0.002704
1429216_at	Paqr3: progestin and adipoQ receptor family member III	AK018174	2.11	0.015708	3.09	0.008982	3.11	0.017726
1429239_a_at	Stard4: StAR-related lipid transfer (START) domain containing 4	AK014587	1.59	0.035620	2.04	0.020626	1.73	0.037424
1429240_at	Stard4: StAR-related lipid transfer (START) domain containing 4	AK014587	1.51	0.044934	2.24	0.000025	1.80	0.002676
1429351_at	Klhl24: kelch-like 24 (Drosophila)	AK018314	-8.61	0.004239	-7.57	0.004340	-10.28	0.003714
1429360_at	Klf3 /// LOC100046855: Kruppel-like factor 3 (basic) /// similar to BKLF	AK007959	-1.70	0.001289	-1.59	0.002137	-1.58	0.004940
1429393_at	Wdr40a: WD repeat domain 40A	BI558553	-1.84	0.006073	-1.96	0.005120	-1.97	0.005201
1429402_at	Glt8d2: glycosyltransferase 8 domain containing 2	AK003894	-1.42	0.012374	-1.43	0.006582	-1.54	0.006445
1429428_at	Tcf7l2: transcription factor 7-like 2, T-cell specific, HMG-box	BB175494	-1.79	0.000686	-2.03	0.001241	-1.99	0.000015
1429456_a_at	Polr3e: polymerase (RNA) III (DNA directed) polypeptide E	AV251549	1.92	0.012341	2.04	0.005237	1.80	0.000007
1429503_at	Fam69a: family with sequence similarity 69, member A	AK013580	-1.44	0.019945	-1.49	0.020080	-1.56	0.012281
1429508_at	2310057M21Rik: RIKEN cDNA 2310057M21 gene	AW555676	1.54	0.000138	1.65	0.000330	1.82	0.000239
1429661_at	Rhobtb3: Rho-related BTB domain containing 3	BG801497	-1.92	0.013473	-2.08	0.014401	-1.86	0.016331
1429692_s_at	Gch1: GTP cyclohydrolase 1	BB698398	2.08	0.002290	2.84	0.005401	2.46	0.002782
1429768_at	Dtna: dystrobrevin alpha	BB355121	-3.35	0.001280	-2.98	0.002551	-3.20	0.002395
1429839_a_at	Yaf2: YY1 associated factor 2	AK012787	1.42	0.004398	1.87	0.001542	1.59	0.001052
1429863_at	Lonrf3: LON peptidase N-terminal domain and ring finger 3	AK016522	1.50	0.002659	1.64	0.000426	2.02	0.001922
1430038_at	Gphn: gephyrin	AK017831	1.68	0.030664	2.26	0.003134	2.00	0.000001
1430127_a_at	Ccnd2: cyclin D2	AK007904	1.82	0.004669	2.17	0.001334	2.21	0.002631
1430527_a_at	Rnf167: ring finger protein 167	AK017523	-2.33	0.000285	-3.87	0.000235	-3.20	0.000294
1430596_s_at	Vgll3: vestigial like 3 (Drosophila)	BG066866	-2.12	0.005064	-2.15	0.005900	-2.39	0.002292
1430604_a_at	Dab2: disabled homolog 2 (Drosophila)	AW986632	-2.12	0.028492	-2.63	0.014434	-2.49	0.022756
1430617_at	Oip5: Opa interacting protein 5	BB238604	-2.61	0.000735	-2.62	0.000785	-2.89	0.000334
1431235_at	Matr3: matrin 3	BI654939	2.84	0.001251	1.84	0.001993	2.70	0.004642
1431423_a_at	Med8: mediator of RNA polymerase II transcription, subunit 8 homolog (yeast)	AK011080	1.44	0.000380	1.41	0.000128	1.43	0.005524
1431734_a_at	Dnajb4: DnaJ (Hsp40) homolog, subfamily B, member 4	AK006478	-1.71	0.000211	-1.66	0.000315	-2.16	0.000113
1432032_a_at	Artn: artemin	AK015393	1.84	0.005449	2.21	0.004123	2.17	0.000270
1432143_a_at	Hbp1: high mobility group box transcription factor 1	AK006835	-7.13	0.000444	-6.02	0.000297	-7.76	0.000446
1432435_s_at	Fam118b: family with sequence similarity 118, member B	AK012261	1.90	0.000955	1.74	0.001501	1.69	0.015041
1433443_a_at	Hmgcs1 /// LOC100040592: 3-hydroxy-3-methylglutaryl-Coenzyme A synthase 1 /// similar to Hmgcs1 protein	BB705380	2.35	0.036442	3.54	0.000663	2.78	0.009720
1433444_at	Hmgcs1 /// LOC100040592: 3-hydroxy-3-methylglutaryl-Coenzyme A synthase 1 /// similar to Hmgcs1 protein	BB705380	2.39	0.034137	3.11	0.000325	2.74	0.006924
1433445_x_at	Hmgcs1 /// LOC100040592: 3-hydroxy-3-methylglutaryl-Coenzyme A synthase 1 /// similar to Hmgcs1 protein	BB705380	2.57	0.031423	3.30	0.000293	2.92	0.007904
1433446_at	Hmgcs1 /// LOC100040592: 3-hydroxy-3-methylglutaryl-Coenzyme A synthase 1 /// similar to Hmgcs1 protein	BB705380	2.92	0.033506	4.27	0.004513	3.39	0.009230
1433455_at	LOC100047863 /// Sh2b3: similar to lymphocyte-specific adaptor protein Lnk /// SH2B adaptor protein 3	AW536901	1.50	0.024742	1.65	0.000736	1.86	0.003956
1433471_at	Tcf7: transcription factor 7, T-cell specific	AI323642	1.52	0.011705	1.55	0.003238	1.63	0.026350
1433502_s_at	Tsr1: TSR1, 20S rRNA accumulation, homolog (yeast)	BM213835	2.09	0.000190	3.39	0.000280	3.04	0.016806
1433555_at	Eaf1: ELL associated factor 1	BM932622	1.58	0.000270	2.21	0.002229	2.12	0.017093
1433576_at	Mat2a: methionine adenosyltransferase II, alpha	BG065061	1.76	0.000840	1.66	0.002167	1.87	0.000359
1433583_at	Zfp365: zinc finger protein 365	AV327248	2.33	0.014271	3.27	0.010134	2.68	0.007175
1433599_at	Baz1a: bromodomain adjacent to zinc finger domain 1A	BM239162	1.51	0.004933	2.19	0.000216	1.88	0.006545
1433632_at	Irf2bp2: interferon regulatory factor 2 binding protein 2	BB183385	1.48	0.012202	1.60	0.004644	1.80	0.042598
1433656_a_at	Gnl3: guanine nucleotide binding protein-like 3 (nucleolar)	BF021177	1.44	0.022298	1.98	0.006453	1.63	0.036586
1433668_at	Pnrc1: proline-rich nuclear receptor coactivator 1	BI410130	-2.54	0.000020	-3.60	0.000075	-2.74	0.000020
1433702_at	Ermp1: endoplasmic reticulum metallopeptidase 1	BI663634	1.40	0.010150	1.74	0.008046	1.46	0.018969
1433711_s_at	LOC100047324 /// Sesn1: similar to Sesn1 protein /// sestrin 1	BG076140	-1.63	0.016249	-1.71	0.017257	-2.64	0.002200
1433730_at	Elmod2: ELMO domain containing 2	BQ031040	1.91	0.003994	2.35	0.000248	1.76	0.006894
1433733_a_at	Cry1: cryptochrome 1 (photolyase-like)	BG069864	1.76	0.002809	1.88	0.007560	1.68	0.003317
1433739_at	Nol10: nucleolar protein 10	BG071110	1.59	0.005308	1.89	0.000357	1.74	0.001123
1433757_a_at	Nisch: nischarin	BB025231	-1.62	0.011074	-1.75	0.002603	-1.90	0.001983
1433769_at	Als2cl: ALS2 C-terminal like	BM201174	-1.53	0.028831	-1.52	0.022759	-1.46	0.035064
1433777_at	L3mbtl2: l(3)mbt-like 2 (Drosophila)	BB152370	1.62	0.011027	1.46	0.003543	1.51	0.005341
1433860_at	6030458C11Rik: RIKEN cDNA 6030458C11 gene	BB126127	1.98	0.009801	2.14	0.000313	1.99	0.018498
1433864_at	Lrp12: low density lipoprotein-related protein 12	AV254798	1.61	0.010053	1.77	0.017747	1.51	0.004548
1433936_at	0610010E21Rik: RIKEN cDNA 0610010E21 gene	BG791555	2.87	0.003073	2.15	0.000895	2.28	0.004970
1433962_at	6720458F09Rik: RIKEN cDNA 6720458F09 gene	BB131965	3.69	0.001275	3.76	0.004231	4.72	0.000876
1433979_at	Rbms2: RNA binding motif, single stranded interacting protein 2	BQ176636	-1.39	0.014244	-1.78	0.000002	-1.51	0.001986
1434002_at	Foxn3: forkhead box N3	AW556347	-2.23	0.005134	-1.69	0.020086	-2.09	0.006926
1434125_at	Utp15: UTP15, U3 small nucleolar ribonucleoprotein, homolog (yeast)	AV227804	1.53	0.006927	1.56	0.005907	1.61	0.004132
1434129_s_at	Lhfpl2: lipoma HMGIC fusion partner-like 2	BG917242	2.26	0.000756	3.23	0.019782	3.26	0.002203
1434134_at	Wdr42a: WD repeat domain 42A	BB123403	-1.51	0.002388	-1.79	0.000954	-1.69	0.000689
1434142_at	LOC100045551 /// Ppm1d: similar to Protein phosphatase 1D magnesium-dependent, delta /// protein phosphatase 1D magnesium-dependent, delta isoform	BG076151	-1.56	0.000058	-1.52	0.001327	-1.74	0.000045
1434144_s_at	Wdyhv1: WDYHV motif containing 1	BG073505	-1.51	0.001974	-1.65	0.001003	-1.96	0.000283
1434150_a_at	Higd1c /// Mettl7a1 /// Mettl7a2: HIG1 domain family, member 1C /// methyltransferase like 7A1 /// methyltransferase like 7A2	AV171622	-1.78	0.008699	-2.26	0.003885	-1.88	0.004810
1434151_at	Mettl7a1: methyltransferase like 7A1	AV171622	-1.91	0.000578	-1.63	0.000413	-2.02	0.000748
1434228_at	Ppm2c: protein phosphatase 2C, magnesium dependent, catalytic subunit	AV255921	-2.57	0.000981	-2.12	0.003402	-1.94	0.004229
1434252_at	Tmcc3: transmembrane and coiled coil domains 3	BB711990	1.78	0.015983	2.86	0.015926	2.38	0.001893
1434283_at	LOC100044968: similar to modulator recognition factor 2	BB079486	-2.85	0.000196	-2.33	0.001125	-2.28	0.000457
1434378_a_at	Mm.148395.2	BG868949	-2.45	0.000012	-2.32	0.000017	-2.88	0.000006
1434398_at	Nkrf: NF-kappaB repressing factor	BB396674	2.00	0.000028	2.17	0.000019	2.23	0.000450
1434414_at	Foxred2: FAD-dependent oxidoreductase domain containing 2	BM227994	1.38	0.006119	1.47	0.015401	1.40	0.001502
1434436_at	Morc4: microrchidia 4	AV036158	1.69	0.003246	2.14	0.000571	1.77	0.010859
1434442_at	Stbd1: starch binding domain 1	BB667844	2.26	0.006572	3.02	0.000239	3.14	0.004731
1434453_at	Polr3a: polymerase (RNA) III (DNA directed) polypeptide A	BB343487	1.39	0.007725	1.37	0.008251	1.46	0.007574
1434462_at	BC088983: cDNA sequence BC088983	BB765964	-1.61	0.028636	-1.82	0.017844	-1.81	0.018588
1434477_at	Heca: headcase homolog (Drosophila)	BE447663	-2.54	0.000714	-2.09	0.001210	-2.42	0.001173
1434478_at	Heca: headcase homolog (Drosophila)	BE447663	-3.37	0.002436	-2.47	0.003911	-3.78	0.001732
1434496_at	Plk3: polo-like kinase 3 (Drosophila)	BM947855	2.74	0.002507	2.21	0.007719	4.79	0.000021
1434520_at	Sc5d: sterol-C5-desaturase (fungal ERG3, delta-5-desaturase) homolog (S. cerevisae)	AU067703	2.18	0.006626	3.34	0.000004	2.25	0.001725
1434552_at	Wdr77: WD repeat domain 77	BB372571	1.44	0.003225	1.34	0.000774	1.41	0.005984
1434561_at	Asxl1: additional sex combs like 1 (Drosophila)	BI648411	-1.70	0.000698	-1.78	0.000039	-1.64	0.001726
1434569_at	Mm.21535.2	BB428484	1.55	0.000519	1.71	0.001314	1.83	0.000555
1434570_at	Bend3: BEN domain containing 3	BG070592	1.50	0.012954	1.85	0.004479	1.91	0.003610
1434606_at	Erbb3: v-erb-b2 erythroblastic leukemia viral oncogene homolog 3 (avian)	BF140685	-1.91	0.002258	-1.79	0.002693	-1.72	0.002303
1434675_at	1700065O13Rik: RIKEN cDNA 1700065O13 gene	BB442939	-2.34	0.000399	-1.69	0.002765	-3.60	0.000141
1434690_at	Lclat1: lysocardiolipin acyltransferase 1	BM237177	1.31	0.001917	1.48	0.005607	1.52	0.003411
1434744_at	Yrdc: yrdC domain containing (E.coli)	BB230053	1.91	0.001936	1.83	0.001404	1.89	0.001190
1434745_at	Ccnd2: cyclin D2	BQ175880	1.91	0.015233	2.53	0.003668	2.50	0.004338
1434825_at	Tnrc18: trinucleotide repeat containing 18	BQ175287	-1.67	0.030017	-1.81	0.024048	-1.58	0.043192
1434831_a_at	Foxo3: forkhead box O3	BB364488	-1.47	0.013894	-1.68	0.002660	-1.64	0.002187
1434832_at	Foxo3: forkhead box O3	BB364488	-1.64	0.000367	-1.74	0.000580	-1.65	0.000438
1434895_s_at	Ppp1r13b: protein phosphatase 1, regulatory (inhibitor) subunit 13B	BG064715	1.60	0.001752	1.35	0.001094	1.65	0.002988
1434953_at	Ccdc93: coiled-coil domain containing 93	BB027914	1.58	0.005366	1.87	0.027347	1.50	0.012667
1435013_at	Heatr2: HEAT repeat containing 2	BM231491	1.46	0.004419	1.52	0.003688	1.52	0.001390
1435072_at	Zfyve1: zinc finger, FYVE domain containing 1	AV327165	-2.20	0.000581	-1.70	0.001684	-1.97	0.000722
1435077_at	Asxl1: additional sex combs like 1 (Drosophila)	BE956516	-1.96	0.000210	-1.94	0.000463	-1.84	0.000254
1435089_at	2010111I01Rik: RIKEN cDNA 2010111I01 gene	BI157086	-1.64	0.034598	-1.96	0.020344	-1.96	0.015623
1435139_at	Narg1: NMDA receptor-regulated gene 1	AV275156	1.88	0.012329	3.00	0.000168	2.22	0.014662
1435188_at	Gm129: gene model 129, (NCBI)	BB407125	3.14	0.000365	3.35	0.000921	3.98	0.000190
1435248_a_at	Btaf1: BTAF1 RNA polymerase II, B-TFIID transcription factor-associated, (Mot1 homolog, S. cerevisiae)	BG917504	1.45	0.023428	2.28	0.003045	2.17	0.013686
1435333_at	1110007M04Rik: RIKEN cDNA 1110007M04 gene	AV156568	2.69	0.001046	3.40	0.000908	2.67	0.000345
1435379_at	Urb2: URB2 ribosome biogenesis 2 homolog (S. cerevisiae)	C87981	1.64	0.001191	1.82	0.000533	2.01	0.014025
1435448_at	Bcl2l11: BCL2-like 11 (apoptosis facilitator)	BM120925	-2.05	0.001714	-2.42	0.003289	-2.65	0.003174
1435458_at	Pim1: proviral integration site 1	AI323550	-3.74	0.000207	-4.94	0.000465	-4.17	0.000104
1435469_at	Qsox2: quiescin Q6 sulfhydryl oxidase 2	BM237031	1.52	0.004201	2.16	0.005018	1.90	0.002455
1435544_at	Exosc6: exosome component 6	BB446614	1.62	0.000385	1.39	0.005411	1.59	0.000268
1435554_at	Tmcc3: transmembrane and coiled coil domains 3	BB771888	1.80	0.009428	2.94	0.000570	2.85	0.000256
1435772_at	Kif21b: kinesin family member 21B	AV122249	1.71	0.021045	1.92	0.004426	2.31	0.009962
1435912_at	Ubxn7: UBX domain protein 7	BM220232	-2.04	0.005027	-1.63	0.014360	-1.74	0.009413
1435970_at	LOC100044468 /// Nlk: similar to nemo-like kinase /// nemo like kinase	AU035920	1.39	0.009310	1.71	0.000979	1.52	0.003044
1436007_a_at	LOC100048066 /// Thumpd1: similar to THUMP domain containing 1 /// THUMP domain containing 1	BM233005	1.37	0.004004	1.87	0.000001	1.63	0.015526
1436164_at	Slc30a1: solute carrier family 30 (zinc transporter), member 1	BE685959	10.81	0.002392	7.16	0.018352	6.71	0.019620
1436199_at	Trim14: tripartite motif-containing 14	AU042532	-2.13	0.006962	-2.80	0.005384	-3.25	0.004443
1436200_at	Lonrf3: LON peptidase N-terminal domain and ring finger 3	BE956940	1.68	0.039726	2.71	0.002459	2.19	0.005236
1436301_at	Dstyk: dual serine/threonine and tyrosine protein kinase	BB435342	-1.77	0.003631	-1.64	0.002680	-1.92	0.000594
1436348_at	Gm505: Gene model 505, (NCBI), mRNA (cDNA clone MGC:189878 IMAGE:9007378)	BB447409	1.43	0.019130	2.05	0.000886	1.62	0.000256
1436421_s_at	Arpc5l: actin related protein 2/3 complex, subunit 5-like	BB403233	1.70	0.000010	2.22	0.004524	1.97	0.002404
1436422_at	BC026590: cDNA sequence BC026590	BB459141	1.63	0.006704	1.77	0.002910	1.57	0.010941
1436495_s_at	Zfp260: zinc finger protein 260	AV171447	-1.51	0.022039	-1.43	0.020251	-1.80	0.005487
1436518_at	Mm.34540.2	BM231854	1.65	0.002048	1.94	0.006082	1.61	0.001629
1436549_a_at	Hnrnpa1: heterogeneous nuclear ribonucleoprotein A1	BE685966	-1.52	0.005229	-1.49	0.009692	-1.56	0.003548
1436747_at	Fam100b: family with sequence similarity 100, member B	BE570477	-1.97	0.000212	-2.02	0.000294	-1.76	0.006484
1436896_at	Ints9: integrator complex subunit 9	AV304373	-1.32	0.002261	-1.54	0.000265	-1.51	0.000358
1436925_at	Foxn3: forkhead box N3	AV228812	-2.27	0.000935	-2.01	0.001272	-2.51	0.000249
1436968_x_at	Klhl24: kelch-like 24 (Drosophila)	BB328076	-6.20	0.018407	-6.72	0.017972	-6.60	0.018300
1436970_a_at	Pdgfrb: platelet derived growth factor receptor, beta polypeptide	AA499047	-1.61	0.009802	-1.97	0.002767	-1.69	0.004570
1436993_x_at	Pfn2: profilin 2	BB560492	1.76	0.006302	1.71	0.001346	1.71	0.000391
1437007_x_at	Usp39: ubiquitin specific peptidase 39	BB446580	1.43	0.000395	1.62	0.000281	1.50	0.000890
1437119_at	Ern1: Endoplasmic reticulum (ER) to nucleus signalling 1 (Ern1), mRNA	BG075179	1.41	0.017123	1.74	0.001137	1.94	0.009627
1437186_at	BC055324: cDNA sequence BC055324	AV132065	-1.37	0.002462	-1.52	0.000634	-1.48	0.000804
1437199_at	Mm.52043.1	BB442784	2.05	0.035779	2.27	0.022600	4.81	0.000445
1437200_at	Fcho2: FCH domain only 2	BM235711	-1.86	0.009802	-1.63	0.015267	-1.85	0.007950
1437223_s_at	Xbp1: X-box binding protein 1	AV051768	1.72	0.000942	1.60	0.007216	2.12	0.001949
1437224_at	Rtn4: reticulon 4	BE988775	-1.98	0.003311	-1.88	0.006854	-1.99	0.003465
1437238_x_at	Nmd3: NMD3 homolog (S. cerevisiae)	BB233370	1.59	0.005492	2.05	0.001224	1.79	0.004170
1437250_at	Mreg: melanoregulin	AV298358	1.88	0.000398	1.91	0.020059	1.98	0.009130
1437318_at	Pak3: p21 (CDKN1A)-activated kinase 3	BB468082	-2.24	0.002915	-1.56	0.004340	-2.22	0.000491
1437414_at	Zfp217: zinc finger protein 217	AW987152	-1.53	0.002849	-1.45	0.004454	-1.35	0.007732
1437490_x_at	LOC640502 /// Uap1: similar to UDP-N-acetylhexosamine pyrophosphorylase /// UDP-N-acetylglucosamine pyrophosphorylase 1	BB506562	1.67	0.005757	1.85	0.000737	1.79	0.000748
1437611_x_at	Kif2c: kinesin family member 2C	BB104669	-1.43	0.029760	-1.50	0.018027	-1.45	0.024834
1437642_at	Agfg2: ArfGAP with FG repeats 2	BB243375	1.86	0.002463	1.51	0.020170	1.90	0.003489
1438011_at	Pcyt1a: phosphate cytidylyltransferase 1, choline, alpha isoform	BB280291	1.36	0.022188	1.69	0.002046	1.57	0.001239
1438045_at	Eea1: early endosome antigen 1	AW556344	1.64	0.015113	2.42	0.007386	1.98	0.029225
1438079_at	BC050078: cDNA sequence BC050078	AV290754	-1.93	0.001167	-2.19	0.000515	-2.28	0.001371
1438255_at	Foxn3: forkhead box N3	BM196962	-1.98	0.002808	-1.76	0.010230	-2.22	0.003833
1438322_x_at	Fdft1: farnesyl diphosphate farnesyl transferase 1	BB028312	1.80	0.003379	1.93	0.024607	1.90	0.006276
1438370_x_at	Dos: downstream of Stk11	BB357126	1.63	0.042503	1.61	0.021396	2.31	0.001722
1438386_x_at	Mat2a: methionine adenosyltransferase II, alpha	BB470596	1.65	0.001143	1.66	0.000765	1.86	0.000338
1438519_at	Klhl24: kelch-like 24 (Drosophila)	BM124262	-6.21	0.001604	-6.38	0.001588	-6.35	0.001589
1438578_a_at	Btbd10 /// LOC100047893: BTB (POZ) domain containing 10 /// similar to BTB (POZ) domain containing 10	BG064119	1.64	0.010146	2.17	0.002296	1.71	0.001243
1438630_x_at	Mat2a: methionine adenosyltransferase II, alpha	AV260654	1.64	0.001512	1.70	0.004551	1.92	0.000256
1438657_x_at	EG667723 /// LOC100044742 /// OTTMUSG00000011595 /// OTTMUSG00000026290 /// Ptp4a1: predicted gene, EG667723 /// similar to tyrosine phosphatase /// predicted gene, OTTMUSG00000011595 /// predicted gene, OTTMUSG00000026290 /// protein tyrosine phosphatase 4a1	BB043450	1.44	0.008832	2.06	0.001572	1.67	0.000096
1438669_at	Wdr40a: WD repeat domain 40A	BB735632	-1.36	0.000683	-1.65	0.000252	-1.37	0.002822
1438702_at	Flrt2: fibronectin leucine rich transmembrane protein 2	BG075699	-2.83	0.003497	-1.78	0.019314	-2.93	0.004140
1438824_at	Slc20a1: solute carrier family 20, member 1	BB465699	1.61	0.024630	1.58	0.018453	2.08	0.004455
1438962_s_at	Ddx31: DEAD/H (Asp-Glu-Ala-Asp/His) box polypeptide 31	BB469965	1.64	0.009272	1.67	0.000781	1.96	0.045712
1438976_x_at	Mat2a: methionine adenosyltransferase II, alpha	BB272730	1.79	0.001416	1.68	0.002593	2.02	0.000929
1438992_x_at	Atf4: activating transcription factor 4	AV314773	1.57	0.037236	1.71	0.001067	1.88	0.000929
1439027_at	C330023M02Rik: RIKEN cDNA C330023M02 gene	BM200803	1.47	0.003024	2.09	0.000637	1.87	0.001359
1439030_at	Gmppb: GDP-mannose pyrophosphorylase B	BI410722	2.69	0.000802	1.94	0.008885	2.36	0.001084
1439060_s_at	Wipi1: WD repeat domain, phosphoinositide interacting 1	BI251603	-1.74	0.005786	-1.57	0.015181	-1.57	0.017022
1439087_a_at	Pik3ip1: phosphoinositide-3-kinase interacting protein 1	BB030508	-7.44	0.001324	-7.96	0.000759	-9.80	0.001177
1439153_at	Rnf144b: ring finger protein 144B	AV274826	-1.92	0.019023	-1.86	0.020589	-1.98	0.013078
1439477_at	Ube2b: ubiquitin-conjugating enzyme E2B, RAD6 homology (S. cerevisiae)	BB047737	-2.10	0.001658	-2.08	0.001453	-2.25	0.001255
1439482_at	Uhrf1bp1: UHRF1 (ICBP90) binding protein 1	BM119523	1.69	0.002405	1.85	0.000187	1.83	0.003332
1440417_at	D19Ertd409e: DNA segment, Chr 19, ERATO Doi 409, expressed	BG918834	-1.60	0.003751	-2.07	0.000830	-1.82	0.001748
1440739_at	Vegfc: vascular endothelial growth factor C	AW228853	-1.91	0.001749	-1.76	0.004038	-2.15	0.002128
1440755_at	Mm.215581.1	BB728878	-1.88	0.002132	-1.73	0.005767	-1.87	0.001999
1440882_at	Lrp8: low density lipoprotein receptor-related protein 8, apolipoprotein e receptor	BB750940	3.16	0.003181	4.13	0.001076	3.71	0.008724
1441272_at	Matr3: Matrin 3, mRNA (cDNA clone MGC:28206 IMAGE:3989914)	BI249188	2.63	0.004643	1.72	0.006058	2.78	0.000614
1441315_s_at	Slc19a2: solute carrier family 19 (thiamine transporter), member 2	BB449198	1.40	0.000763	1.67	0.006010	1.60	0.000384
1441557_at	Setd8: SET domain containing (lysine methyltransferase) 8 (Setd8), mRNA	BB491571	-1.62	0.025615	-2.48	0.005849	-1.86	0.015843
1441737_s_at	Rassf1: Ras association (RalGDS/AF-6) domain family member 1	BB757103	1.38	0.001454	1.82	0.001665	1.74	0.011144
1441894_s_at	Grasp: GRP1 (general receptor for phosphoinositides 1)-associated scaffold protein	BB071890	1.68	0.019014	1.71	0.012951	1.76	0.000825
1441910_x_at	Ccne1: cyclin E1	BB293079	2.04	0.008935	1.56	0.000161	1.74	0.004334
1442030_at	Mm.101387.1	BB379905	2.00	0.002443	2.15	0.004087	1.75	0.007939
1442116_at	Gpr176: G protein-coupled receptor 176	BB311924	-1.64	0.000790	-1.55	0.002898	-1.69	0.001286
1442347_at	Lrp8: low density lipoprotein receptor-related protein 8, apolipoprotein e receptor	AI848122	1.78	0.039063	2.33	0.005381	2.15	0.009876
1442363_at	1110012J17Rik: RIKEN cDNA 1110012J17 gene	BB461471	1.80	0.000102	1.97	0.000028	2.02	0.000024
1442434_at	D8Ertd82e: DNA segment, Chr 8, ERATO Doi 82, expressed	BM195829	2.17	0.008597	2.55	0.004759	4.47	0.001872
1443558_s_at	Nt5dc3: 5'-nucleotidase domain containing 3	AU040402	1.39	0.002257	1.54	0.003971	1.71	0.004298
1443832_s_at	Sdpr: serum deprivation response	AV064339	-3.32	0.000417	-3.11	0.000063	-4.10	0.000488
1443923_at	Akap13: A kinase (PRKA) anchor protein 13	BB011550	-1.99	0.020200	-2.12	0.016138	-2.12	0.015364
1445862_at	4921513D23Rik: RIKEN cDNA 4921513D23 gene	BB123487	-1.50	0.021678	-1.85	0.004497	-2.10	0.005084
1447100_s_at	5730508B09Rik: RIKEN cDNA 5730508B09 gene	C80506	1.94	0.008235	2.51	0.006705	2.25	0.000901
1447403_a_at	Zmynd19: Melanin concentrating hormone receptor interacting zinc finger protein, (mizip gene)	AW125726	1.86	0.000830	1.60	0.001929	1.48	0.028610
1447818_x_at	Rhebl1: Ras homolog enriched in brain like 1	AV271831	-2.12	0.000028	-2.30	0.000012	-2.04	0.000410
1448133_at	Nmd3: NMD3 homolog (S. cerevisiae)	NM_133787	1.53	0.016339	2.03	0.001615	1.72	0.002074
1448135_at	Atf4: activating transcription factor 4	M94087	1.50	0.000668	1.61	0.000230	1.72	0.000201
1448170_at	Siah2: seven in absentia 2	AA414485	2.17	0.000873	2.07	0.000051	2.60	0.000005
1448171_at	Siah2: seven in absentia 2	AA414485	2.37	0.000252	2.14	0.000755	2.95	0.000048
1448196_at	Mat2b: methionine adenosyltransferase II, beta	NM_134017	-1.62	0.000302	-1.93	0.000213	-2.17	0.000139
1448239_at	Hmox1: heme oxygenase (decycling) 1	NM_010442	2.48	0.000038	2.07	0.000076	2.31	0.000022
1448270_at	Ddx21: DEAD (Asp-Glu-Ala-Asp) box polypeptide 21	BM246099	1.96	0.001551	2.68	0.000020	2.34	0.004075
1448271_a_at	Ddx21: DEAD (Asp-Glu-Ala-Asp) box polypeptide 21	BM246099	1.67	0.007243	2.18	0.000957	2.01	0.002048
1448295_at	LOC100045306 /// Med10: similar to mediator of RNA polymerase II transcription, subunit 10 homolog (NUT2, S. cerevisiae) /// mediator of RNA polymerase II transcription, subunit 10 homolog (NUT2, S. cerevisiae)	NM_138596	1.46	0.011943	1.49	0.000172	1.42	0.021677
1448306_at	Nfkbia: nuclear factor of kappa light polypeptide gene enhancer in B-cells inhibitor, alpha	NM_010907	-1.56	0.001219	-1.76	0.009506	-1.87	0.004244
1448364_at	Ccng2: cyclin G2	U95826	-11.17	0.000219	-9.68	0.000204	-10.70	0.000204
1448370_at	Ulk1: Unc-51 like kinase 1 (C. elegans)	AF072370	-1.82	0.002005	-2.22	0.002200	-2.49	0.000434
1448411_at	Wfs1: Wolfram syndrome 1 homolog (human)	NM_011716	2.47	0.001511	2.22	0.000032	2.40	0.000960
1448413_at	2410016O06Rik: RIKEN cDNA 2410016O06 gene	NM_023633	1.76	0.016281	1.46	0.005027	2.25	0.000067
1448440_x_at	D17Wsu104e: DNA segment, Chr 17, Wayne State University 104, expressed	NM_080837	1.56	0.023628	1.93	0.000003	1.59	0.022718
1448466_at	Cdca5: cell division cycle associated 5	NM_026410	-1.53	0.000615	-1.70	0.000092	-1.75	0.001518
1448477_at	Chst12: carbohydrate sulfotransferase 12	NM_021528	-1.64	0.000617	-2.79	0.000036	-2.95	0.000028
1448480_at	Nip7: nuclear import 7 homolog (S. cerevisiae)	BC003972	1.60	0.016839	1.51	0.010943	1.70	0.008654
1448484_at	Amd-ps3 /// Amd1 /// Amd2: S-adenosylmethionine decarboxylase, pseudogene 3 /// S-adenosylmethionine decarboxylase 1 /// S-adenosylmethionine decarboxylase 2	NM_009665	1.47	0.000190	1.55	0.001499	1.44	0.000822
1448493_at	Paip2: polyadenylate-binding protein-interacting protein 2	NM_026420	-2.63	0.000058	-2.11	0.000122	-2.56	0.000099
1448543_at	Slmo2: slowmo homolog 2 (Drosophila)	NM_025531	1.44	0.035724	1.62	0.000005	1.46	0.009406
1448560_at	Bid: BH3 interacting domain death agonist	NM_007544	1.92	0.002213	1.55	0.015194	1.85	0.003615
1448566_at	Slc40a1: solute carrier family 40 (iron-regulated transporter), member 1	AF226613	-2.79	0.000462	-3.31	0.000010	-4.75	0.000064
1448568_a_at	Slc20a1: solute carrier family 20, member 1	NM_015747	2.43	0.001650	2.76	0.000021	3.27	0.000388
1448619_at	Dhcr7: 7-dehydrocholesterol reductase	NM_007856	1.92	0.003945	1.78	0.022525	1.96	0.000677
1448639_a_at	Spata5: spermatogenesis associated 5	NM_021343	1.72	0.000262	2.26	0.000151	2.11	0.008934
1448715_x_at	100043821 /// Ccrn4l /// Cog6 /// LOC280487 /// Sgip1: predicted gene, 100043821 /// CCR4 carbon catabolite repression 4-like (S. cerevisiae) /// component of oligomeric golgi complex 6 /// pol polyprotein /// SH3-domain GRB2-like (endophilin) interacting protein 1	NM_010490	-1.40	0.000116	-1.44	0.000056	-1.33	0.005861
1448747_at	Fbxo32: F-box protein 32	AF441120	-6.18	0.000004	-9.71	0.000022	-7.27	0.000003
1448757_at	Pml: promyelocytic leukemia	NM_008884	-1.37	0.005895	-1.73	0.001748	-1.55	0.002335
1448830_at	Dusp1: dual specificity phosphatase 1	NM_013642	-2.03	0.003250	-3.19	0.002462	-2.58	0.001841
1448836_s_at	Gpn2 /// LOC636885: GPN-loop GTPase 2 /// similar to ATP binding domain 1 family, member B	NM_133884	1.75	0.032047	1.45	0.000826	1.72	0.003523
1448961_at	Plscr2: phospholipid scramblase 2	NM_008880	-2.23	0.007631	-2.08	0.009251	-2.40	0.010956
1449023_a_at	Ezh1: enhancer of zeste homolog 1 (Drosophila)	NM_007970	-2.74	0.013385	-3.02	0.010292	-2.85	0.012225
1449044_at	Eef1e1: eukaryotic translation elongation factor 1 epsilon 1	NM_025380	1.64	0.031734	1.70	0.000105	1.62	0.026316
1449060_at	Kif2c /// LOC631653: kinesin family member 2C /// similar to Kinesin-like protein KIF2C (Mitotic centromere-associated kinesin) (MCAK)	NM_134471	-1.55	0.004574	-1.46	0.007560	-1.52	0.006716
1449092_at	LOC100045551 /// Ppm1d: similar to Protein phosphatase 1D magnesium-dependent, delta /// protein phosphatase 1D magnesium-dependent, delta isoform	NM_016910	-1.44	0.009802	-1.80	0.001152	-1.69	0.001449
1449113_at	Gpbp1l1: GC-rich promoter binding protein 1-like 1	NM_030247	-1.59	0.017597	-2.02	0.003066	-1.85	0.006521
1449162_at	Pop7: processing of precursor 7, ribonuclease P family, (S. cerevisiae)	NM_028753	1.80	0.001382	1.46	0.005352	1.63	0.002287
1449167_at	Epb4.1l4a: erythrocyte protein band 4.1-like 4a	NM_013512	-1.87	0.000019	-1.62	0.000058	-1.85	0.000023
1449187_at	Pdgfa: platelet derived growth factor, alpha	BB371842	2.09	0.002701	2.51	0.000604	2.40	0.000179
1449192_at	Atf7ip: activating transcription factor 7 interacting protein	NM_019426	-1.61	0.001435	-1.81	0.000414	-1.53	0.003437
1449292_at	Rb1cc1: RB1-inducible coiled-coil 1	BE570980	-2.33	0.002257	-2.13	0.002975	-2.32	0.005323
1449322_at	EG546482 /// EG667723 /// LOC100044642 /// LOC100044742 /// OTTMUSG00000011595 /// OTTMUSG00000026290 /// Ptp4a1: predicted gene, EG546482 /// predicted gene, EG667723 /// similar to killer cell lectin-like receptor subfamily A member 2 /// similar to tyrosine phosphatase /// predicted gene, OTTMUSG00000011595 /// predicted gene, OTTMUSG00000026290 /// protein tyrosine phosphatase 4a1	BC003761	1.68	0.008818	2.07	0.001781	1.72	0.000564
1449324_at	Ero1l: ERO1-like (S. cerevisiae)	BM234652	1.46	0.017557	2.43	0.020162	1.92	0.024738
1449353_at	Zmat3: zinc finger matrin type 3	NM_009517	1.80	0.029624	1.56	0.003521	1.54	0.002882
1449363_at	Atf3: activating transcription factor 3	BC019946	1.92	0.005831	2.88	0.001391	2.90	0.004451
1449505_at	Kpna1: karyopherin (importin) alpha 1	U20619	1.46	0.012490	1.84	0.000881	1.48	0.011342
1449679_s_at	Stx5a: syntaxin 5A	AU014962	-1.62	0.002010	-2.15	0.001283	-1.93	0.001033
1449702_at	Zfand2a: zinc finger, AN1-type domain 2A	AU016206	1.47	0.003512	1.83	0.001642	1.88	0.000441
1449731_s_at	Nfkbia: nuclear factor of kappa light polypeptide gene enhancer in B-cells inhibitor, alpha	AI462015	-1.48	0.017264	-1.39	0.000057	-1.53	0.027289
1449870_a_at	Atp6v0a2: ATPase, H+ transporting, lysosomal V0 subunit A2	NM_011596	1.49	0.022392	1.54	0.038065	1.64	0.000285
1449878_a_at	Slc12a6: solute carrier family 12, member 6	NM_133648	-1.53	0.019919	-1.54	0.018115	-1.67	0.015876
1449886_a_at	Timm9: translocase of inner mitochondrial membrane 9 homolog (yeast)	NM_013896	2.07	0.009153	2.39	0.000158	2.22	0.016177
1450061_at	Enc1: ectodermal-neural cortex 1	BM120053	1.61	0.032226	1.49	0.006754	1.78	0.000948
1450087_a_at	Nolc1: nucleolar and coiled-body phosphoprotein 1	NM_053086	1.75	0.000508	1.87	0.008283	1.77	0.000554
1450295_s_at	Pvr: poliovirus receptor	NM_009310	1.79	0.011596	2.32	0.000636	2.86	0.010234
1450376_at	Mxi1: Max interacting protein 1	BB825697	-2.40	0.000299	-2.29	0.000844	-2.75	0.000808
1450377_at	LOC640441 /// Thbs1: similar to thrombospondin 1 /// thrombospondin 1	AI385532	-1.75	0.010933	-1.71	0.009774	-1.75	0.012298
1450423_s_at	Bxdc1: brix domain containing 1	NM_023323	1.68	0.001484	2.05	0.000063	1.90	0.001912
1450506_a_at	Aen: apoptosis enhancing nuclease	NM_026531	2.69	0.001191	2.48	0.000122	2.90	0.000116
1450646_at	Cyp51: cytochrome P450, family 51	NM_020010	1.60	0.022360	2.16	0.004458	1.76	0.007268
1450700_at	Cdc42ep3: CDC42 effector protein (Rho GTPase binding) 3	BB012489	-2.38	0.001133	-1.62	0.007661	-1.97	0.003045
1450735_at	Pno1: partner of NOB1 homolog (S. cerevisiae)	AF349950	1.49	0.028962	1.89	0.000151	1.55	0.026673
1450742_at	Bysl: bystin-like	BG079188	2.75	0.001090	2.70	0.000080	3.31	0.000840
1450871_a_at	Bcat1: branched chain aminotransferase 1, cytosolic	X17502	1.73	0.018191	1.94	0.008163	1.88	0.039196
1450873_at	Gtpbp4: GTP binding protein 4	AI987834	1.87	0.002062	3.10	0.000236	2.75	0.006583
1450881_s_at	Gpr137b: G protein-coupled receptor 137B	AK010724	1.38	0.007427	1.56	0.003131	1.57	0.001333
1450970_at	Got1: glutamate oxaloacetate transaminase 1, soluble	AA792094	1.46	0.000666	1.66	0.000111	1.53	0.003078
1451018_at	Leprotl1: leptin receptor overlapping transcript-like 1	BF658789	1.44	0.006431	1.96	0.010111	1.69	0.006908
1451042_a_at	Mina: myc induced nuclear antigen	AK013451	1.31	0.000534	1.43	0.003629	1.31	0.001128
1451058_at	Mcts2: malignant T cell amplified sequence 2	AV017653	1.76	0.000098	1.53	0.029152	1.67	0.000316
1451075_s_at	Ctdsp2: CTD (carboxy-terminal domain, RNA polymerase II, polypeptide A) small phosphatase 2	BB294133	-1.73	0.009727	-1.96	0.010297	-1.80	0.008484
1451083_s_at	Aars: alanyl-tRNA synthetase	BC026611	1.41	0.006425	1.50	0.002160	1.49	0.005161
1451122_at	Idi1: isopentenyl-diphosphate delta isomerase	BC004801	2.24	0.011254	3.31	0.000252	2.69	0.010057
1451126_at	Maf1: MAF1 homolog (S. cerevisiae)	BC016260	-1.43	0.008808	-2.10	0.001516	-1.56	0.004204
1451137_a_at	Brd8: bromodomain containing 8	BC025644	-1.68	0.002833	-1.49	0.005602	-1.66	0.003240
1451160_s_at	Pvr: poliovirus receptor	BB049138	1.47	0.001190	2.21	0.011238	2.13	0.002468
1451196_at	Ypel5: yippee-like 5 (Drosophila)	BC025125	-1.49	0.003400	-1.58	0.002087	-1.58	0.002033
1451244_a_at	Zfp422: zinc finger protein 422	BC018339	1.41	0.010398	1.73	0.000932	1.45	0.005045
1451268_at	Tram1l1: translocation associated membrane protein 1-like 1	BC027120	1.63	0.000000	1.67	0.000204	1.87	0.000796
1451272_a_at	Ube2f: ubiquitin-conjugating enzyme E2F (putative)	BC016117	1.61	0.001373	1.52	0.005143	1.59	0.001686
1451303_at	BC002230: cDNA sequence BC002230	BC025577	-1.70	0.003573	-2.44	0.002669	-2.13	0.001751
1451347_at	Ino80e: INO80 complex subunit E	BG065288	1.93	0.014502	1.51	0.010362	1.64	0.015448
1451382_at	Chac1: ChaC, cation transport regulator-like 1 (E. coli)	BC025169	1.71	0.005718	1.89	0.002083	2.13	0.000496
1451400_at	Gemin8: gem (nuclear organelle) associated protein 8	BC023488	-2.20	0.005267	-3.03	0.004959	-2.75	0.007091
1451439_at	BC027231: cDNA sequence BC027231	BC027231	1.58	0.014945	2.24	0.000588	1.96	0.001055
1451457_at	Sc5d: sterol-C5-desaturase (fungal ERG3, delta-5-desaturase) homolog (S. cerevisae)	AB016248	1.76	0.008053	2.15	0.002702	1.92	0.003214
1451516_at	Rhebl1: Ras homolog enriched in brain like 1	BC016521	-2.16	0.001306	-2.78	0.002985	-2.29	0.001521
1451533_at	BC022687: cDNA sequence BC022687	BC022687	2.02	0.035986	1.51	0.017577	2.33	0.000202
1451793_at	Klhl24: kelch-like 24 (Drosophila)	BC021407	-8.32	0.003329	-7.27	0.002709	-7.89	0.003363
1451895_a_at	Dhcr24: 24-dehydrocholesterol reductase	BC004738	1.80	0.008685	1.75	0.004910	1.91	0.005955
1451897_a_at	Nbr1: neighbor of Brca1 gene 1	AF227188	-2.01	0.004324	-1.67	0.008123	-2.11	0.003292
1451986_s_at	Lrrk1: leucine-rich repeat kinase 1	BC027199	-1.53	0.047711	-1.58	0.042778	-1.52	0.049744
1452092_at	4631426J05Rik: RIKEN cDNA 4631426J05 gene	AK019474	-1.85	0.007094	-2.17	0.002303	-1.98	0.005000
1452093_at	Tmem185b: transmembrane protein 185B	AK010846	1.38	0.006152	1.41	0.007948	1.66	0.000818
1452099_at	AA408296: expressed sequence AA408296	BG070043	1.41	0.003448	1.42	0.006482	1.43	0.008043
1452120_at	Nat11: N-acetyltransferase 11	AV277760	1.57	0.001504	1.47	0.002617	1.50	0.000690
1452192_at	Naf1: nuclear assembly factor 1 homolog (S. cerevisiae)	BM502329	1.55	0.000038	2.01	0.005333	1.97	0.005955
1452237_at	Agfg1: ArfGAP with FG repeats 1	BB130716	1.36	0.002142	1.60	0.000174	1.53	0.005229
1452262_at	Grpel2: GrpE-like 2, mitochondrial	AK003011	1.46	0.000505	1.52	0.000317	1.45	0.000433
1452288_at	Mtmr10: myotubularin related protein 10	BG071933	1.46	0.004838	1.88	0.001050	1.73	0.000030
1452306_at	Zfyve26: zinc finger, FYVE domain containing 26	BC006654	-1.53	0.016264	-1.66	0.008494	-1.58	0.006362
1452350_at	Brd8: bromodomain containing 8	BM219644	-1.46	0.008935	-1.73	0.002609	-1.78	0.003322
1452387_a_at	Amotl2: angiomotin-like 2	AI156725	-1.51	0.001016	-1.92	0.000482	-1.84	0.000288
1452414_s_at	Ccdc86: coiled-coil domain containing 86	BB051286	2.10	0.000320	2.17	0.000000	2.61	0.001057
1452560_a_at	Nfya: nuclear transcription factor-Y alpha	D78642	1.65	0.009601	2.30	0.002151	1.90	0.015328
1452647_a_at	Dph2: DPH2 homolog (S. cerevisiae)	AK011199	1.79	0.010632	1.72	0.002201	1.79	0.001394
1452707_at	Klhl30: kelch-like 30 (Drosophila)	AK014532	-2.03	0.000111	-2.72	0.000079	-2.61	0.000032
1452753_at	Foxk2: forkhead box K2	BM206907	1.44	0.004854	1.68	0.000312	1.43	0.001125
1452797_at	Fastkd3: FAST kinase domains 3	AK009264	1.31	0.000483	1.34	0.000259	1.42	0.000104
1452826_s_at	Fbxl20: F-box and leucine-rich repeat protein 20	AK012109	-2.63	0.000483	-2.94	0.001065	-2.90	0.001689
1453257_at	Agpat5: 1-acylglycerol-3-phosphate O-acyltransferase 5 (lysophosphatidic acid acyltransferase, epsilon)	BB758649	1.53	0.009109	1.42	0.012161	1.35	0.011371
1453593_at	Vgll3: vestigial like 3 (Drosophila)	BG066866	-2.24	0.000947	-2.13	0.002151	-2.19	0.001017
1453865_a_at	Otud5: OTU domain containing 5	AK010750	-1.42	0.025608	-1.70	0.007190	-1.59	0.011236
1454109_a_at	Jmjd6: jumonji domain containing 6	AK017622	1.62	0.001808	1.43	0.008155	1.72	0.000664
1454197_a_at	Ccdc86: coiled-coil domain containing 86	AK016771	2.10	0.000049	2.05	0.000238	2.42	0.000498
1454214_a_at	Znhit6: zinc finger, HIT type 6	AK010555	1.36	0.002716	1.58	0.000186	1.47	0.007643
1454221_a_at	Kif2c: kinesin family member 2C	AK015046	-1.59	0.018933	-1.84	0.009865	-1.66	0.016081
1454236_a_at	Fam118b: family with sequence similarity 118, member B	AK012261	1.60	0.023603	1.46	0.011650	1.44	0.014879
1454650_at	Trim35: tripartite motif-containing 35	BQ175280	1.44	0.001503	1.43	0.000927	1.55	0.009295
1454671_at	Insig1: insulin induced gene 1	BB005488	2.57	0.002706	1.87	0.012454	2.53	0.004493
1454730_at	Tapt1: transmembrane anterior posterior transformation 1	AV273867	1.64	0.002432	1.75	0.001176	1.81	0.000922
1454735_at	LOC100047199 /// Odf2: similar to outer dense fiber of sperm tails 2 /// outer dense fiber of sperm tails 2	BB450471	1.45	0.004750	1.51	0.002810	1.53	0.003671
1454817_at	Utp18: UTP18, small subunit (SSU) processome component, homolog (yeast)	BG066921	1.84	0.013550	2.23	0.004812	1.79	0.000024
1454819_at	Mm.35416.1	BQ031094	1.55	0.017885	1.66	0.015508	1.55	0.016684
1454831_at	Foxn2: forkhead box N2	AV221013	1.71	0.037944	2.85	0.000516	2.85	0.004267
1454838_s_at	LOC100048505 /// Pkdcc: similar to Expressed sequence AW548124 /// protein kinase domain containing, cytoplasmic	BB323985	3.20	0.000832	2.19	0.001736	3.76	0.001004
1454841_at	Urb1: URB1 ribosome biogenesis 1 homolog (S. cerevisiae)	AV254619	2.68	0.000611	2.55	0.001336	3.41	0.006499
1454846_at	Utp15: UTP15, U3 small nucleolar ribonucleoprotein, homolog (yeast)	AV227804	1.94	0.000037	2.39	0.000292	2.34	0.000191
1454858_x_at	Mettl7a1: methyltransferase like 7A1	AV171622	-1.61	0.005604	-1.82	0.001180	-1.87	0.004766
1454880_s_at	Bmf: BCL2 modifying factor	BB212341	-4.54	0.023064	-4.90	0.021793	-5.52	0.020053
1454960_at	Smad3: MAD homolog 3 (Drosophila)	BI646741	-1.56	0.010288	-1.90	0.005413	-1.65	0.007974
1454961_at	Synj1: synaptojanin 1	BM244400	1.38	0.005897	1.70	0.000320	1.57	0.001324
1454963_at	E430028B21Rik: RIKEN cDNA E430028B21 gene	BQ127172	1.69	0.003710	1.97	0.002341	1.76	0.019091
1454991_at	Slc7a1: solute carrier family 7 (cationic amino acid transporter, y+ system), member 1	BB264620	1.79	0.032002	2.29	0.000255	2.12	0.001052
1454992_at	Slc7a1: solute carrier family 7 (cationic amino acid transporter, y+ system), member 1	BB264620	1.53	0.034798	1.94	0.011030	1.88	0.003742
1455002_at	Ptp4a1: protein tyrosine phosphatase 4a1	AV331223	1.67	0.002683	2.39	0.004188	1.79	0.000260
1455032_at	Ccnyl1: cyclin Y-like 1	BQ176303	1.48	0.013735	1.59	0.000218	1.50	0.002265
1455035_s_at	Nol5a: nucleolar protein 5A	BM249243	1.52	0.000731	1.56	0.000017	1.41	0.011946
1455096_at	Flrt2: fibronectin leucine rich transmembrane protein 2	AW555664	-2.34	0.006035	-1.61	0.026950	-2.45	0.006053
1455102_at	Larp4: La ribonucleoprotein domain family, member 4	BB213860	1.53	0.037661	2.33	0.000049	1.85	0.001348
1455185_s_at	Phf16: PHD finger protein 16	BG064477	1.51	0.027752	2.06	0.012243	1.73	0.005143
1455237_at	Usp36: ubiquitin specific peptidase 36	BB006147	1.98	0.000267	2.47	0.001949	2.60	0.007746
1455238_at	Mum1l1: melanoma associated antigen (mutated) 1-like 1	BB103233	-2.08	0.000279	-1.56	0.000475	-2.23	0.000054
1455299_at	Vgll3: vestigial like 3 (Drosophila)	BB011882	-2.32	0.005936	-1.80	0.021114	-2.59	0.006479
1455324_at	Plcxd2: phosphatidylinositol-specific phospholipase C, X domain containing 2	BQ176176	2.21	0.007254	4.03	0.000971	3.50	0.005766
1455335_at	Xrcc2: X-ray repair complementing defective repair in Chinese hamster cells 2	AV338138	1.66	0.019552	1.65	0.000475	1.62	0.007066
1455453_at	Gemin5: gem (nuclear organelle) associated protein 5	BM249374	1.88	0.003206	1.80	0.003884	1.88	0.001962
1455643_s_at	Tsr1: TSR1, 20S rRNA accumulation, homolog (yeast)	BF228294	2.02	0.000009	2.83	0.001836	2.84	0.008621
1455665_at	LOC631639 /// Lonrf1: similar to CG32369-PB, isoform B /// LON peptidase N-terminal domain and ring finger 1	BB705689	2.17	0.008852	4.56	0.003239	4.17	0.002087
1455680_at	9630025H16Rik: RIKEN cDNA 9630025H16 gene	BB438526	1.71	0.024717	2.27	0.001636	1.82	0.004824
1455727_at	Zrsr2: zinc finger (CCCH type), RNA binding motif and serine/arginine rich 2	AW542140	1.42	0.005768	1.95	0.000121	1.66	0.001449
1455829_at	Usp14: ubiquitin specific peptidase 14	BG066490	1.38	0.009729	1.72	0.000641	1.50	0.009117
1455904_at	Gas5 /// Snord47: growth arrest specific 5 /// small nucleolar RNA, C/D box 47	BI650268	1.92	0.033762	2.73	0.026967	2.11	0.028113
1455930_at	Mm.28870.2	BI651113	6.04	0.028985	3.17	0.016674	3.30	0.002610
1455935_at	2410131K14Rik: RIKEN cDNA 2410131K14 gene	BQ175466	2.77	0.000752	2.91	0.000269	3.05	0.000208
1455956_x_at	Ccnd2: cyclin D2	AV310588	1.85	0.001411	2.29	0.003237	2.26	0.000821
1455992_at	Vgll4: vestigial like 4 (Drosophila)	BG967636	-1.75	0.011601	-2.44	0.005551	-2.37	0.003506
1455994_x_at	Elovl1: elongation of very long chain fatty acids (FEN1/Elo2, SUR4/Elo3, yeast)-like 1	BB145065	1.73	0.001349	1.34	0.001449	1.66	0.000036
1456005_a_at	Bcl2l11: BCL2-like 11 (apoptosis facilitator)	BB667581	-2.15	0.000459	-2.96	0.000356	-3.28	0.000679
1456028_x_at	Marcks: myristoylated alanine rich protein kinase C substrate	BB454540	-1.46	0.018107	-1.42	0.022319	-1.48	0.012817
1456069_at	Dtna: dystrobrevin alpha	BM117918	-3.00	0.000897	-2.80	0.000738	-3.64	0.002077
1456081_a_at	Aacs: acetoacetyl-CoA synthetase	AI987654	2.07	0.016075	1.76	0.014321	2.08	0.026237
1456103_at	Pml: promyelocytic leukemia	BB667149	-1.39	0.013609	-1.55	0.005720	-1.39	0.011135
1456117_at	Rrp1b: ribosomal RNA processing 1 homolog B (S. cerevisiae)	AV228374	2.13	0.000907	2.52	0.000326	2.53	0.002834
1456225_x_at	Trib3: tribbles homolog 3 (Drosophila)	BB508622	1.67	0.007499	1.71	0.004952	1.78	0.006127
1456378_s_at	Fbxl20: F-box and leucine-rich repeat protein 20	AV120094	-2.02	0.000020	-2.28	0.000008	-1.99	0.000013
1456393_at	2310002J21Rik: RIKEN cDNA 2310002J21 gene	AI642124	-2.18	0.003487	-1.64	0.012489	-2.52	0.004280
1456404_at	Adamts5 /// LOC100048332: a disintegrin-like and metallopeptidase (reprolysin type) with thrombospondin type 1 motif, 5 (aggrecanase-2) /// similar to a disintegrin-like and metalloprotease (reprolysin type) with thrombospondin type 1 motif, 5 (aggrecanase-2)	BB475194	-3.72	0.017834	-2.90	0.024708	-3.46	0.021838
1456482_at	Pik3r3: phosphatidylinositol 3 kinase, regulatory subunit, polypeptide 3 (p55)	AA414954	1.72	0.000109	2.06	0.000180	1.49	0.000497
1456516_x_at	LOC640502 /// Uap1: similar to UDP-N-acetylhexosamine pyrophosphorylase /// UDP-N-acetylglucosamine pyrophosphorylase 1	BB113567	1.57	0.009473	1.82	0.001452	1.93	0.001220
1456530_x_at	Elovl1: elongation of very long chain fatty acids (FEN1/Elo2, SUR4/Elo3, yeast)-like 1	BB748075	1.74	0.002105	1.39	0.002938	1.68	0.000144
1456542_s_at	Qrsl1: glutaminyl-tRNA synthase (glutamine-hydrolyzing)-like 1	BB517855	1.93	0.000109	1.76	0.003404	1.72	0.003315
1456702_x_at	Mat2a: methionine adenosyltransferase II, alpha	BB488978	1.53	0.002579	1.57	0.001785	1.75	0.001239
1456738_s_at	Brp16: brain protein 16	BB556275	1.76	0.001103	1.48	0.004991	1.79	0.000117
1456746_a_at	Cd99l2: CD99 antigen-like 2	BB334959	-1.37	0.001655	-1.66	0.012789	-1.40	0.003501
1456790_at	Zfp800: zinc finger protein 800	BB139169	1.55	0.026032	2.38	0.001138	2.03	0.001052
1456858_at	Gpr149: G protein-coupled receptor 149	BB075339	-2.15	0.008033	-1.81	0.007759	-2.07	0.008409
1456865_x_at	Rrs1: RRS1 ribosome biogenesis regulator homolog (S. cerevisiae)	AV304745	2.46	0.000427	3.09	0.001320	3.29	0.002504
1456874_at	Flrt2: fibronectin leucine rich transmembrane protein 2	BB817332	-2.45	0.007145	-2.09	0.007798	-2.45	0.007885
1457248_x_at	Hsd17b7: hydroxysteroid (17-beta) dehydrogenase 7	BB554029	3.33	0.011601	5.27	0.001565	3.93	0.004380
1457983_s_at	Rwdd4a: RWD domain containing 4A	AV310898	1.60	0.000518	2.14	0.004101	1.50	0.000693
1458802_at	Hivep3: human immunodeficiency virus type I enhancer binding protein 3	BB164127	2.47	0.008767	3.16	0.005744	4.73	0.004282
1460209_at	Usp39: ubiquitin specific peptidase 39	BC026983	1.55	0.000266	1.50	0.000447	1.48	0.000499
1460234_at	Wdr81: WD repeat domain 81	NM_138950	-1.49	0.013259	-1.93	0.000437	-1.59	0.004913
1460260_s_at	Kpna1: karyopherin (importin) alpha 1	U20619	1.64	0.000195	2.12	0.000049	1.69	0.000162
1460367_at	Hbp1: high mobility group box transcription factor 1	BC026853	-7.71	0.000714	-6.96	0.000955	-8.21	0.000783
1460500_at	5033421C21Rik: RIKEN cDNA 5033421C21 gene	AK017182	-1.56	0.039094	-3.88	0.002083	-2.04	0.027687
1460510_a_at	Coq10b: coenzyme Q10 homolog B (S. cerevisiae)	AK006551	1.68	0.005682	1.87	0.002368	1.74	0.000517
1460577_at	Mm.73671.1	BQ031479	-2.39	0.004120	-1.52	0.024610	-2.15	0.004548
1460717_at	Tspyl1: testis-specific protein, Y-encoded-like 1	AF042180	-1.85	0.031196	-1.94	0.025267	-2.24	0.018418
1460728_s_at	Ing4: inhibitor of growth family, member 4	BB042583	-1.84	0.000346	-2.11	0.000022	-1.95	0.000828
1460732_a_at	Ppl: periplakin	AF126834	1.78	0.004627	1.68	0.008512	2.09	0.037200
Fold changes are expressed in comparison to the control (unstimulated cells)
Cut-offs for fold change and p-value are 1.2 and 0.05 respectively
