# Supplementary material for: IGF-I, IGF-II, and Insulin Stimulate Different Gene Expression Responses through Binding to the IGF-I Receptor
Source: Front Endocrinol (Lausanne). 2013 Aug 9;4:98. doi: 10.3389/fendo.2013.00098 (PMC3738877; doi:10.3389/fendo.2013.00098)
Supplement: Supplementary Table S2 — Transcripts regulated by IGF-I. [file 48044_Versteyhe_DataSheet2.XLS]

## Sheet: control_vs_IGFI
Supplementary Table 2
Transcripts regulated by IGF-I
Probe set (Affymetrix)	Transcript	Accession nr.	fold change IGF-I	p-value IGF-I	fold change IGF-II	p-value IGF-II		fold change insulin	p-value insulin
1415673_at	Psph: phosphoserine phosphatase	NM_133900	1.61	0.036540	1.20	0.372883		1.24	0.274349
1415677_at	Dhrs1: dehydrogenase/reductase (SDR family) member 1	NM_026819	-1.36	0.000612	-1.15	0.085339		-1.04	0.672255
1415684_at	Atg5: autophagy-related 5 (yeast)	AV168389	2.02	0.000018	1.60	0.001304	*	1.59	0.026986	*
1415691_at	Dlg1 /// LOC100047603: discs, large homolog 1 (Drosophila) /// similar to Discs, large homolog 1 (Drosophila)	BQ176806	1.43	0.001114	-1.00	0.996237		-1.10	0.236498
1415694_at	Wars: tryptophanyl-tRNA synthetase	AK004541	1.61	0.009557	1.46	0.008456	*	1.36	0.012705	*
1415696_at	Sar1a: SAR1 gene homolog A (S. cerevisiae)	BC005549	1.33	0.001616	1.07	0.263436		1.10	0.203503
1415697_at	G3bp2: GTPase activating protein (SH3 domain) binding protein 2	BG069656	1.35	0.001044	1.03	0.459279		1.10	0.326793
1415707_at	Anapc2: anaphase promoting complex subunit 2	AI036318	-1.49	0.002739	-1.17	0.093016		-1.08	0.509948
1415719_s_at	Armc1: armadillo repeat containing 1	BE134617	1.51	0.005158	1.11	0.326812		1.10	0.483220
1415722_a_at	Vta1: Vps20-associated 1 homolog (S. cerevisiae)	AK003213	1.37	0.000095	1.17	0.107730		1.12	0.251708
1415723_at	Eif5: eukaryotic translation initiation factor 5	BQ176989	1.54	0.000187	1.13	0.165613		-1.01	0.868426
1415727_at	Apoa1bp: apolipoprotein A-I binding protein	AV017766	-1.45	0.033045	-1.14	0.274140		1.03	0.793948
1415735_at	Ddb1: damage specific DNA binding protein 1	NM_015735	-1.45	0.005167	-1.22	0.045876		-1.24	0.028152
1415742_at	Aup1: ancient ubiquitous protein 1	BC016485	-1.37	0.018144	-1.15	0.130036		-1.02	0.848355
1415743_at	Hdac5: histone deacetylase 5	NM_010412	-1.75	0.003122	-1.44	0.014324	*	-1.32	0.020539
1415753_at	Fam108a: family with sequence similarity 108, member A	BC005632	-1.38	0.004411	-1.10	0.341200		-1.09	0.346459
1415754_at	Polr2f: polymerase (RNA) II (DNA directed) polypeptide F	BC024419	-1.41	0.022890	-1.11	0.343520		1.03	0.713617
1415766_at	Sec22b: SEC22 vesicle trafficking protein homolog B (S. cerevisiae)	BQ175529	1.36	0.000857	1.08	0.221635		1.18	0.084598
1415776_at	Aldh3a2: aldehyde dehydrogenase family 3, subfamily A2	NM_007437	1.54	0.001450	1.26	0.060589		1.16	0.291219
1415788_at	Ublcp1: ubiquitin-like domain containing CTD phosphatase 1	BF158817	1.78	0.002495	1.33	0.016288		1.29	0.048374
1415800_at	Gja1: gap junction protein, alpha 1	M63801	1.52	0.013664	1.46	0.005915	*	1.26	0.056616
1415802_at	Slc16a1: solute carrier family 16 (monocarboxylic acid transporters), member 1	NM_009196	1.56	0.001803	1.49	0.000798	*	1.40	0.001122	*
1415807_s_at	Sfrs2: splicing factor, arginine/serine-rich 2 (SC-35)	AK011528	1.43	0.013206	1.29	0.041014		1.48	0.001912	*
1415813_at	Api5: apoptosis inhibitor 5	NM_007466	1.50	0.001220	1.17	0.051077		1.13	0.086766
1415822_at	Scd2: stearoyl-Coenzyme A desaturase 2	BG060909	1.45	0.003347	1.36	0.015561		1.27	0.109148
1415826_at	Atp6v1h: ATPase, H+ transporting, lysosomal V1 subunit H	NM_133826	1.38	0.001924	1.31	0.012114		1.33	0.022532
1415827_a_at	Serp1: stress-associated endoplasmic reticulum protein 1	BF658806	1.52	0.000535	1.17	0.094984		1.21	0.045625
1415829_at	Lbr: lamin B receptor	NM_133815	1.46	0.000805	1.35	0.028887		1.23	0.126480
1415834_at	Dusp6: dual specificity phosphatase 6	NM_026268	2.96	0.000037	4.45	0.000114	*	1.66	0.024401	*
1415836_at	Aldh18a1: aldehyde dehydrogenase 18 family, member A1	NM_019698	1.71	0.000343	1.51	0.002596	*	1.33	0.014128
1415840_at	Elovl5: ELOVL family member 5, elongation of long chain fatty acids (yeast)	NM_134255	1.59	0.000072	1.35	0.000438	*	1.24	0.047717
1415850_at	Rasa3: RAS p21 protein activator 3	NM_009025	-1.46	0.001556	-1.34	0.010287		-1.27	0.008929
1415887_at	Tfg: Trk-fused gene	NM_019678	1.33	0.007140	1.17	0.066141		1.16	0.092441
1415899_at	Junb: Jun-B oncogene	NM_008416	1.97	0.000470	3.03	0.000185	*	1.22	0.107818
1415903_at	Slc38a1: solute carrier family 38, member 1	NM_134086	1.37	0.021857	1.34	0.000164	*	1.19	0.004740
1415908_at	Tspyl1: testis-specific protein, Y-encoded-like 1	AF042180	-1.69	0.012941	-1.63	0.017478	*	-1.59	0.018799	*
1415919_at	Npdc1: neural proliferation, differentiation and control gene 1	NM_008721	-1.45	0.007652	-1.06	0.512057		-1.03	0.814435
1415929_at	Map1lc3b: microtubule-associated protein 1 light chain 3 beta	AU080586	-1.39	0.002037	-1.34	0.003390	*	-1.26	0.015424
1415940_at	Zfand2a: zinc finger, AN1-type domain 2A	NM_133349	1.88	0.006768	1.96	0.000189	*	1.47	0.005951	*
1415941_s_at	Zfand2a: zinc finger, AN1-type domain 2A	NM_133349	1.70	0.019020	1.86	0.000002	*	1.60	0.019851	*
1415961_at	Itm2c: integral membrane protein 2C	NM_022417	-1.44	0.001999	-1.25	0.037255		-1.18	0.032803
1415964_at	Scd1: stearoyl-Coenzyme A desaturase 1	NM_009127	1.46	0.018268	1.32	0.039529		1.20	0.241926
1415966_a_at	Ndufv1: NADH dehydrogenase (ubiquinone) flavoprotein 1	NM_133666	-1.46	0.025521	-1.12	0.313340		-1.04	0.752975
1415971_at	Marcks: myristoylated alanine rich protein kinase C substrate	AW546141	-1.42	0.002226	-1.71	0.000913	*	-1.72	0.000344	*
1415972_at	Marcks: myristoylated alanine rich protein kinase C substrate	AW546141	-1.72	0.001650	-2.08	0.001187	*	-1.87	0.001772	*
1415981_at	Herpud2: HERPUD family member 2	AV258950	-1.40	0.016424	-1.57	0.006418	*	-1.49	0.009600	*
1415991_a_at	Klhdc3: kelch domain containing 3	NM_027910	-1.57	0.004765	-1.15	0.111300		-1.19	0.106452
1415993_at	Sqle: squalene epoxidase	NM_009270	2.45	0.004490	2.61	0.001227	*	2.32	0.015361	*
1415996_at	Txnip: thioredoxin interacting protein	AF173681	-1.68	0.008627	-2.31	0.001394	*	-2.29	0.002008	*
1415997_at	Txnip: thioredoxin interacting protein	AF173681	-1.90	0.023549	-2.75	0.009048	*	-2.75	0.011947	*
1416014_at	Abce1: ATP-binding cassette, sub-family E (OABP), member 1	NM_015751	1.77	0.003204	1.15	0.389958		1.27	0.064386
1416015_s_at	Abce1: ATP-binding cassette, sub-family E (OABP), member 1	NM_015751	1.61	0.000725	1.19	0.159044		1.19	0.121475
1416018_at	Dr1: down-regulator of transcription 1	NM_026106	1.73	0.006499	1.47	0.037193		1.26	0.170265
1416029_at	Klf10: Kruppel-like factor 10	NM_013692	2.28	0.006007	2.58	0.000466	*	1.34	0.004550	*
1416035_at	Hif1a: hypoxia inducible factor 1, alpha subunit	BB269715	2.23	0.001949	1.62	0.000403	*	1.36	0.004683	*
1416038_at	Snd1: staphylococcal nuclease and tudor domain containing 1	NM_019776	-1.47	0.038329	-1.43	0.042128		-1.14	0.362835
1416041_at	Sgk1: serum/glucocorticoid regulated kinase 1	NM_011361	-1.65	0.000612	-1.29	0.021778		-1.58	0.000935	*
1416060_at	Tbc1d15: TBC1 domain family, member 15	BF577643	-1.47	0.003249	-1.72	0.000845	*	-1.85	0.000433	*
1416061_at	Tbc1d15: TBC1 domain family, member 15	BF577643	-1.39	0.007450	-1.76	0.001648	*	-1.78	0.001399	*
1416062_at	Tbc1d15: TBC1 domain family, member 15	BF577643	-1.92	0.001589	-2.30	0.001121	*	-2.03	0.001502	*
1416064_a_at	Hspa5: heat shock protein 5	NM_022310	1.65	0.000685	1.40	0.021379	*	1.21	0.027981
1416067_at	Ifrd1: interferon-related developmental regulator 1	NM_013562	1.69	0.002751	1.73	0.009744	*	1.55	0.017803	*
1416068_at	Kars /// LOC631033: lysyl-tRNA synthetase /// similar to lysyl-tRNA synthetase	NM_053092	-1.44	0.007927	-1.20	0.118142		-1.03	0.778280
1416070_a_at	Ddx18: DEAD (Asp-Glu-Ala-Asp) box polypeptide 18	NM_025860	1.63	0.000104	1.46	0.017504	*	1.28	0.073982
1416071_at	Ddx18: DEAD (Asp-Glu-Ala-Asp) box polypeptide 18	NM_025860	1.75	0.000020	1.59	0.002640	*	1.38	0.012348	*
1416073_a_at	Nup85: nucleoporin 85	NM_008787	-1.35	0.001005	-1.39	0.000728	*	-1.14	0.096808
1416113_at	Fkbp8: FK506 binding protein 8	NM_010223	-1.59	0.006592	-1.17	0.164906		-1.10	0.324262
1416122_at	Ccnd2: cyclin D2	NM_009829	2.03	0.000042	2.25	0.003165	*	1.82	0.000108	*
1416129_at	Errfi1: ERBB receptor feedback inhibitor 1	NM_133753	2.48	0.000009	3.30	0.000797	*	1.50	0.002918	*
1416145_at	Dhx15: DEAH (Asp-Glu-Ala-His) box polypeptide 15	BC003745	1.40	0.002343	1.18	0.055211		1.10	0.211103
1416146_at	Hspa4: heat shock protein 4	BE912771	2.08	0.000105	1.75	0.000712	*	1.37	0.024400
1416150_a_at	Sfrs3: splicing factor, arginine/serine-rich 3 (SRp20)	NM_013663	1.38	0.002123	1.24	0.014629		1.26	0.026524
1416151_at	Sfrs3: splicing factor, arginine/serine-rich 3 (SRp20)	NM_013663	1.69	0.001037	1.44	0.022534		1.27	0.057507
1416152_a_at	Sfrs3: splicing factor, arginine/serine-rich 3 (SRp20)	NM_013663	1.57	0.003782	1.31	0.040666		1.35	0.010276	*
1416153_at	Srp54a /// Srp54b /// Srp54c: signal recognition particle 54a /// signal recognition particle 54b /// signal recognition particle 54C	NM_011899	1.55	0.003558	1.09	0.384255		1.07	0.520234
1416174_at	LOC677524 /// Rbbp9: similar to Retinoblastoma-binding protein 9 (RBBP-9) (B5T overexpressed gene protein) (Bog protein) /// retinoblastoma binding protein 9	BC011107	-1.35	0.001827	-1.44	0.002419	*	-1.39	0.000457	*
1416208_at	Usp14: ubiquitin specific peptidase 14	BC005571	1.44	0.000853	1.14	0.176663		1.18	0.072928
1416215_at	Gosr1: golgi SNAP receptor complex member 1	NM_016810	1.44	0.001184	1.08	0.248982		1.03	0.731863
1416223_at	Sh3bp5l: SH3 binding domain protein 5 like	NM_024480	-1.67	0.002433	-1.67	0.003801	*	-1.59	0.004214	*
1416258_at	Tk1: thymidine kinase 1	NM_009387	-1.37	0.014057	-1.44	0.001736	*	-1.24	0.035859
1416268_at	Ets2: E26 avian leukemia oncogene 2, 3' domain	BC005486	1.92	0.000792	1.90	0.003830	*	1.45	0.053372
1416272_at	Mapksp1: MAPK scaffold protein 1	NM_019920	1.44	0.010873	1.26	0.153390		1.24	0.160627
1416288_at	Dnaja1: DnaJ (Hsp40) homolog, subfamily A, member 1	BF141076	1.43	0.005238	1.13	0.241377		1.05	0.601763
1416312_at	Rars: arginyl-tRNA synthetase	NM_025936	1.47	0.008034	1.19	0.003644		1.06	0.319434
1416313_at	Mllt11: myeloid/lymphoid or mixed-lineage leukemia (trithorax homolog, Drosophila); translocated to, 11	NM_019914	2.11	0.000157	2.34	0.000284	*	1.89	0.002465	*
1416315_at	Abhd4: abhydrolase domain containing 4	NM_134076	-1.32	0.005445	-1.08	0.294330		-1.11	0.327965
1416330_at	Cd81: CD81 antigen	NM_133655	-1.59	0.014407	-1.37	0.041236		-1.06	0.603138
1416331_a_at	Nfe2l1: nuclear factor, erythroid derived 2,-like 1	NM_008686	1.67	0.000225	1.62	0.000301	*	1.31	0.010793
1416345_at	ENSMUSG00000045455 /// Timm8a1: predicted gene, ENSMUSG00000045455 /// translocase of inner mitochondrial membrane 8 homolog a1 (yeast)	W82151	1.74	0.000094	1.71	0.000694	*	1.65	0.001207	*
1416370_at	Zscan21: zinc finger and SCAN domain containing 21	NM_011757	-1.39	0.009563	-1.34	0.014289	*	-1.13	0.136914
1416374_at	Ap3m1: adaptor-related protein complex 3, mu 1 subunit	AF242857	1.61	0.029445	1.31	0.002994		1.45	0.003398	*
1416383_a_at	Pcx: pyruvate carboxylase	NM_008797	-1.47	0.011860	-1.13	0.305170		-1.09	0.467941
1416387_at	Pip4k2c: phosphatidylinositol-5-phosphate 4-kinase, type II, gamma	NM_054097	1.42	0.010257	1.42	0.027748		1.23	0.049941
1416414_at	Emilin1: elastin microfibril interfacer 1	NM_133918	-1.77	0.009707	-1.76	0.007791	*	-1.30	0.074653
1416416_x_at	Gstm1: glutathione S-transferase, mu 1	NM_010358	-1.45	0.007822	-1.20	0.044182		-1.02	0.789139
1416418_at	Gabarapl1: gamma-aminobutyric acid (GABA(A)) receptor-associated protein-like 1	AF180518	-2.04	0.007921	-1.98	0.011406	*	-1.89	0.007557	*
1416419_s_at	Gabarapl1: gamma-aminobutyric acid (GABA(A)) receptor-associated protein-like 1	AF180518	-2.01	0.003755	-1.93	0.004415	*	-1.89	0.001877	*
1416424_at	M6prbp1: mannose-6-phosphate receptor binding protein 1	BC011116	-1.41	0.007809	-1.22	0.146014		-1.21	0.058788
1416442_at	Ier2: immediate early response 2	NM_010499	2.16	0.006658	2.81	0.000163	*	1.56	0.022188	*
1416445_at	Fam98a: family with sequence similarity 98, member A	NM_133747	2.18	0.000337	2.03	0.000464	*	1.95	0.001569	*
1416448_at	Itpa: inosine triphosphatase (nucleoside triphosphate pyrophosphatase)	NM_025922	1.41	0.014288	1.10	0.468691		1.19	0.107023
1416454_s_at	Acta2: actin, alpha 2, smooth muscle, aorta	NM_007392	-1.60	0.005899	-1.77	0.002665	*	-1.53	0.006374	*
1416458_at	Arf2: ADP-ribosylation factor 2	NM_007477	1.63	0.000360	1.50	0.001134	*	1.43	0.004305	*
1416459_at	Arf2: ADP-ribosylation factor 2	NM_007477	2.51	0.017763	1.92	0.007851		1.90	0.001128
1416461_at	Caprin1: cell cycle associated protein 1	BE981338	1.30	0.001706	1.12	0.025479		-1.02	0.603502
1416462_at	Caprin1: cell cycle associated protein 1	BE981338	1.31	0.005474	1.11	0.040570		-1.00	0.998647
1416467_at	Ddx3x: DEAD/H (Asp-Glu-Ala-Asp/His) box polypeptide 3, X-linked	L25126	1.53	0.012614	1.21	0.321749		1.08	0.628874
1416481_s_at	Higd1a: HIG1 domain family, member 1A	NM_019814	3.02	0.000033	2.59	0.001535	*	2.69	0.004079	*
1416486_at	Scye1: small inducible cytokine subfamily E, member 1	NM_007926	1.39	0.003203	1.09	0.508902		1.10	0.542905
1416488_at	Ccng2: cyclin G2	U95826	-7.71	0.000039	-9.11	0.000116	*	-8.48	0.000069	*
1416489_at	Pi4k2b: phosphatidylinositol 4-kinase type 2 beta	NM_025951	1.41	0.008650	1.16	0.239231		-1.10	0.407346
1416492_at	Ccne1: cyclin E1	NM_007633	1.93	0.000642	2.10	0.000390	*	2.68	0.000822	*
1416517_at	Pnpla6: patatin-like phospholipase domain containing 6	NM_015801	-1.36	0.003319	-1.07	0.472623		1.03	0.790771
1416528_at	Sh3bgrl3: SH3 domain binding glutamic acid-rich protein-like 3	NM_080559	-1.41	0.013263	-1.08	0.395073		-1.01	0.916459
1416533_at	Egln2: EGL nine homolog 2 (C. elegans)	NM_053208	-1.38	0.004771	-1.01	0.906518		1.18	0.126483
1416537_at	Creld1: cysteine-rich with EGF-like domains 1	NM_133930	-1.62	0.014485	-1.23	0.130470		-1.07	0.578503
1416543_at	Nfe2l2: nuclear factor, erythroid derived 2, like 2	NM_010902	1.77	0.000045	1.59	0.000011	*	1.10	0.286909
1416559_at	1500003O22Rik: RIKEN cDNA 1500003O22 gene	NM_025897	2.22	0.000678	2.29	0.000699	*	1.87	0.003351	*
1416570_s_at	Gfm1: G elongation factor, mitochondrial 1	AK018125	1.37	0.004742	1.15	0.105550		1.12	0.050983
1416587_a_at	Xrcc1: X-ray repair complementing defective repair in Chinese hamster cells 1	NM_009532	-1.40	0.012902	-1.09	0.436064		-1.09	0.294065
1416592_at	Glrx: glutaredoxin	AF276917	-1.41	0.001188	-1.52	0.000423	*	-1.27	0.007285
1416629_at	Slc1a5: solute carrier family 1 (neutral amino acid transporter), member 5	NM_009201	1.46	0.004736	1.37	0.023511		1.08	0.479690
1416659_at	Eif3a: eukaryotic translation initiation factor 3, subunit A	AW701127	1.81	0.004278	1.49	0.014869	*	1.23	0.206605
1416660_at	Eif3a: eukaryotic translation initiation factor 3, subunit A	AW701127	1.68	0.014413	1.39	0.136154		1.15	0.158154
1416664_at	Cdc20: cell division cycle 20 homolog (S. cerevisiae)	NM_023223	-1.39	0.003091	-1.08	0.435556		-1.22	0.087420
1416700_at	Rnd3: Rho family GTPase 3	BC009002	1.49	0.001589	1.19	0.096384		1.15	0.361770
1416701_at	Rnd3: Rho family GTPase 3	BC009002	1.66	0.012932	1.17	0.263097		1.22	0.214188
1416705_at	Rpe: ribulose-5-phosphate-3-epimerase	BG916066	1.52	0.033144	1.13	0.352016		1.02	0.876505
1416706_at	Rpe: ribulose-5-phosphate-3-epimerase	BG916066	1.46	0.029201	-1.01	0.957574		1.14	0.150942
1416708_a_at	Gramd1a: GRAM domain containing 1A	NM_027898	-1.57	0.005448	-1.28	0.036575		-1.34	0.037849
1416720_at	Sfrs6: splicing factor, arginine/serine-rich 6	AW539046	1.40	0.000391	1.10	0.237259		1.14	0.044378
1416721_s_at	Sfrs6: splicing factor, arginine/serine-rich 6	AW539046	1.43	0.001098	1.07	0.394923		1.13	0.074950
1416743_at	LOC640502 /// Uap1: similar to UDP-N-acetylhexosamine pyrophosphorylase /// UDP-N-acetylglucosamine pyrophosphorylase 1	NM_133806	1.91	0.003389	1.80	0.000570	*	1.66	0.000593	*
1416751_a_at	Ddx20: DEAD (Asp-Glu-Ala-Asp) box polypeptide 20	NM_017397	1.34	0.007039	1.30	0.001804		1.20	0.008054
1416770_at	Stk25: serine/threonine kinase 25 (yeast)	NM_021537	-1.75	0.049210	-1.36	0.169906		-1.11	0.606128
1416772_at	Cpt2: carnitine palmitoyltransferase 2	NM_009949	-1.41	0.015796	-1.34	0.015606		-1.17	0.083801
1416775_at	Atp5sl: ATP5S-like	NM_025504	-2.15	0.018331	-1.79	0.038643	*	-1.48	0.077915
1416778_at	Sdpr: serum deprivation response	BE197945	-1.84	0.000161	-2.68	0.000101	*	-2.94	0.000018	*
1416779_at	Sdpr: serum deprivation response	BE197945	-2.56	0.000111	-3.06	0.000241	*	-2.97	0.000499	*
1416780_at	Pfkm: phosphofructokinase, muscle	NM_021514	-1.39	0.007435	-1.13	0.153945		-1.06	0.568783
1416783_at	Tac1: tachykinin 1	NM_009311	2.15	0.001997	2.10	0.000920	*	1.72	0.074980
1416788_a_at	Idh3g: isocitrate dehydrogenase 3 (NAD+), gamma	NM_008323	-1.34	0.003822	-1.11	0.104047		-1.06	0.443508
1416793_at	Atl2: atlastin GTPase 2	NM_019717	1.40	0.000165	1.06	0.428796		-1.06	0.421954
1416799_at	Trpm7: transient receptor potential cation channel, subfamily M, member 7	AV320241	1.47	0.022447	1.20	0.256018		1.00	0.978683
1416802_a_at	Cdca5: cell division cycle associated 5	NM_026410	-1.52	0.003608	-1.62	0.001233	*	-1.46	0.003093	*
1416813_at	Tia1: cytotoxic granule-associated RNA binding protein 1	BG518542	1.46	0.010583	-1.01	0.931444		-1.04	0.674613
1416840_at	Mid1ip1: Mid1 interacting protein 1 (gastrulation specific G12-like (zebrafish))	NM_026524	1.50	0.001121	1.60	0.000827	*	1.27	0.014075
1416852_a_at	Ncdn: neurochondrin	BC017126	1.41	0.005236	1.61	0.001711	*	1.61	0.002358	*
1416853_at	Ncdn: neurochondrin	BC017126	1.62	0.000333	1.93	0.031485	*	1.93	0.000029	*
1416862_at	Stam: signal transducing adaptor molecule (SH3 domain and ITAM motif) 1	NM_011484	1.67	0.009020	1.27	0.009270		1.16	0.109649
1416864_at	Surf6: surfeit gene 6	NM_009298	1.91	0.000024	2.11	0.000025	*	1.65	0.001502	*
1416868_at	Cdkn2c: cyclin-dependent kinase inhibitor 2C (p18, inhibits CDK4)	BC027026	-1.57	0.008818	-1.72	0.006022	*	-1.29	0.043659
1416895_at	Efna1: ephrin A1	D38146	-2.23	0.002375	-1.84	0.003235	*	-1.33	0.047566
1416911_a_at	Akirin1: akirin 1	NM_023423	1.80	0.013548	1.98	0.000829	*	1.72	0.001154	*
1416912_at	Akirin1: akirin 1	NM_023423	1.81	0.001002	1.61	0.000184	*	1.51	0.000110	*
1416915_at	Msh6: mutS homolog 6 (E. coli)	U42190	1.32	0.001756	1.27	0.028747		1.23	0.023409
1416925_at	Kpnb1: karyopherin (importin) beta 1	NM_008379	1.61	0.000002	1.32	0.004869	*	1.11	0.105687
1416944_a_at	Tlk2: tousled-like kinase 2 (Arabidopsis)	NM_011903	1.58	0.000114	1.27	0.093443		1.10	0.108553
1416953_at	Ctgf: connective tissue growth factor	NM_010217	-1.59	0.029457	-1.60	0.029391	*	-1.74	0.018431	*
1416958_at	Nr1d2: nuclear receptor subfamily 1, group D, member 2	NM_011584	-1.53	0.000836	-1.99	0.000086	*	-2.28	0.000044	*
1416961_at	Bub1b: budding uninhibited by benzimidazoles 1 homolog, beta (S. cerevisiae)	NM_009773	-1.34	0.000991	-1.23	0.100444		-1.47	0.000276	*
1416978_at	Fcgrt: Fc receptor, IgG, alpha chain transporter	NM_010189	-1.43	0.002780	-1.16	0.116137		1.05	0.608583
1416990_at	Rxrb: retinoid X receptor beta	BC019432	-1.91	0.007681	-1.54	0.017292	*	-1.41	0.029629
1416993_at	Cog4: component of oligomeric golgi complex 4	NM_133973	-1.46	0.022881	-1.24	0.089642		-1.13	0.327862
1416998_at	Rrs1: RRS1 ribosome biogenesis regulator homolog (S. cerevisiae)	NM_021511	3.01	0.000365	3.24	0.003391	*	2.54	0.000001	*
1417000_at	Abtb1: ankyrin repeat and BTB (POZ) domain containing 1	NM_030251	-3.74	0.038618	-3.45	0.042196	*	-3.27	0.044381	*
1417009_at	C1r: complement component 1, r subcomponent	NM_023143	-1.41	0.009789	-1.35	0.015603	*	-1.37	0.011804	*
1417010_at	Zfp238: zinc finger protein 238	NM_013915	3.00	0.006150	2.35	0.007813	*	1.77	0.067134
1417018_at	Efemp2: epidermal growth factor-containing fibulin-like extracellular matrix protein 2	NM_021474	-1.52	0.020151	-1.20	0.185636		-1.01	0.912411
1417045_at	Bid: BH3 interacting domain death agonist	NM_007544	1.65	0.003045	1.85	0.000587	*	1.89	0.000318	*
1417057_a_at	Lamp3 /// LOC100043444 /// LOC100045251 /// Ppid: lysosomal-associated membrane protein 3 /// similar to peptidylprolyl isomerase D /// similar to peptidylprolyl isomerase D /// peptidylprolyl isomerase D (cyclophilin D)	BC011499	1.62	0.000035	1.35	0.109557		1.26	0.007878
1417061_at	Slc40a1: solute carrier family 40 (iron-regulated transporter), member 1	AF226613	-2.99	0.000973	-4.48	0.000804	*	-2.63	0.000644	*
1417062_at	Armc10: armadillo repeat containing 10	NM_026034	-1.31	0.003612	-1.28	0.006801		-1.23	0.012580
1417064_at	Jagn1: jagunal homolog 1 (Drosophila)	NM_026365	1.62	0.001369	1.72	0.001049	*	1.93	0.006183	*
1417065_at	Egr1: early growth response 1	NM_007913	2.06	0.000005	2.51	0.000152	*	1.37	0.002267	*
1417068_a_at	Ptpn1: protein tyrosine phosphatase, non-receptor type 1	BC010191	1.29	0.000233	1.48	0.002354	*	1.25	0.000973	*
1417084_at	Eif4ebp2: eukaryotic translation initiation factor 4E binding protein 2	NM_010124	-1.53	0.022804	-1.22	0.134354		-1.27	0.097113
1417086_at	Pafah1b1: platelet-activating factor acetylhydrolase, isoform 1b, beta1 subunit	BE688382	1.69	0.005799	1.15	0.264638		1.09	0.536745
1417091_at	Chuk: conserved helix-loop-helix ubiquitous kinase	NM_007700	2.26	0.000738	1.69	0.010778	*	1.60	0.012779	*
1417096_at	Rrp15: ribosomal RNA processing 15 homolog (S. cerevisiae)	NM_026041	1.42	0.001414	1.39	0.000780	*	1.38	0.000181	*
1417100_at	Cd320: CD320 antigen	AV336016	-1.73	0.009640	-1.30	0.068893		-1.01	0.936636
1417106_at	Tpd52l2: tumor protein D52-like 2	NM_025482	-1.32	0.001295	-1.41	0.000708	*	-1.32	0.002175	*
1417115_at	Map3k12: mitogen-activated protein kinase kinase kinase 12	NM_009582	-1.60	0.022223	-1.22	0.176875		-1.18	0.270052
1417128_at	Plekho1: pleckstrin homology domain containing, family O member 1	NM_023320	-1.44	0.004749	-1.13	0.320353		-1.14	0.126744
1417133_at	Pmp22: peripheral myelin protein 22	NM_008885	-1.43	0.011815	-1.53	0.006260	*	-1.19	0.096234
1417145_at	Nfxl1: nuclear transcription factor, X-box binding-like 1	NM_133921	1.91	0.001199	1.66	0.002686	*	1.28	0.093183
1417148_at	Pdgfrb: platelet derived growth factor receptor, beta polypeptide	NM_008809	-1.97	0.012459	-2.07	0.008533	*	-1.77	0.018796	*
1417164_at	Dusp10: dual specificity phosphatase 10	NM_022019	-1.69	0.005268	-1.56	0.007883	*	-1.39	0.037251
1417167_at	Exosc5: exosome component 5	NM_138586	-1.58	0.004585	-1.12	0.293159		1.06	0.665516
1417182_at	Dnaja2: DnaJ (Hsp40) homolog, subfamily A, member 2	C77509	1.67	0.000129	1.26	0.005971		1.18	0.190429
1417183_at	Dnaja2: DnaJ (Hsp40) homolog, subfamily A, member 2	C77509	1.37	0.003146	1.11	0.297113		1.10	0.176165
1417185_at	Ly6a: lymphocyte antigen 6 complex, locus A	BC002070	-1.47	0.019052	-1.09	0.479820		1.08	0.396053
1417188_s_at	Ube2k: ubiquitin-conjugating enzyme E2K (UBC1 homolog, yeast)	AI551201	1.94	0.012744	1.24	0.289781		1.13	0.540909
1417220_at	Fah: fumarylacetoacetate hydrolase	NM_010176	-1.50	0.024066	-1.27	0.095239		-1.04	0.710270
1417229_at	Capn1: calpain 1	AF084459	-1.63	0.022726	-1.16	0.413158		-1.12	0.417802
1417233_at	Chchd4: coiled-coil-helix-coiled-coil-helix domain containing 4	NM_133928	1.61	0.000821	1.81	0.010157	*	1.67	0.027823	*
1417234_at	Mmp11: matrix metallopeptidase 11	NM_008606	-1.58	0.003355	-1.52	0.001910	*	-1.34	0.030889
1417250_at	Rnf12: ring finger protein 12	NM_013916	1.77	0.000755	1.32	0.102218		-1.03	0.754874
1417254_at	Spata5: spermatogenesis associated 5	NM_021343	2.29	0.000386	2.05	0.004739	*	1.81	0.000107	*
1417255_at	Ift140: intraflagellar transport 140 homolog (Chlamydomonas)	NM_134126	-1.52	0.000389	-1.29	0.003561		-1.19	0.023340
1417262_at	Ptgs2: prostaglandin-endoperoxide synthase 2	M94967	5.01	0.002321	5.83	0.001415	*	1.88	0.001026	*
1417263_at	Ptgs2: prostaglandin-endoperoxide synthase 2	M94967	5.12	0.004035	5.86	0.003544	*	1.82	0.010523	*
1417264_at	Coq5: coenzyme Q5 homolog, methyltransferase (yeast)	AK014348	1.53	0.042560	1.30	0.051644		1.24	0.115698
1417268_at	Cd14: CD14 antigen	NM_009841	-1.95	0.011532	-1.66	0.019499	*	-1.34	0.082634
1417270_at	Wdr12: WD repeat domain 12	NM_021312	1.55	0.032226	1.50	0.015665	*	1.24	0.035884
1417293_at	Hs6st1 /// LOC100047260: heparan sulfate 6-O-sulfotransferase 1 /// similar to heparan sulfate 6-sulfotransferase 1	NM_015818	1.60	0.005487	1.79	0.001615	*	1.65	0.009432	*
1417295_at	Mta1: metastasis associated 1	NM_054081	-1.31	0.004209	-1.10	0.241502		-1.07	0.276181
1417298_at	Ebpl: emopamil binding protein-like	BC027422	-1.41	0.012657	-1.12	0.337276		1.09	0.579352
1417303_at	Mvd: mevalonate (diphospho) decarboxylase	NM_138656	1.67	0.044686	2.06	0.009232	*	2.27	0.001259	*
1417328_at	Ercc1: excision repair cross-complementing rodent repair deficiency, complementation group 1	NM_007948	-1.51	0.005283	-1.15	0.224460		1.02	0.830712
1417340_at	Glrx3: glutaredoxin 3	NM_023140	-1.67	0.011538	-1.33	0.061642		-1.09	0.424455
1417349_at	Pldn: pallidin	NM_019788	-1.23	0.000005	-1.28	0.000396	*	-1.25	0.000052	*
1417350_at	Pldn: pallidin	NM_019788	-1.43	0.013702	-1.41	0.014667	*	-1.20	0.090587
1417361_at	Asb3: ankyrin repeat and SOCS box-containing 3	BC023086	-1.63	0.014090	-1.65	0.015847	*	-1.48	0.023836	*
1417371_at	Peli1: pellino 1	BC016515	1.36	0.007541	1.04	0.577459		-1.08	0.502902
1417394_at	Klf4: Kruppel-like factor 4 (gut)	BG069413	2.93	0.000277	2.91	0.001910	*	1.34	0.019087	*
1417395_at	Klf4: Kruppel-like factor 4 (gut)	BG069413	2.38	0.000136	2.36	0.001509	*	1.10	0.330387
1417400_at	Rai14: retinoic acid induced 14	NM_030690	1.92	0.010645	1.66	0.006377	*	1.24	0.034239
1417403_at	Elovl6: ELOVL family member 6, elongation of long chain fatty acids (yeast)	NM_130450	3.13	0.006683	2.48	0.016380	*	1.97	0.068109
1417404_at	Elovl6: ELOVL family member 6, elongation of long chain fatty acids (yeast)	NM_130450	3.96	0.000190	3.19	0.008098	*	2.62	0.029459	*
1417419_at	Ccnd1: cyclin D1	NM_007631	1.67	0.001369	2.00	0.000992	*	1.45	0.019573
1417420_at	Ccnd1: cyclin D1	NM_007631	2.19	0.000812	2.49	0.000605	*	1.53	0.008594	*
1417425_at	Prkrip1: Prkr interacting protein 1 (IL11 inducible)	NM_025774	1.89	0.010448	1.53	0.130411		1.63	0.060011
1417430_at	Cdr2: cerebellar degeneration-related 2	NM_007672	3.17	0.000040	3.06	0.000237	*	3.02	0.000254	*
1417432_a_at	Gnb1: guanine nucleotide binding protein (G protein), beta 1	NM_008142	-1.42	0.016462	-1.27	0.050366		-1.08	0.384969
1417435_at	Large: like-glycosyltransferase	BG261907	-1.50	0.001463	-1.34	0.004974	*	-1.32	0.019172
1417441_at	Dnajc12: DnaJ (Hsp40) homolog, subfamily C, member 12	NM_013888	-1.61	0.018727	-1.43	0.095703		-1.24	0.213318
1417448_at	1810008A18Rik: RIKEN cDNA 1810008A18 gene	NM_133998	1.40	0.001240	1.56	0.000190	*	1.47	0.000887	*
1417462_at	Cap1: CAP, adenylate cyclase-associated protein 1 (yeast)	NM_007598	-1.44	0.002211	-1.34	0.004738	*	-1.29	0.008600
1417471_s_at	D1Ertd622e: DNA segment, Chr 1, ERATO Doi 622, expressed	NM_133825	1.57	0.007843	1.63	0.000727	*	1.32	0.025774
1417472_at	Myh9: myosin, heavy polypeptide 9, non-muscle	NM_022410	-1.47	0.004676	-1.28	0.028485		-1.23	0.043675
1417474_at	1500035H01Rik: RIKEN cDNA 1500035H01 gene	NM_023831	-1.58	0.009440	-1.22	0.115105		-1.18	0.178896
1417487_at	Fosl1: fos-like antigen 1	U34245	4.54	0.000291	7.87	0.003065	*	3.85	0.002671	*
1417488_at	Fosl1: fos-like antigen 1	U34245	5.31	0.001160	8.69	0.001387	*	4.48	0.001278	*
1417493_at	Bmi1: Bmi1 polycomb ring finger oncogene	M64279	1.41	0.020547	1.09	0.285919		1.02	0.826729
1417496_at	Cp: ceruloplasmin	BB332449	-1.56	0.014854	-1.87	0.003012	*	-1.69	0.001899	*
1417499_at	Timm10 /// Timm13: translocase of inner mitochondrial membrane 10 homolog (yeast) /// translocase of inner mitochondrial membrane 13 homolog (yeast)	NM_013899	1.88	0.018412	1.92	0.018191	*	1.85	0.053536
1417511_at	Lyar: Ly1 antibody reactive clone	NM_025281	2.16	0.000430	1.76	0.000815	*	1.67	0.005773	*
1417516_at	Ddit3: DNA-damage inducible transcript 3	NM_007837	3.90	0.000022	3.52	0.007483	*	1.95	0.003623	*
1417533_a_at	Itgb5: integrin beta 5	NM_010580	-1.79	0.001464	-1.58	0.000532	*	-1.30	0.035227
1417534_at	Itgb5: integrin beta 5	NM_010580	-1.96	0.000992	-1.57	0.004020	*	-1.33	0.027625
1417535_at	Fbxo25: F-box protein 25	NM_025785	-1.82	0.001091	-1.89	0.000899	*	-1.66	0.002396	*
1417538_at	LOC100046775 /// Slc35a1: similar to CMP-sialic acid transporter /// solute carrier family 35 (CMP-sialic acid transporter), member 1	NM_011895	1.56	0.028924	1.26	0.106954		1.53	0.006761
1417541_at	Hells: helicase, lymphoid specific	NM_008234	1.47	0.012081	1.13	0.462925		1.13	0.503717
1417542_at	Rps6ka2: ribosomal protein S6 kinase, polypeptide 2	BB737182	1.57	0.001490	1.66	0.026026	*	1.49	0.013624	*
1417549_at	Zfp68: zinc finger protein 68	NM_013844	1.82	0.007745	1.16	0.181730		1.14	0.378719
1417557_at	Ubxn6: UBX domain protein 6	NM_024432	-1.41	0.026276	-1.18	0.185416		-1.07	0.631397
1417564_at	Med7: mediator complex subunit 7	NM_025426	2.16	0.002284	1.70	0.001464	*	1.58	0.035835	*
1417575_at	Otub2: OTU domain, ubiquitin aldehyde binding 2	AK006346	1.84	0.001499	1.97	0.000852	*	1.63	0.010402	*
1417576_a_at	Otub2: OTU domain, ubiquitin aldehyde binding 2	AK006346	2.48	0.030581	2.20	0.004626		1.97	0.005246
1417583_a_at	Utp3: UTP3, small subunit (SSU) processome component, homolog (S. cerevisiae)	NM_023054	1.52	0.000804	1.32	0.006368		1.11	0.209681
1417657_s_at	Dnajc2: DnaJ (Hsp40) homolog, subfamily C, member 2	BG067003	1.77	0.001082	1.37	0.014145		1.28	0.037335
1417661_at	Rdm1: RAD52 motif 1	NM_025654	-1.54	0.029418	-1.23	0.165320		-1.05	0.775631
1417669_at	Abhd12: abhydrolase domain containing 12	NM_024465	-1.40	0.011614	-1.23	0.025617		-1.05	0.576701
1417675_a_at	Mdn1: midasin homolog (yeast)	NM_133874	2.06	0.003537	1.56	0.036176	*	1.47	0.077916
1417684_at	Thumpd3: THUMP domain containing 3	NM_008188	1.56	0.005647	1.31	0.070946		1.23	0.135324
1417693_a_at	Gab1: growth factor receptor bound protein 2-associated protein 1	NM_021356	-1.70	0.000031	-1.80	0.000025	*	-1.64	0.000037	*
1417694_at	Gab1: growth factor receptor bound protein 2-associated protein 1	NM_021356	-1.95	0.000015	-2.13	0.000097	*	-1.70	0.000589	*
1417705_at	LOC100046081 /// Otub1: similar to OTU domain, ubiquitin aldehyde binding 1 /// OTU domain, ubiquitin aldehyde binding 1	NM_134150	-1.83	0.047485	-1.34	0.212622		1.07	0.750363
1417707_at	N4bp2l1: NEDD4 binding protein 2-like 1	NM_133898	-4.56	0.022737	-4.25	0.025762	*	-4.10	0.026683	*
1417712_at	Eif2s2: eukaryotic translation initiation factor 2, subunit 2 (beta)	AA985754	1.52	0.004235	1.15	0.172350		1.06	0.509197
1417719_at	Sap30: sin3 associated polypeptide	NM_021788	-1.61	0.002361	-1.49	0.008453	*	-1.26	0.030551
1417722_at	Pgls: 6-phosphogluconolactonase	BC006594	-1.46	0.013128	-1.09	0.423544		1.11	0.427970
1417723_at	Ube2j1: ubiquitin-conjugating enzyme E2, J1	NM_019586	1.33	0.002321	1.09	0.041307		1.13	0.183351
1417737_at	Mrps31: mitochondrial ribosomal protein S31	NM_020560	1.46	0.006509	1.14	0.383392		1.04	0.821930
1417740_at	Cdc37l1: cell division cycle 37 homolog (S. cerevisiae)-like 1	BB756370	2.44	0.011016	2.16	0.000449	*	1.77	0.004598
1417743_at	Clk2: CDC-like kinase 2	BC015080	-1.45	0.004969	-1.25	0.013662		-1.02	0.726802
1417750_a_at	Slc25a37: solute carrier family 25, member 37	NM_026331	2.16	0.004575	2.07	0.017457	*	1.50	0.025827
1417766_at	Cyb5b: cytochrome b5 type B	NM_025558	1.45	0.000135	1.16	0.066592		1.12	0.080411
1417768_at	Pnpla8: patatin-like phospholipase domain containing 8	BC019364	-1.48	0.009370	-2.04	0.000059	*	-2.25	0.000071	*
1417783_at	Als2: amyotrophic lateral sclerosis 2 (juvenile) homolog (human)	AB053307	1.47	0.021370	1.28	0.104585		1.32	0.120389
1417807_at	Ufsp1: UFM1-specific peptidase 1	NM_027356	2.81	0.000174	3.49	0.003585	*	4.26	0.023029	*
1417811_at	Slc24a6: solute carrier family 24 (sodium/potassium/calcium exchanger), member 6	NM_133221	-1.89	0.009833	-1.67	0.016384	*	-1.24	0.176814
1417818_at	Wwtr1: WW domain containing transcription regulator 1	BC014727	1.50	0.001196	1.14	0.195614		-1.12	0.139361
1417821_at	D17H6S56E-5: DNA segment, Chr 17, human D6S56E 5	NM_033075	-1.57	0.000077	-1.46	0.000136	*	-1.46	0.000425	*
1417822_at	D17H6S56E-5: DNA segment, Chr 17, human D6S56E 5	NM_033075	-1.41	0.001415	-1.37	0.001343	*	-1.41	0.000958	*
1417875_at	Ddx50: DEAD (Asp-Glu-Ala-Asp) box polypeptide 50	NM_053183	1.39	0.002091	1.04	0.641736		1.03	0.654727
1417890_at	Pdxp: pyridoxal (pyridoxine, vitamin B6) phosphatase	NM_020271	1.95	0.027312	1.85	0.060377		2.18	0.003227	*
1417893_at	Sfxn3: sideroflexin 3	NM_053197	-1.50	0.001601	-1.32	0.006865		-1.18	0.097972
1417902_at	Slc19a2: solute carrier family 19 (thiamine transporter), member 2	NM_054087	1.68	0.001784	1.63	0.000433	*	1.59	0.000051	*
1417928_at	Pdlim4: PDZ and LIM domain 4	NM_019417	-1.70	0.012974	-1.29	0.091235		-1.05	0.666425
1417930_at	Nab2: Ngfi-A binding protein 2	NM_008668	1.56	0.003465	1.89	0.001989	*	1.36	0.019527
1417951_at	Eno3: enolase 3, beta muscle	NM_007933	-1.49	0.013108	-1.25	0.064232		-1.03	0.757878
1417955_at	Ccdc71: coiled-coil domain containing 71	NM_133744	-1.54	0.000454	-1.40	0.008826	*	-1.12	0.083149
1417959_at	Pdlim7: PDZ and LIM domain 7	NM_026131	-1.52	0.013461	-1.27	0.060962		-1.05	0.621211
1417963_at	Pltp: phospholipid transfer protein	NM_011125	-1.40	0.005084	-1.05	0.625570		-1.03	0.729321
1417965_at	Plekha1: pleckstrin homology domain containing, family A (phosphoinositide binding specific) member 1	NM_133942	1.71	0.005239	1.41	0.067920		1.13	0.331834
1417969_at	Fbxo31: F-box protein 31	NM_133765	-2.80	0.002706	-2.00	0.004218	*	-1.33	0.129508
1417971_at	Nrm: nurim (nuclear envelope membrane protein)	NM_134122	-1.92	0.000366	-1.56	0.001733	*	-1.25	0.015811
1417974_at	Kpna4: karyopherin (importin) alpha 4	BF018653	1.53	0.000865	1.31	0.011739		1.17	0.139151
1417983_a_at	Ube2v2: ubiquitin-conjugating enzyme E2 variant 2	AV241588	1.46	0.005030	1.13	0.261063		1.19	0.205199
1417984_at	Ube2v2: ubiquitin-conjugating enzyme E2 variant 2	AV241588	2.05	0.003954	1.18	0.405776		1.03	0.896116
1417987_at	Btd: biotinidase	NM_025295	-2.03	0.015026	-1.56	0.042516	*	-1.16	0.394479
1418006_at	Zc3h18: zinc finger CCCH-type containing 18	NM_024268	1.36	0.004250	1.29	0.010468		1.11	0.197396
1418008_at	1810007M14Rik: RIKEN cDNA 1810007M14 gene	BM932567	1.99	0.008516	1.42	0.060512		1.25	0.132496
1418022_at	Narg1: NMDA receptor-regulated gene 1	BG067031	1.88	0.017656	1.32	0.007520		1.24	0.204976
1418023_at	Narg1: NMDA receptor-regulated gene 1	BG067031	1.53	0.042003	1.32	0.051096		1.09	0.500160
1418025_at	Bhlhe40: basic helix-loop-helix family, member e40	NM_011498	2.42	0.000026	3.46	0.000576	*	1.66	0.005081	*
1418035_a_at	Prim2: DNA primase, p58 subunit	NM_008922	-1.31	0.000665	-1.28	0.000474	*	-1.22	0.001366
1418070_at	Cdyl: chromodomain protein, Y chromosome-like	AF081260	1.93	0.000028	1.87	0.004036	*	1.47	0.004972	*
1418071_s_at	Cdyl: chromodomain protein, Y chromosome-like	AF081260	1.67	0.002321	1.61	0.004646	*	1.30	0.014996
1418078_at	Psme3: proteaseome (prosome, macropain) 28 subunit, 3	U60330	2.00	0.000559	2.08	0.003808	*	1.82	0.000002	*
1418081_at	Dnajc30: DnaJ (Hsp40) homolog, subfamily C, member 30	NM_025362	-1.66	0.009952	-1.38	0.036551		-1.21	0.145163
1418102_at	Hes1: hairy and enhancer of split 1 (Drosophila)	BC018375	1.87	0.000632	2.05	0.009965	*	1.54	0.019008
1418109_at	Gspt2: G1 to S phase transition 2	NM_008179	1.49	0.013776	1.51	0.018607	*	1.28	0.001737
1418114_at	Rbpj: recombination signal binding protein for immunoglobulin kappa J region	NM_009035	1.64	0.001503	1.64	0.042760	*	-1.01	0.869918
1418121_at	Vrk3: vaccinia related kinase 3	NM_133945	-1.76	0.001132	-1.49	0.004939	*	-1.31	0.035057
1418134_at	Slc25a46: solute carrier family 25, member 46	AV088109	1.70	0.033195	1.27	0.136897		1.20	0.213418
1418135_at	Aff1: AF4/FMR2 family, member 1	NM_133919	1.43	0.009587	1.36	0.032617		1.18	0.207572
1418163_at	Tlr4: toll-like receptor 4	AF185285	-1.67	0.024105	-1.85	0.016733	*	-1.74	0.020887	*
1418192_at	Mnt: max binding protein	NM_010813	-2.09	0.000159	-1.61	0.001683	*	-2.01	0.000208	*
1418203_at	Pmaip1: phorbol-12-myristate-13-acetate-induced protein 1	NM_021451	2.23	0.010803	1.57	0.004820	*	1.14	0.480488
1418209_a_at	Pfn2: profilin 2	NM_019410	1.53	0.000657	1.47	0.000840	*	1.56	0.000626	*
1418210_at	Pfn2: profilin 2	NM_019410	1.52	0.003918	1.49	0.007507	*	1.55	0.010989	*
1418219_at	Il15: interleukin 15	NM_008357	-7.10	0.000424	-8.65	0.000952	*	-5.00	0.000139	*
1418225_at	Orc2l: origin recognition complex, subunit 2-like (S. cerevisiae)	BB830976	1.57	0.001703	1.29	0.055549		1.18	0.200293
1418226_at	Orc2l: origin recognition complex, subunit 2-like (S. cerevisiae)	BB830976	1.77	0.000088	1.23	0.030468		1.29	0.027232
1418238_at	Ivd: isovaleryl coenzyme A dehydrogenase	AV221988	-1.61	0.006113	-1.32	0.086766		-1.20	0.193697
1418249_at	Crcp: calcitonin gene-related peptide-receptor component protein	NM_007761	1.69	0.000399	1.41	0.048882		1.38	0.087818
1418293_at	Ifit2: interferon-induced protein with tetratricopeptide repeats 2	NM_008332	-1.78	0.000489	-2.46	0.000062	*	-2.63	0.000350	*
1418295_s_at	Dgat1: diacylglycerol O-acyltransferase 1	BC003717	-1.47	0.026800	-1.18	0.178276		1.01	0.953400
1418300_a_at	Mknk2: MAP kinase-interacting serine/threonine kinase 2	NM_021462	-1.48	0.000687	-1.22	0.061576		-1.12	0.088613
1418302_at	Ppt2: palmitoyl-protein thioesterase 2	BC013462	-1.30	0.000212	1.01	0.732551		-1.00	0.983890
1418305_s_at	Gar1: GAR1 ribonucleoprotein homolog (yeast)	NM_026578	1.27	0.000229	1.21	0.052454		1.25	0.000375
1418308_at	Hus1: Hus1 homolog (S. pombe)	NM_008316	1.89	0.001031	1.61	0.006485	*	1.50	0.016621	*
1418324_at	Fem1b: feminization 1 homolog b (C. elegans)	BM232562	1.38	0.000475	1.37	0.021468		1.17	0.033657
1418326_at	LOC100047619 /// Slc7a5: similar to solute carrier family 7 (cationic amino acid transporter, y+ system), member 5 /// solute carrier family 7 (cationic amino acid transporter, y+ system), member 5	BC026131	1.60	0.000183	1.48	0.010809	*	1.22	0.030590
1418330_at	Ctcf: CCCTC-binding factor	BB836888	1.53	0.026056	1.08	0.085098		1.02	0.640920
1418334_at	Dbf4: DBF4 homolog (S. cerevisiae)	NM_013726	1.44	0.001215	1.15	0.018388		1.01	0.912837
1418337_at	Rpia: ribose 5-phosphate isomerase A	NM_009075	1.56	0.002475	1.46	0.002234	*	1.21	0.104134
1418347_at	Ccdc22: coiled-coil domain containing 22	NM_138603	-1.45	0.020342	-1.05	0.599784		-1.03	0.789434
1418349_at	Hbegf: heparin-binding EGF-like growth factor	L07264	2.93	0.000389	4.11	0.003861	*	1.67	0.016481	*
1418350_at	Hbegf: heparin-binding EGF-like growth factor	L07264	2.37	0.000879	3.43	0.002878	*	1.39	0.003493	*
1418359_at	Wbscr27: Williams Beuren syndrome chromosome region 27 (human)	NM_024479	-1.63	0.028548	-1.40	0.063249		-1.53	0.051462
1418397_at	Zfp275: zinc finger protein 275	BC019962	1.61	0.000594	1.49	0.012715	*	1.35	0.017616
1418401_a_at	Dusp16: dual specificity phosphatase 16	NM_130447	-1.42	0.005797	-1.38	0.014685		-1.76	0.002065	*
1418430_at	Kif5b: kinesin family member 5B	BI328541	1.48	0.014684	1.24	0.350984		1.09	0.521976
1418433_at	Cab39: calcium binding protein 39	AK005226	1.91	0.001266	1.50	0.005326	*	1.25	0.013204
1418434_at	Mkrn1: makorin, ring finger protein, 1	BQ176661	-1.69	0.003310	-1.46	0.004528	*	-1.44	0.018908
1418436_at	Stx7: syntaxin 7	AB019212	1.38	0.018395	1.14	0.005759		1.22	0.020375
1418437_a_at	Mlx: MAX-like protein X	NM_011550	1.80	0.000234	1.74	0.006570	*	1.84	0.039074	*
1418442_at	Xpo1: exportin 1, CRM1 homolog (yeast)	BC025628	1.70	0.016642	1.10	0.568424		1.30	0.243123
1418443_at	Xpo1: exportin 1, CRM1 homolog (yeast)	BC025628	1.44	0.000470	1.05	0.656767		1.15	0.344188
1418472_at	Aspa: aspartoacylase	BC024934	-2.28	0.000322	-2.75	0.000057	*	-2.24	0.000892	*
1418495_at	Zc3h8: zinc finger CCCH type containing 8	NM_020594	2.80	0.000486	1.91	0.031284		1.83	0.088135
1418503_at	Hspa9: heat shock protein 9	D11089	1.53	0.005298	1.25	0.033106		1.14	0.084687
1418504_at	Hspa9: heat shock protein 9	D11089	1.40	0.021535	1.26	0.082019		1.11	0.064845
1418510_s_at	Fbxo8: F-box protein 8	NM_015791	-1.84	0.004291	-2.72	0.001064	*	-2.26	0.004510	*
1418529_at	Osgep: O-sialoglycoprotein endopeptidase	NM_133676	-1.51	0.028262	-1.24	0.126410		-1.02	0.888662
1418530_at	Nup160: nucleoporin 160	NM_021512	1.48	0.002355	1.30	0.108833		1.17	0.234886
1418532_at	Fzd2: frizzled homolog 2 (Drosophila)	BB371406	-2.34	0.003699	-2.45	0.003268	*	-1.73	0.010928	*
1418533_s_at	Fzd2: frizzled homolog 2 (Drosophila)	BB371406	-2.73	0.002491	-2.72	0.001879	*	-1.74	0.008244	*
1418534_at	Fzd2: frizzled homolog 2 (Drosophila)	BB371406	-2.05	0.005460	-2.72	0.002753	*	-1.76	0.009936	*
1418543_s_at	Ccdc43: coiled-coil domain containing 43	NM_025918	1.44	0.016971	1.05	0.602336		1.01	0.952856
1418546_a_at	Stambpl1: Stam binding protein like 1	NM_029682	1.51	0.009894	1.45	0.008986	*	1.21	0.093956
1418553_at	Arhgef18: rho/rac guanine nucleotide exchange factor (GEF) 18	NM_133962	-1.69	0.000146	-1.57	0.001323	*	-1.33	0.024231
1418561_at	Sf3b1: splicing factor 3b, subunit 1	BE951504	2.13	0.000780	1.69	0.002505	*	1.35	0.049611
1418566_s_at	Nudcd2: NudC domain containing 2	BC005646	1.41	0.013545	1.09	0.365504		1.12	0.388066
1418571_at	Tnfrsf12a: tumor necrosis factor receptor superfamily, member 12a	NM_013749	1.60	0.006257	1.80	0.000250	*	1.46	0.004589	*
1418572_x_at	Tnfrsf12a: tumor necrosis factor receptor superfamily, member 12a	NM_013749	1.60	0.005488	1.83	0.000069	*	1.49	0.002948	*
1418587_at	Traf3: Tnf receptor-associated factor 3	U21050	1.49	0.013538	1.39	0.105268		1.19	0.279263
1418594_a_at	LOC100044566 /// Ncoa1: similar to Nuclear receptor coactivator 1 (NCoA-1) (Steroid receptor coactivator 1) (SRC-1) (Nuclear receptor coactivator protein 1) (mNRC-1) /// nuclear receptor coactivator 1	NM_010881	1.63	0.010944	1.28	0.031637		1.28	0.031567
1418607_at	Zkscan14: zinc finger with KRAB and SCAN domains 14	NM_023322	-3.80	0.013027	-3.12	0.016933	*	-2.15	0.027511	*
1418644_a_at	Stk11: serine/threonine kinase 11	AF145287	-1.52	0.001652	-1.23	0.037248		-1.18	0.076580
1418659_at	Clock: circadian locomoter output cycles kaput	BB203106	2.22	0.000165	1.83	0.007560	*	1.40	0.116558
1418673_at	Snai2: snail homolog 2 (Drosophila)	NM_011415	2.55	0.003833	2.43	0.016438	*	1.45	0.039762
1418687_at	Arc: activity regulated cytoskeletal-associated protein	NM_018790	3.46	0.004766	5.51	0.014618	*	1.72	0.065388
1418715_at	Pank1: pantothenate kinase 1	BC023496	1.71	0.000937	1.56	0.000834	*	1.74	0.042680	*
1418745_at	Omd: osteomodulin	NM_012050	-3.13	0.047885	-5.15	0.032859	*	-3.41	0.044843	*
1418760_at	Rdh11: retinol dehydrogenase 11	AB030503	1.86	0.004059	1.95	0.006518	*	1.63	0.000582	*
1418772_at	BC016423: cDNA sequence BC016423	NM_134063	1.61	0.033795	1.30	0.218499		1.19	0.367885
1418775_at	AI837181: expressed sequence AI837181	NM_134149	-1.86	0.007512	-1.31	0.063296		-1.21	0.129290
1418820_s_at	Zcchc10: zinc finger, CCHC domain containing 10	BC025078	1.56	0.001618	1.25	0.100068		1.38	0.041900
1418828_at	Eri1: exoribonuclease 1	BF320755	1.30	0.000427	-1.02	0.764341		-1.04	0.614313
1418829_a_at	Eno2: enolase 2, gamma neuronal	NM_013509	1.49	0.024623	1.70	0.007514	*	1.60	0.056553
1418835_at	Phlda1: pleckstrin homology-like domain, family A, member 1	NM_009344	2.50	0.000016	3.42	0.000137	*	1.45	0.006783	*
1418838_at	Abcd1: ATP-binding cassette, sub-family D (ALD), member 1	BC011273	-1.62	0.006050	-1.41	0.015061	*	-1.24	0.077268
1418840_at	Pdcd4: programmed cell death 4	NM_011050	-1.53	0.006081	-1.70	0.002528	*	-1.62	0.004000	*
1418846_at	Ap4m1: adaptor-related protein complex AP-4, mu 1	NM_021392	-1.57	0.007144	-1.44	0.007772	*	-1.08	0.396531
1418896_a_at	Rpn2: ribophorin II	NM_019642	-1.37	0.010228	-1.21	0.036922		-1.12	0.159138
1418899_at	Ufm1: ubiquitin-fold modifier 1	NM_026435	1.51	0.004606	1.30	0.037734		1.19	0.154448
1418911_s_at	Acsl4: acyl-CoA synthetase long-chain family member 4	NM_019477	1.61	0.018407	1.14	0.172297		1.05	0.699761
1418924_at	Rassf7: Ras association (RalGDS/AF-6) domain family (N-terminal) member 7	NM_025886	-2.08	0.004198	-1.86	0.006875	*	-1.41	0.038086
1418930_at	Cxcl10 /// LOC100045000: chemokine (C-X-C motif) ligand 10 /// similar to Small inducible cytokine B10 precursor (CXCL10) (Interferon-gamma-induced protein CRG-2) (Gamma-IP10) (IP-10) (C7)	NM_021274	1.41	0.012525	1.20	0.188920		1.16	0.192567
1418960_at	Phf20l1: PHD finger protein 20-like 1	BF715219	2.20	0.001642	1.69	0.039779	*	1.66	0.028283	*
1418968_at	Rb1cc1: RB1-inducible coiled-coil 1	BE570980	-2.44	0.001412	-4.64	0.000824	*	-3.82	0.000263	*
1418970_a_at	Bcl10: B-cell leukemia/lymphoma 10	AF100339	1.24	0.000036	1.25	0.000017	*	-1.02	0.655208
1418973_at	Blzf1: basic leucine zipper nuclear factor 1	AK006544	1.75	0.001382	1.72	0.000219	*	1.22	0.035677
1418974_at	Blzf1: basic leucine zipper nuclear factor 1	AK006544	1.87	0.014122	1.61	0.000537		1.35	0.024185
1419024_at	Ptp4a1: protein tyrosine phosphatase 4a1	BC003761	1.99	0.007481	1.41	0.016232		1.43	0.129470
1419029_at	Ero1l: ERO1-like (S. cerevisiae)	BM234652	1.67	0.035182	1.40	0.034451		1.36	0.027357
1419030_at	Ero1l: ERO1-like (S. cerevisiae)	BM234652	2.67	0.003240	1.92	0.067965		1.57	0.014689	*
1419073_at	Tmeff2: transmembrane protein with EGF-like and two follistatin-like domains 2	NM_019790	-1.67	0.004480	-1.96	0.001998	*	-1.68	0.005443	*
1419074_at	Chac2: ChaC, cation transport regulator homolog 2 (E. coli)	NM_026527	1.96	0.005822	1.63	0.020717	*	1.53	0.150788
1419110_at	Riok1: RIO kinase 1 (yeast)	BM228482	1.62	0.020391	1.23	0.206346		1.05	0.687875
1419112_at	LOC100044468 /// Nlk: similar to nemo-like kinase /// nemo like kinase	NM_008702	1.61	0.033373	1.21	0.091917		1.16	0.254690
1419155_a_at	Sox4: SRY-box containing gene 4	AI428101	-1.74	0.037092	-2.30	0.019106	*	-1.94	0.029852	*
1419156_at	Sox4: SRY-box containing gene 4	AI428101	-1.97	0.039252	-2.38	0.027139	*	-2.22	0.029717	*
1419157_at	Sox4: SRY-box containing gene 4	AI428101	-3.08	0.048558	-3.86	0.042026	*	-3.06	0.056120
1419164_at	Zfp260: zinc finger protein 260	D45210	-1.65	0.022208	-1.96	0.014640	*	-1.95	0.014615	*
1419169_at	Mapk6: mitogen-activated protein kinase 6	BC024684	1.56	0.002073	1.33	0.036426		1.13	0.295773
1419177_at	Vps37a: vacuolar protein sorting 37A (yeast)	AK008752	2.24	0.021528	1.68	0.154523		1.74	0.005334
1419184_a_at	Fhl2: four and a half LIM domains 2	NM_010212	1.33	0.002906	1.48	0.010171	*	1.19	0.016962
1419198_at	Cbx8: chromobox homolog 8 (Drosophila Pc class)	AI428839	-2.19	0.005877	-1.99	0.005814	*	-1.48	0.032451	*
1419205_x_at	Gpatch4: G patch domain containing 4	NM_025663	1.75	0.002418	1.71	0.001501	*	1.50	0.000933
1419213_at	Nat6: N-acetyltransferase 6	NM_019750	-2.27	0.017348	-2.03	0.020586	*	-1.57	0.048877	*
1419223_a_at	Dtna: dystrobrevin alpha	AF143542	-2.45	0.009733	-3.19	0.008796	*	-2.19	0.014246	*
1419248_at	Rgs2: regulator of G-protein signaling 2	AF215668	1.99	0.033929	1.04	0.849605		1.69	0.003144	*
1419253_at	Mthfd2: methylenetetrahydrofolate dehydrogenase (NAD+ dependent), methenyltetrahydrofolate cyclohydrolase	BG076333	1.86	0.000311	1.58	0.005920	*	1.63	0.001591	*
1419254_at	Mthfd2: methylenetetrahydrofolate dehydrogenase (NAD+ dependent), methenyltetrahydrofolate cyclohydrolase	BG076333	1.53	0.003433	1.40	0.042569		1.41	0.002064	*
1419258_at	Tcea1: transcription elongation factor A (SII) 1	BC006022	1.44	0.020015	1.02	0.900823		-1.09	0.506462
1419267_at	Nfyb: nuclear transcription factor-Y beta	AV250496	2.43	0.005169	1.60	0.005883	*	1.53	0.007996	*
1419313_at	Ccnt1 /// LOC100047121: cyclin T1 /// similar to cyclin T1	NM_009833	1.43	0.028526	1.20	0.081086		1.11	0.198314
1419329_at	Sorbs3: sorbin and SH3 domain containing 3	NM_011366	-1.61	0.025335	-1.07	0.682509		-1.05	0.737423
1419360_a_at	Ss18: synovial sarcoma translocation, Chromosome 18	AI528781	1.56	0.003251	1.23	0.077399		1.22	0.095165
1419365_at	Pex11a: peroxisomal biogenesis factor 11a	NM_011068	3.15	0.007088	3.21	0.000909	*	1.93	0.102832
1419371_s_at	Gosr2: golgi SNAP receptor complex member 2	NM_019650	1.34	0.009699	1.29	0.012624		1.22	0.000058
1419417_at	Vegfc: vascular endothelial growth factor C	NM_009506	-2.02	0.001617	-2.08	0.000520	*	-1.78	0.000980	*
1419431_at	Ereg: epiregulin	NM_007950	3.81	0.003989	4.98	0.007224	*	1.59	0.013385	*
1419452_at	Uchl5: ubiquitin carboxyl-terminal esterase L5	AV313813	1.43	0.017094	1.11	0.412455		1.15	0.289768
1419469_at	Gnb4: guanine nucleotide binding protein (G protein), beta 4	BI713933	-1.61	0.004749	-1.40	0.007980	*	-1.24	0.050453
1419470_at	Gnb4: guanine nucleotide binding protein (G protein), beta 4	BI713933	-1.37	0.002259	-1.27	0.005575		-1.29	0.004674
1419543_a_at	Sfrs10: splicing factor, arginine/serine-rich 10 (transformer 2 homolog, Drosophila)	BG229318	1.40	0.015753	1.23	0.072850		1.17	0.072646
1419548_at	Kpna1: karyopherin (importin) alpha 1	U20619	1.78	0.000239	1.65	0.000671	*	1.57	0.002788	*
1419612_at	4632415L05Rik: RIKEN cDNA 4632415L05 gene	BC023403	1.53	0.017676	1.16	0.362974		1.19	0.179397
1419636_at	4833420G17Rik: RIKEN cDNA 4833420G17 gene	BG067119	-1.91	0.017661	-3.22	0.008824	*	-2.66	0.006668	*
1419645_at	Cstf2: cleavage stimulation factor, 3' pre-RNA subunit 2	BM120662	1.77	0.000221	1.38	0.007830	*	1.20	0.101194
1419647_a_at	Ier3: immediate early response 3	NM_133662	1.55	0.015636	2.38	0.001086	*	1.12	0.368278
1419648_at	Myo1c: myosin IC	NM_008659	-1.37	0.000296	-1.22	0.070085		-1.21	0.007314
1419653_a_at	Ddx5: DEAD (Asp-Glu-Ala-Asp) box polypeptide 5	NM_007840	1.56	0.004132	1.31	0.063011		1.24	0.081957
1419660_at	1600012F09Rik: RIKEN cDNA 1600012F09 gene	NM_025904	1.77	0.001003	1.50	0.048579	*	1.27	0.027282
1419665_a_at	Nupr1: nuclear protein 1	NM_019738	1.45	0.027854	1.01	0.929491		-1.23	0.052085
1419671_a_at	Il17rc: interleukin 17 receptor C	NM_134159	-1.80	0.006468	-1.26	0.070445		-1.12	0.382851
1419705_at	Car5b: carbonic anhydrase 5b, mitochondrial	NM_019513	-1.56	0.009825	-1.45	0.013069	*	-1.26	0.102841
1419741_at	Supt16h: suppressor of Ty 16 homolog (S. cerevisiae)	AW536705	1.52	0.002900	1.06	0.616300		1.09	0.378302
1419745_at	4933428G20Rik: RIKEN cDNA 4933428G20 gene	BE988299	-1.60	0.021548	-1.50	0.028052	*	-1.55	0.024576	*
1419754_at	Myo5a: myosin Va	NM_010864	1.48	0.001724	1.23	0.105755		1.07	0.602145
1419809_s_at	Cog4: component of oligomeric golgi complex 4	AU022131	-1.60	0.023338	-1.18	0.215875		-1.17	0.285584
1419816_s_at	Errfi1: ERBB receptor feedback inhibitor 1	AI788755	2.18	0.000303	2.82	0.003084	*	1.43	0.013860	*
1419829_a_at	Mm.45086.2	AW049055	1.46	0.002533	1.32	0.049451		1.26	0.043978
1419912_s_at	Strap: serine/threonine kinase receptor associated protein	AW557906	1.56	0.006124	1.20	0.145772		1.11	0.327643
1419913_at	Strap: Serine/threonine kinase receptor associated protein (Strap), mRNA	AW557906	1.69	0.008710	1.48	0.008012	*	1.39	0.038901
1419914_s_at	LOC100047601 /// Nus1: similar to DNA segment, Chr 10, ERATO Doi 438, expressed /// nuclear undecaprenyl pyrophosphate synthase 1 homolog (S. cerevisiae)	AW538011	1.53	0.033959	1.22	0.083099		1.03	0.800214
1419920_s_at	Usp7: ubiquitin specific peptidase 7	AW548146	1.61	0.000172	1.41	0.001214	*	1.18	0.053390
1419924_at	Fnip1: Folliculin interacting protein 1, mRNA (cDNA clone MGC:100017 IMAGE:30543296)	AW557298	1.57	0.038850	1.16	0.078861		1.04	0.599147
1419927_s_at	Rabif: RAB interacting factor	AW549708	1.47	0.002009	1.24	0.019268		1.27	0.001862
1419954_s_at	Zfand3: zinc finger, AN1-type domain 3	AW539211	1.64	0.003456	1.56	0.042512	*	1.44	0.049137
1419978_s_at	D10Ertd610e: DNA segment, Chr 10, ERATO Doi 610, expressed	AU014694	-1.51	0.000763	-1.41	0.001512	*	-1.32	0.006292
1419988_at	Map3k7: mitogen-activated protein kinase kinase kinase 7	C87327	1.56	0.023323	1.15	0.347021		1.04	0.759993
1420011_s_at	Xbp1: X-box binding protein 1	C77390	1.52	0.006164	2.05	0.000377	*	1.71	0.003270	*
1420013_s_at	Lss: lanosterol synthase	C77434	1.73	0.046237	1.68	0.003700	*	1.38	0.013954	*
1420024_s_at	Etf1: eukaryotic translation termination factor 1	C77379	1.57	0.000303	1.23	0.112653		1.14	0.369921
1420046_s_at	Maf1: MAF1 homolog (S. cerevisiae)	AU042856	-2.16	0.002895	-1.62	0.003993	*	-1.50	0.008189	*
1420056_s_at	Jmjd6: jumonji domain containing 6	C78652	1.67	0.012115	1.84	0.006106	*	1.57	0.018250	*
1420091_s_at	Morc3: microrchidia 3	AI452146	1.31	0.000243	1.14	0.297010		-1.01	0.916714
1420093_s_at	Hnrpdl: heterogeneous nuclear ribonucleoprotein D-like	AU015266	1.61	0.001010	1.26	0.038858		1.26	0.017867
1420116_s_at	Golph3: golgi phosphoprotein 3	AW413496	1.56	0.002178	1.32	0.016588		1.09	0.299342
1420119_s_at	Phf3: PHD finger protein 3	AU020177	2.87	0.004059	1.97	0.040448		1.44	0.055052
1420139_s_at	Krr1: KRR1, small subunit (SSU) processome component, homolog (yeast)	AU020154	1.66	0.001065	1.34	0.046415		1.11	0.445009
1420170_at	Myh9: myosin, heavy polypeptide 9, non-muscle	C80049	-1.39	0.010155	-1.17	0.138503		-1.07	0.413398
1420196_s_at	Tbc1d14: TBC1 domain family, member 14	C77429	-1.39	0.004149	-1.35	0.007439		-1.21	0.027597
1420307_a_at	Pitpnb: phosphatidylinositol transfer protein, beta	BG975479	1.58	0.000262	1.24	0.064270		1.28	0.005933
1420367_at	Denr: density-regulated protein	AK010394	1.74	0.005208	1.39	0.042570		1.31	0.201895
1420368_at	Denr: density-regulated protein	AK010394	1.36	0.001010	1.06	0.332091		1.19	0.011318
1420374_at	Foxj2: forkhead box J2	BI249549	-1.37	0.011279	-1.24	0.140709		-1.03	0.743106
1420380_at	Ccl2: chemokine (C-C motif) ligand 2	AF065933	1.50	0.002491	1.67	0.006209	*	1.68	0.000431	*
1420382_at	Apob48r: apolipoprotein B48 receptor	NM_138310	1.87	0.003718	1.44	0.026361		1.60	0.033598
1420416_at	LOC100044161 /// Sema3a: hypothetical protein LOC100044161 /// sema domain, immunoglobulin domain (Ig), short basic domain, secreted, (semaphorin) 3A	NM_009152	-1.76	0.047659	-2.49	0.017319	*	-2.21	0.019418	*
1420477_at	Nap1l1: nucleosome assembly protein 1-like 1	BG064031	1.51	0.000989	1.10	0.321047		1.11	0.230265
1420481_at	Cnnm3: cyclin M3	NM_053186	-2.27	0.017248	-2.18	0.012878	*	-1.54	0.051335
1420486_at	Nol7: nucleolar protein 7	AW060738	1.37	0.008984	1.03	0.798300		1.03	0.721940
1420493_a_at	Pcyt2: phosphate cytidylyltransferase 2, ethanolamine	NM_024229	1.48	0.003307	1.71	0.000266	*	1.81	0.008982	*
1420494_x_at	Gm1821 /// LOC100048105 /// Rps27a /// Ubb /// Ubc: gene model 1821, (NCBI) /// similar to Ubc protein /// ribosomal protein S27a /// ubiquitin B /// ubiquitin C	BC006680	-1.50	0.002004	-1.25	0.030299		-1.11	0.161150
1420495_a_at	Vps26a: vacuolar protein sorting 26 homolog A (yeast)	NM_133672	1.43	0.002600	1.05	0.600100		1.01	0.928087
1420498_a_at	Dab2: disabled homolog 2 (Drosophila)	NM_023118	-3.60	0.013370	-4.25	0.009152	*	-3.21	0.014025	*
1420509_at	Srfbp1: serum response factor binding protein 1	BB041813	1.99	0.000044	1.95	0.001582	*	1.71	0.002804	*
1420540_a_at	Rit1: Ras-like without CAAX 1	NM_009069	-1.61	0.023097	-1.32	0.087835		-1.06	0.671707
1420548_a_at	2310008H09Rik: RIKEN cDNA 2310008H09 gene	NM_023197	1.64	0.011255	1.34	0.200879		1.36	0.010421
1420612_s_at	Ptp4a2: protein tyrosine phosphatase 4a2	BE134116	1.37	0.003009	1.00	0.965303		-1.06	0.567465
1420617_at	Cpeb4: cytoplasmic polyadenylation element binding protein 4	NM_026252	2.35	0.018233	1.71	0.009998	*	1.47	0.082400
1420618_at	Cpeb4: cytoplasmic polyadenylation element binding protein 4	NM_026252	2.59	0.010049	2.05	0.000734	*	1.65	0.097911
1420635_a_at	Tcirg1: T-cell, immune regulator 1, ATPase, H+ transporting, lysosomal V0 protein A3	NM_016921	-1.51	0.020609	-1.14	0.311607		1.10	0.464436
1420643_at	Lfng: LFNG O-fucosylpeptide 3-beta-N-acetylglucosaminyltransferase	NM_008494	-1.68	0.022455	-1.35	0.096733		-1.09	0.481225
1420772_a_at	Tsc22d3: TSC22 domain family, member 3	NM_010286	1.66	0.002585	1.65	0.002320	*	1.46	0.034097
1420776_a_at	Auh: AU RNA binding protein/enoyl-coenzyme A hydratase	NM_016709	-1.58	0.016884	-1.51	0.015302	*	-1.48	0.016064
1420824_at	Sema4d: sema domain, immunoglobulin domain (Ig), transmembrane domain (TM) and short cytoplasmic domain, (semaphorin) 4D	AV256403	-1.61	0.004844	-1.23	0.120543		-1.30	0.031988
1420827_a_at	Ccng1: cyclin G1	BG065754	1.42	0.009128	1.03	0.820764		1.08	0.515785
1420840_at	Plekha3: pleckstrin homology domain-containing, family A (phosphoinositide binding specific) member 3	BB780848	1.48	0.017808	1.35	0.055400		1.31	0.071783
1420880_a_at	Ywhab: tyrosine 3-monooxygenase/tryptophan 5-monooxygenase activation protein, beta polypeptide	NM_018753	1.33	0.001707	1.16	0.162505		-1.07	0.374062
1420886_a_at	Xbp1: X-box binding protein 1	NM_013842	1.56	0.024311	2.26	0.000304	*	1.85	0.000103	*
1420889_at	Hccs: holocytochrome c synthetase	BB129992	2.12	0.047468	1.54	0.163494		1.58	0.001802
1420890_at	Hccs: holocytochrome c synthetase	BB129992	2.11	0.014503	1.62	0.038280	*	1.36	0.004499	*
1420895_at	Tgfbr1: transforming growth factor, beta receptor I	BM248342	1.57	0.033525	1.32	0.081025		1.22	0.261566
1420897_at	Snap23: synaptosomal-associated protein 23	BB763153	1.71	0.022417	1.32	0.204762		1.32	0.095345
1420898_at	Snap23: synaptosomal-associated protein 23	BB763153	1.64	0.041581	1.33	0.051004		1.20	0.122902
1420909_at	Vegfa: vascular endothelial growth factor A	NM_009505	3.57	0.003003	3.60	0.001070	*	2.14	0.049047	*
1420911_a_at	Mfge8: milk fat globule-EGF factor 8 protein	NM_008594	-1.26	0.000217	-1.17	0.023019		-1.19	0.036021
1420922_at	Usp9x: ubiquitin specific peptidase 9, X chromosome	AW107303	1.60	0.002434	1.30	0.254972		1.04	0.751520
1420936_s_at	Cpsf2: cleavage and polyadenylation specific factor 2	BM239527	2.48	0.002716	1.92	0.034616	*	1.57	0.004020
1420956_at	Apc: adenomatosis polyposis coli	NM_007462	1.60	0.019043	1.23	0.278657		1.23	0.372635
1420961_a_at	Ivns1abp: influenza virus NS1A binding protein	NM_028582	2.42	0.001742	2.00	0.000457	*	1.81	0.001512	*
1420965_a_at	Enc1: ectodermal-neural cortex 1	BM120053	1.39	0.009759	1.76	0.000221	*	1.55	0.045494	*
1420967_at	Slc25a15: solute carrier family 25 (mitochondrial carrier ornithine transporter), member 15	AW541300	1.86	0.002680	1.84	0.000293	*	1.69	0.000707	*
1420973_at	Arid5b /// LOC100044968: AT rich interactive domain 5B (MRF1-like) /// similar to modulator recognition factor 2	BB699910	-3.04	0.004269	-2.92	0.004779	*	-3.69	0.005984	*
1420975_at	Baz1b: bromodomain adjacent to zinc finger domain, 1B	BB253608	1.57	0.005476	1.12	0.600735		1.09	0.487189
1420992_at	Ankrd1: ankyrin repeat domain 1 (cardiac muscle)	AK009959	1.34	0.002379	1.17	0.274948		-1.29	0.009024
1421002_at	Angptl2: angiopoietin-like 2	BG244279	-1.51	0.004454	-1.15	0.163036		-1.35	0.013701
1421019_at	1700021F05Rik: RIKEN cDNA 1700021F05 gene	BC013506	1.61	0.000026	1.38	0.006255	*	1.49	0.002018	*
1421033_a_at	Tcerg1: transcription elongation regulator 1 (CA150)	AW046403	1.68	0.000782	1.35	0.029577		1.35	0.001888	*
1421076_at	Sertad3: SERTA domain containing 3	BM124141	-1.87	0.002068	-1.53	0.029218		-1.37	0.029419
1421077_at	Sertad3: SERTA domain containing 3	BM124141	-1.99	0.002370	-1.67	0.005056	*	-1.48	0.011358	*
1421089_a_at	2610028A01Rik: RIKEN cDNA 2610028A01 gene	NM_028228	2.34	0.000431	2.10	0.049065	*	1.91	0.003436	*
1421134_at	Areg: amphiregulin	NM_009704	18.39	0.004443	32.85	0.001366	*	6.46	0.018404	*
1421140_a_at	Foxp1: forkhead box P1	BG962849	-1.55	0.043686	-1.82	0.022584	*	-2.08	0.015154	*
1421141_a_at	Foxp1: forkhead box P1	BG962849	-1.54	0.018707	-1.93	0.004026	*	-2.00	0.003451	*
1421148_a_at	Tial1: Tia1 cytotoxic granule-associated RNA binding protein-like 1	NM_009383	1.52	0.000908	1.26	0.066516		1.08	0.364886
1421151_a_at	Epha2: Eph receptor A2	NM_010139	1.36	0.000479	2.00	0.017312	*	1.24	0.007113
1421233_at	Pknox1: Pbx/knotted 1 homeobox	AA409923	1.61	0.015014	1.32	0.012767		1.20	0.102222
1421265_a_at	Rbm38: RNA binding motif protein 38	NM_019547	1.48	0.000029	1.62	0.003491	*	1.86	0.000431	*
1421267_a_at	Cited2: Cbp/p300-interacting transactivator, with Glu/Asp-rich carboxy-terminal domain, 2	NM_010828	-2.10	0.000404	-1.68	0.002185	*	-2.27	0.001405	*
1421292_a_at	Cobra1: cofactor of BRCA1	NM_021393	-1.40	0.001510	-1.22	0.011487		-1.06	0.443574
1421344_a_at	Jub: ajuba	NM_010590	-1.62	0.004939	-1.51	0.011521	*	-1.45	0.011583	*
1421529_a_at	Txnrd1: thioredoxin reductase 1	NM_015762	1.45	0.000471	1.33	0.004539		1.29	0.003498
1421534_at	LOC14210: hypothetical LOC14210	NM_008016	1.52	0.024583	1.07	0.633553		-1.09	0.640750
1421604_a_at	Klf3 /// LOC100046855: Kruppel-like factor 3 (basic) /// similar to BKLF	NM_008453	-1.44	0.001006	-1.33	0.019764		-1.29	0.013406
1421743_a_at	Pcbp2: poly(rC) binding protein 2	NM_011042	-1.35	0.004556	-1.22	0.021751		-1.17	0.056680
1421756_a_at	Gpr19: G protein-coupled receptor 19	NM_008157	-1.93	0.000108	-1.87	0.002601	*	-1.19	0.197082
1421784_a_at	Efna4: ephrin A4	NM_007910	-3.25	0.001149	-2.81	0.000860	*	-1.54	0.019365	*
1421817_at	Gsr: glutathione reductase	AK019177	1.40	0.005175	1.25	0.033520		1.28	0.098349
1421821_at	Ldlr: low density lipoprotein receptor	AF425607	2.83	0.011144	3.38	0.001319	*	2.71	0.007455	*
1421828_at	Kpna3: karyopherin (importin) alpha 3	BM213828	1.63	0.011890	1.12	0.523489		1.09	0.660732
1421842_a_at	Adat3 /// Scamp4: adenosine deaminase, tRNA-specific 3, TAD2 homolog (S. cerevisiae) /// secretory carrier membrane protein 4	AF295102	-1.42	0.022374	-1.12	0.283336		1.06	0.653872
1421845_at	Golph3: golgi phosphoprotein 3	AV174110	1.36	0.022262	1.07	0.395406		1.10	0.096982
1421851_at	Mtap1b: microtubule-associated protein 1B	BB731480	1.83	0.008652	1.45	0.136843		1.13	0.609109
1421870_at	Trim44: tripartite motif-containing 44	NM_020267	1.40	0.008707	1.18	0.102981		1.10	0.365269
1421890_at	St3gal2: ST3 beta-galactoside alpha-2,3-sialyltransferase 2	BB750118	-1.65	0.009380	-1.37	0.043154		-1.35	0.087531
1421891_at	St3gal2: ST3 beta-galactoside alpha-2,3-sialyltransferase 2	BB750118	-1.72	0.000338	-1.52	0.001514	*	-1.44	0.009117	*
1421892_at	St3gal2: ST3 beta-galactoside alpha-2,3-sialyltransferase 2	BB750118	-1.67	0.027393	-1.55	0.040437	*	-1.60	0.037350	*
1421894_a_at	Tpp2: tripeptidyl peptidase II	BG066807	1.37	0.005752	1.20	0.037352		-1.03	0.757941
1421904_at	Tgs1: trimethylguanosine synthase homolog (S. cerevisiae)	BM233196	1.79	0.000484	1.38	0.006508	*	1.24	0.070675
1421945_a_at	Bxdc1: brix domain containing 1	NM_023323	1.92	0.000303	1.72	0.011361	*	1.76	0.007814	*
1421963_a_at	Cdc25b: cell division cycle 25 homolog B (S. pombe)	NM_023117	-1.36	0.006734	1.01	0.950872		1.03	0.770225
1421998_at	LOC100047963 /// Tor3a: similar to ADIR1 /// torsin family 3, member A	NM_023141	2.08	0.002245	2.07	0.003973	*	1.69	0.018177	*
1422015_a_at	Abcb8: ATP-binding cassette, sub-family B (MDR/TAP), member 8	NM_029020	-1.49	0.011031	-1.08	0.254679		-1.12	0.159979
1422045_a_at	Ptpn12: protein tyrosine phosphatase, non-receptor type 12	X63440	1.36	0.004061	1.29	0.027707		-1.12	0.194072
1422147_a_at	Pla2g6: phospholipase A2, group VI	BC003487	-2.72	0.001270	-2.02	0.002328	*	-1.89	0.003203	*
1422286_a_at	Tgif1: TGFB-induced factor homeobox 1	NM_009372	-1.35	0.004647	-1.04	0.603823		-1.52	0.002657	*
1422327_s_at	G6pd2 /// G6pdx: glucose-6-phosphate dehydrogenase 2 /// glucose-6-phosphate dehydrogenase X-linked	NM_019468	-1.40	0.012750	-1.17	0.219457		-1.05	0.619204
1422418_s_at	100041294 /// Supt4h1: predicted gene, 100041294 /// suppressor of Ty 4 homolog 1 (S. cerevisiae)	NM_011509	-1.45	0.007128	-1.30	0.068725		-1.19	0.127865
1422430_at	Fignl1: fidgetin-like 1	NM_021891	1.44	0.003603	1.10	0.159334		1.07	0.373612
1422438_at	Ephx1: epoxide hydrolase 1, microsomal	NM_010145	-1.53	0.001655	-1.27	0.014551		-1.01	0.906330
1422456_at	Nsf: N-ethylmaleimide sensitive fusion protein	BB400581	1.46	0.010093	1.23	0.057542		1.20	0.128068
1422483_a_at	Cycs /// ENSMUSG00000058927: cytochrome c, somatic /// predicted gene, ENSMUSG00000058927	NM_007808	1.53	0.010921	1.26	0.072333		1.25	0.053737
1422484_at	Cycs: cytochrome c, somatic	NM_007808	1.75	0.001631	1.47	0.067205		1.46	0.020000	*
1422508_at	Atp6v1a: ATPase, H+ transporting, lysosomal V1 subunit A	NM_007508	1.41	0.015952	1.22	0.112555		1.02	0.893963
1422524_at	Abcb6: ATP-binding cassette, sub-family B (MDR/TAP), member 6	NM_023732	-1.57	0.013044	-1.20	0.206544		-1.13	0.338207
1422533_at	Cyp51: cytochrome P450, family 51	NM_020010	2.83	0.001602	2.44	0.013132	*	2.13	0.019981	*
1422534_at	Cyp51: cytochrome P450, family 51	NM_020010	2.47	0.002352	1.72	0.026869		1.76	0.022249
1422535_at	Ccne2: cyclin E2	AF091432	1.55	0.003429	1.28	0.144447		1.44	0.089853
1422538_at	Extl2: exostoses (multiple)-like 2	BM203810	1.44	0.001290	1.28	0.008765		1.14	0.114257
1422560_at	Ddi2 /// Rsc1a1: DNA-damage inducible protein 2 /// regulatory solute carrier protein, family 1, member 1	NM_023544	1.55	0.016119	1.59	0.036114	*	1.34	0.066310
1422561_at	Adamts5 /// LOC100048332: a disintegrin-like and metallopeptidase (reprolysin type) with thrombospondin type 1 motif, 5 (aggrecanase-2) /// similar to a disintegrin-like and metalloprotease (reprolysin type) with thrombospondin type 1 motif, 5 (aggrecanase-2)	BB658835	-3.93	0.007061	-4.17	0.008351	*	-3.42	0.007712	*
1422566_at	Tcfeb: transcription factor EB	NM_011549	1.77	0.009201	2.27	0.000752	*	2.16	0.002757	*
1422569_at	Yy1: YY1 transcription factor	BI665246	1.36	0.003172	1.19	0.031614		1.06	0.317472
1422573_at	Ampd3: adenosine monophosphate deaminase 3	D85596	-2.15	0.012613	-2.12	0.011735	*	-1.49	0.045303
1422581_at	Pias1: protein inhibitor of activated STAT 1	NM_019663	-1.43	0.009257	-1.58	0.003331	*	-1.43	0.009519	*
1422583_at	Rab3b: RAB3B, member RAS oncogene family	NM_023537	-1.56	0.002692	-1.12	0.295062		-1.18	0.136072
1422611_s_at	Igf2bp3: insulin-like growth factor 2 mRNA binding protein 3	NM_023670	1.78	0.000167	1.44	0.080194		1.14	0.236941
1422612_at	Hk2: hexokinase 2	NM_013820	3.85	0.000033	4.23	0.001156	*	3.44	0.001631	*
1422619_at	Ppap2a: phosphatidic acid phosphatase 2a	NM_008903	-1.45	0.006504	-1.37	0.000454	*	-1.06	0.349585
1422620_s_at	Ppap2a: phosphatidic acid phosphatase 2a	NM_008903	-1.41	0.006417	-1.35	0.000528	*	-1.04	0.678491
1422629_s_at	Shroom3: shroom family member 3	NM_015756	-1.59	0.015405	-1.79	0.005034	*	-1.50	0.016225	*
1422636_at	Dmtf1: cyclin D binding myb-like transcription factor 1	NM_011806	1.49	0.003818	1.38	0.143130		1.11	0.511876
1422692_at	Sub1: SUB1 homolog (S. cerevisiae)	BE989104	1.72	0.002897	1.31	0.058729		1.20	0.160387
1422693_a_at	Sub1: SUB1 homolog (S. cerevisiae)	BE989104	1.32	0.000136	1.08	0.209305		1.08	0.164601
1422702_at	Azin1: antizyme inhibitor 1	BE626090	1.77	0.005745	1.43	0.012719	*	1.27	0.021596
1422742_at	Hivep1: human immunodeficiency virus type I enhancer binding protein 1	NM_007772	1.58	0.005222	1.50	0.012762	*	1.25	0.165333
1422767_at	Bysl: bystin-like	BG079188	1.43	0.009814	1.63	0.003067	*	1.64	0.003029	*
1422768_at	Syncrip: synaptotagmin binding, cytoplasmic RNA interacting protein	BG920261	1.66	0.006032	1.33	0.106679		1.27	0.251795
1422792_at	Pafah1b2: platelet-activating factor acetylhydrolase, isoform 1b, alpha2 subunit	BB539054	1.43	0.001886	1.13	0.205767		1.14	0.104696
1422795_at	Cul3: cullin 3	AV273804	2.56	0.013422	1.42	0.325226		1.24	0.471462
1422823_at	Eps8 /// LOC632638: epidermal growth factor receptor pathway substrate 8 /// similar to Epidermal growth factor receptor kinase substrate 8	NM_007945	1.60	0.002229	1.41	0.007169	*	1.15	0.224428
1422824_s_at	Eps8: epidermal growth factor receptor pathway substrate 8	NM_007945	1.43	0.002206	1.26	0.009326		1.05	0.550723
1422851_at	Hmga2: high mobility group AT-hook 2	X58380	2.17	0.012765	2.90	0.015282	*	1.20	0.178787
1422855_at	Cpsf3: cleavage and polyadenylation specificity factor 3	NM_018813	-1.37	0.011141	-1.24	0.042027		-1.09	0.269546
1422858_at	Trip4: thyroid hormone receptor interactor 4	AV350958	1.48	0.033611	-1.02	0.883814		1.05	0.706159
1422864_at	Runx1: runt related transcription factor 1	NM_009821	1.50	0.027836	1.65	0.102282		-1.05	0.699722
1422906_at	Abcg2: ATP-binding cassette, sub-family G (WHITE), member 2	NM_011920	-1.35	0.002249	-1.42	0.001312	*	-1.24	0.014615
1422916_at	Fgf21: fibroblast growth factor 21	NM_020013	4.96	0.000026	4.43	0.003976	*	3.22	0.000302	*
1422948_s_at	Hist1h4a /// Hist1h4b /// Hist1h4c /// Hist1h4d /// Hist1h4f /// Hist1h4h /// Hist1h4i /// Hist1h4j /// Hist1h4k /// Hist1h4m /// Hist2h4 /// Hist4h4 /// LOC100041230: histone cluster 1, H4a /// histone cluster 1, H4b /// histone cluster 1, H4c /// histone cluster 1, H4d /// histone cluster 1, H4f /// histone cluster 1, H4h /// histone cluster 1, H4i /// histone cluster 1, H4j /// histone cluster…	NM_013550	-1.92	0.018318	-1.82	0.021881	*	-1.78	0.025139	*
1422979_at	Suv39h2: suppressor of variegation 3-9 homolog 2 (Drosophila)	NM_022724	2.60	0.017176	1.79	0.020454		1.75	0.019428
1423042_at	Ddx3x: DEAD/H (Asp-Glu-Ala-Asp/His) box polypeptide 3, X-linked	BF123067	1.72	0.002625	1.34	0.079064		1.18	0.353687
1423044_at	Prosc: proline synthetase co-transcribed	AV072100	1.55	0.000173	1.52	0.000215	*	1.46	0.000627	*
1423047_at	Tollip: toll interacting protein	BB400304	1.61	0.000010	1.61	0.001093	*	1.35	0.002296	*
1423071_x_at	6720475J19Rik: RIKEN cDNA 6720475J19 gene	AW549928	-1.71	0.002431	-2.03	0.000711	*	-1.40	0.023243
1423072_at	6720475J19Rik: RIKEN cDNA 6720475J19 gene	AW549928	-2.08	0.004524	-2.35	0.002630	*	-1.34	0.143692
1423073_at	Cmpk1: cytidine monophosphate (UMP-CMP) kinase 1	BI157572	1.43	0.005817	1.02	0.621847		-1.02	0.720911
1423078_a_at	Sc4mol: sterol-C4-methyl oxidase-like	AK005441	3.26	0.004441	3.01	0.004583	*	3.03	0.008095	*
1423083_at	Rab33b: RAB33B, member of RAS oncogene family	AK004974	1.45	0.008136	1.10	0.157107		-1.04	0.759037
1423095_s_at	Crbn: cereblon	AV156594	-1.54	0.008828	-2.15	0.001871	*	-2.13	0.001314	*
1423100_at	Fos: FBJ osteosarcoma oncogene	AV026617	2.79	0.000301	3.58	0.000988	*	1.43	0.011280	*
1423104_at	Irs1: insulin receptor substrate 1	BB345784	-2.50	0.023071	-2.92	0.014221	*	-2.62	0.015739	*
1423127_at	Impa1: inositol (myo)-1(or 4)-monophosphatase 1	BB751683	1.35	0.002071	1.10	0.152611		1.13	0.110302
1423129_at	Shoc2: soc-2 (suppressor of clear) homolog (C. elegans)	BQ032685	1.51	0.000692	1.03	0.746799		-1.11	0.260312
1423130_a_at	Sfrs5: splicing factor, arginine/serine-rich 5 (SRp40, HRS)	AW212917	1.49	0.016248	1.23	0.138901		1.23	0.179683
1423134_at	Rilpl2: Rab interacting lysosomal protein-like 2	BG076340	-1.63	0.038811	-1.38	0.099688		-1.20	0.310297
1423138_at	Wdr4: WD repeat domain 4	BE854862	1.74	0.006018	1.67	0.057085		1.48	0.089560
1423142_a_at	Gtpbp4: GTP binding protein 4	AI987834	2.39	0.000675	2.55	0.048343	*	2.04	0.034354	*
1423148_at	Skp1a: S-phase kinase-associated protein 1A	AV347477	-1.34	0.006073	-1.33	0.007105	*	-1.08	0.240784
1423149_at	Skp1a: S-phase kinase-associated protein 1A	AV347477	-1.37	0.000969	-1.34	0.002304	*	-1.09	0.351470
1423159_at	Dld: dihydrolipoamide dehydrogenase	AI647805	1.76	0.005513	1.43	0.043467	*	1.32	0.079540
1423160_at	Spred1: sprouty protein with EVH-1 domain 1, related sequence	BQ044290	1.65	0.002015	1.79	0.003587	*	1.18	0.246347
1423161_s_at	Spred1: sprouty protein with EVH-1 domain 1, related sequence	BQ044290	2.04	0.003684	1.95	0.004457	*	1.24	0.055176
1423191_at	Fnbp4: formin binding protein 4	AK013152	1.37	0.012572	1.19	0.123602		1.17	0.136613
1423208_at	Tmem167: transmembrane protein 167	BQ174163	1.48	0.007517	1.27	0.093618		1.06	0.436644
1423217_a_at	2510049I19Rik: RIKEN cDNA 2510049I19 gene	AV109006	-1.49	0.013381	-1.66	0.010534	*	-1.38	0.023095	*
1423220_at	Eif4e: eukaryotic translation initiation factor 4E	BB406487	1.47	0.001884	1.13	0.252917		1.30	0.011372
1423224_at	Tctn2: tectonic family member 2	AK012720	-1.60	0.031179	-1.22	0.188638		-1.21	0.218137
1423236_at	Galnt1: UDP-N-acetyl-alpha-D-galactosamine:polypeptide N-acetylgalactosaminyltransferase 1	BM217066	1.55	0.009540	1.18	0.071694		1.12	0.049794
1423246_at	Txndc4: thioredoxin domain containing 4 (endoplasmic reticulum)	BI100077	1.77	0.002524	1.49	0.001891		1.32	0.019742
1423248_at	Nktr: natural killer tumor recognition sequence	BB317504	1.66	0.029801	1.21	0.420149		1.12	0.570705
1423274_at	Ints6: integrator complex subunit 6	BB381966	1.63	0.006758	1.63	0.060827		1.39	0.107471
1423289_a_at	1810029B16Rik: RIKEN cDNA 1810029B16 gene	BG069652	1.77	0.000305	1.40	0.099279		1.30	0.078316
1423296_at	Psmd8: proteasome (prosome, macropain) 26S subunit, non-ATPase, 8	AK003436	-1.41	0.027453	-1.14	0.223772		-1.10	0.361964
1423306_at	2010002N04Rik: RIKEN cDNA 2010002N04 gene	BI963682	1.86	0.000153	2.22	0.000016	*	1.80	0.000277	*
1423310_at	Tpbg: trophoblast glycoprotein	BQ177165	-1.64	0.022566	-1.16	0.267478		-1.36	0.071013
1423311_s_at	Tpbg: trophoblast glycoprotein	BQ177165	-1.64	0.022628	-1.50	0.040041	*	-1.51	0.035153	*
1423322_at	Lin7c: lin-7 homolog C (C. elegans)	BQ176612	1.68	0.000844	1.11	0.424834		1.00	0.958543
1423333_at	Ergic1: endoplasmic reticulum-golgi intermediate compartment (ERGIC) 1	AK003239	-1.65	0.008588	-1.35	0.042440		-1.12	0.296565
1423349_at	Socs5: suppressor of cytokine signaling 5	AA510713	2.09	0.001242	2.41	0.000141	*	1.40	0.111612
1423350_at	Socs5: suppressor of cytokine signaling 5	AA510713	1.74	0.000238	2.15	0.001624	*	1.25	0.041765
1423389_at	Smad7: MAD homolog 7 (Drosophila)	BF226166	1.52	0.003386	1.73	0.001517	*	1.14	0.082060
1423398_at	Taf12: TAF12 RNA polymerase II, TATA box binding protein (TBP)-associated factor	BG075593	1.35	0.001085	1.19	0.222703		1.32	0.042762
1423399_a_at	Yaf2: YY1 associated factor 2	BG143658	1.78	0.001517	1.48	0.000969	*	1.45	0.001612	*
1423414_at	Ptgs1: prostaglandin-endoperoxide synthase 1	BB520073	1.38	0.004698	1.49	0.113658		1.19	0.261041
1423430_at	Mybbp1a: MYB binding protein (P160) 1a	AW228043	-1.34	0.002986	-1.18	0.064798		-1.18	0.049009
1423446_at	Dapk3: death-associated protein kinase 3	AI642212	-1.65	0.014266	-1.28	0.089211		-1.15	0.271602
1423448_at	Rab11b: RAB11B, member RAS oncogene family	BE986863	-1.40	0.014505	-1.18	0.106079		-1.03	0.736163
1423452_at	Stk17b: serine/threonine kinase 17b (apoptosis-inducing)	AV173139	1.64	0.000103	1.08	0.312272		1.01	0.916382
1423460_at	Gigyf1: GRB10 interacting GYF protein 1	BI688428	-1.77	0.016564	-1.66	0.020306	*	-1.73	0.016435	*
1423474_at	Top1: topoisomerase (DNA) I	BG068053	1.81	0.007639	1.40	0.019215		1.18	0.257940
1423479_at	Nol11: nucleolar protein 11	AK005123	1.41	0.001601	1.22	0.040858		1.23	0.021911
1423480_at	Nol11: nucleolar protein 11	AK005123	1.51	0.002949	1.30	0.024808		1.19	0.188308
1423488_at	Mmd: monocyte to macrophage differentiation-associated	BC021914	-1.43	0.008443	-1.24	0.031079		-1.14	0.126586
1423524_at	Mastl: microtubule associated serine/threonine kinase-like	BF021309	-1.48	0.015076	-2.16	0.001638	*	-2.03	0.006324	*
1423533_a_at	Rhot1: ras homolog gene family, member T1	AV336273	1.46	0.000176	1.09	0.179388		1.13	0.047997
1423540_at	Rbms2: RNA binding motif, single stranded interacting protein 2	BB767478	-1.81	0.001826	-1.62	0.003477	*	-1.28	0.026555
1423548_s_at	Ergic3: ERGIC and golgi 3	BB556862	-1.38	0.015943	-1.13	0.216641		1.00	0.969298
1423549_at	Slc1a4: solute carrier family 1 (glutamate/neutral amino acid transporter), member 4	BB277461	1.55	0.008996	1.35	0.005625		1.44	0.015508	*
1423550_at	Slc1a4: solute carrier family 1 (glutamate/neutral amino acid transporter), member 4	BB277461	1.52	0.031467	1.28	0.230363		1.43	0.036062
1423566_a_at	Hsph1: heat shock 105kDa/110kDa protein 1	BI499717	1.51	0.007193	1.41	0.061564		1.25	0.021786
1423588_at	Arpc4: actin related protein 2/3 complex, subunit 4	BG145444	-1.46	0.032752	-1.09	0.506121		1.06	0.602898
1423591_at	Fgfr1op2: FGFR1 oncogene partner 2	AK004662	1.51	0.002307	1.25	0.048757		1.06	0.499783
1423605_a_at	Mdm2: transformed mouse 3T3 cell double minute 2	AK004719	1.96	0.001460	1.56	0.061007		1.29	0.101072
1423613_at	Ssfa2: sperm specific antigen 2	BB033597	2.28	0.026008	1.77	0.030009	*	1.26	0.000602
1423614_at	Lrrc8c: leucine rich repeat containing 8 family, member C	BB329408	1.37	0.002724	1.36	0.004124	*	1.21	0.045598
1423645_a_at	Ddx5: DEAD (Asp-Glu-Ala-Asp) box polypeptide 5	BC009142	1.50	0.002521	1.23	0.180563		1.23	0.156495
1423649_at	Tmem68: transmembrane protein 68	BC016240	1.58	0.019864	1.23	0.151338		1.19	0.215946
1423650_at	Rnf26: ring finger protein 26	BC004739	-1.87	0.015687	-1.57	0.024780	*	-1.34	0.076196
1423655_a_at	1500010J02Rik: RIKEN cDNA 1500010J02 gene	BC014687	-1.79	0.000493	-1.37	0.036556		-1.31	0.030696
1423656_x_at	1500010J02Rik: RIKEN cDNA 1500010J02 gene	BC014687	-1.55	0.000064	-1.28	0.021587		-1.15	0.053403
1423658_at	Sppl3: signal peptide peptidase 3	BC023131	-1.36	0.015910	-1.26	0.026312		-1.12	0.227009
1423659_a_at	Tbc1d17: TBC1 domain family, member 17	BC017607	-2.06	0.000676	-2.19	0.001909	*	-1.82	0.006383	*
1423660_at	Ctdsp2 /// ENSMUSG00000040540: CTD (carboxy-terminal domain, RNA polymerase II, polypeptide A) small phosphatase 2 /// predicted gene, ENSMUSG00000040540	BB294133	-1.65	0.002329	-1.28	0.028267		-1.26	0.035602
1423661_s_at	Ctdsp2 /// ENSMUSG00000040540: CTD (carboxy-terminal domain, RNA polymerase II, polypeptide A) small phosphatase 2 /// predicted gene, ENSMUSG00000040540	BB294133	-1.89	0.000968	-1.59	0.003354	*	-1.72	0.002345	*
1423667_at	Mat2a: methionine adenosyltransferase II, alpha	BC003451	1.48	0.016946	1.41	0.000633	*	1.37	0.000839	*
1423672_at	Ttc30b: tetratricopeptide repeat domain 30B	BC026507	-2.48	0.001491	-2.37	0.001783	*	-1.94	0.007188	*
1423675_at	Usp1: ubiquitin specific peptdiase 1	BC018179	1.55	0.008911	1.00	0.957175		1.01	0.922005
1423685_at	Aars: alanyl-tRNA synthetase	BC026611	1.48	0.005125	1.52	0.018452	*	1.43	0.009604	*
1423687_a_at	Man2c1: mannosidase, alpha, class 2C, member 1	BC016253	-1.38	0.000580	-1.19	0.018849		-1.11	0.068823
1423698_at	Ncaph2: non-SMC condensin II complex, subunit H2	BC003900	-1.51	0.002995	-1.15	0.149821		-1.05	0.582669
1423703_at	Ppan: peter pan homolog (Drosophila)	BC014688	1.48	0.009967	1.81	0.000831	*	1.68	0.009810	*
1423707_at	Tmem50b: transmembrane protein 50B	BC004841	1.45	0.019351	1.41	0.001107	*	1.60	0.004800	*
1423709_s_at	Farsb: phenylalanyl-tRNA synthetase, beta subunit	BC016428	1.40	0.004134	1.12	0.337287		1.08	0.350711
1423712_a_at	Qars: glutaminyl-tRNA synthetase	BC023023	-1.37	0.019048	-1.04	0.695292		-1.10	0.456971
1423730_at	Clptm1l: CLPTM1-like	BC026562	-1.35	0.000108	-1.24	0.000754		-1.02	0.829531
1423741_at	Rbm10: RNA binding motif protein 10	BE553944	-1.40	0.005117	-1.15	0.053726		-1.12	0.089770
1423745_at	Snap47: synaptosomal-associated protein, 47	BC023182	-1.37	0.009626	-1.31	0.018446		-1.04	0.644606
1423764_s_at	Mrpl37: mitochondrial ribosomal protein L37	BC011065	-1.41	0.016147	-1.15	0.159760		1.02	0.858182
1423771_at	Prkcdbp: protein kinase C, delta binding protein	BC009660	-1.54	0.006760	-1.29	0.025671		-1.09	0.343748
1423782_at	Mobkl1b: MOB1, Mps One Binder kinase activator-like 1B (yeast)	BC011285	1.58	0.013649	1.16	0.330748		1.04	0.795284
1423785_at	Egln1: EGL nine homolog 1 (C. elegans)	BE995700	1.36	0.007851	1.23	0.045670		1.12	0.188496
1423787_at	Nup133: nucleoporin 133	BB314153	-1.41	0.005610	-1.33	0.011719		-1.23	0.036294
1423793_at	D2Ertd391e: DNA segment, Chr 2, ERATO Doi 391, expressed	BM231455	-1.94	0.001123	-2.09	0.000838	*	-1.97	0.002024	*
1423797_at	Aacs: acetoacetyl-CoA synthetase	BC026817	1.95	0.016934	2.34	0.001264	*	2.26	0.003686	*
1423804_a_at	Idi1: isopentenyl-diphosphate delta isomerase	BC004801	2.68	0.000062	2.56	0.022293	*	2.16	0.023285	*
1423812_s_at	AW146242: expressed sequence AW146242	BC024822	1.37	0.003065	1.18	0.022818		1.14	0.064468
1423813_at	Kif22: kinesin family member 22	BC003427	-1.58	0.003428	-1.45	0.009352	*	-1.46	0.002635	*
1423828_at	Fasn: fatty acid synthase	AF127033	1.67	0.015478	2.19	0.008938	*	2.08	0.024947	*
1423841_at	Bxdc2: brix domain containing 2	BC014832	2.36	0.000069	2.15	0.033618	*	1.91	0.004175	*
1423847_at	Ncapd2: non-SMC condensin I complex, subunit D2	BC025460	-1.35	0.001625	-1.29	0.016174		-1.34	0.001773	*
1423848_at	Mphosph6: M phase phosphoprotein 6	BC008161	1.65	0.000114	1.37	0.002480	*	1.56	0.002308	*
1423849_a_at	Clk3: CDC-like kinase 3	AF033565	-1.56	0.029126	-1.45	0.046810		-1.15	0.406856
1423863_at	Abcf2: ATP-binding cassette, sub-family F (GCN20), member 2	BC003300	1.58	0.001498	1.33	0.017314		1.42	0.007248	*
1423873_at	Lsm1: LSM1 homolog, U6 small nuclear RNA associated (S. cerevisiae)	BC021460	1.34	0.004485	1.24	0.147397		1.32	0.064225
1423883_at	Acsl1: acyl-CoA synthetase long-chain family member 1	BC006692	2.11	0.007800	2.03	0.000003	*	1.90	0.000001	*
1423884_at	Cirh1a: cirrhosis, autosomal recessive 1A (human)	BC027399	1.49	0.000060	1.54	0.000544	*	1.46	0.002245	*
1423890_x_at	Atp1b1: ATPase, Na+/K+ transporting, beta 1 polypeptide	BC027319	1.33	0.007123	1.07	0.379509		1.01	0.885610
1423892_at	Apbb1: amyloid beta (A4) precursor protein-binding, family B, member 1	AF206720	-1.99	0.001976	-1.43	0.007691	*	-1.21	0.096154
1423893_x_at	Apbb1: amyloid beta (A4) precursor protein-binding, family B, member 1	AF206720	-1.94	0.002817	-1.54	0.005544	*	-1.40	0.015158
1423898_a_at	Trip12: thyroid hormone receptor interactor 12	BG923744	1.42	0.001968	1.20	0.143958		1.05	0.600220
1423899_at	Trip12: thyroid hormone receptor interactor 12	BG923744	1.53	0.007445	1.28	0.198893		1.18	0.284642
1423900_at	Trip12: thyroid hormone receptor interactor 12	BG923744	1.53	0.008218	1.27	0.173720		1.09	0.579139
1423901_at	Trip12: thyroid hormone receptor interactor 12	BG923744	1.99	0.002519	1.34	0.263958		1.10	0.546457
1423904_a_at	Pvr: poliovirus receptor	BB049138	1.80	0.009981	2.25	0.008820	*	1.38	0.011468	*
1423905_at	Pvr: poliovirus receptor	BB049138	1.91	0.014094	2.26	0.000298	*	1.58	0.014075	*
1423918_at	Rhbdd1: rhomboid domain containing 1	BC005518	1.43	0.003185	1.13	0.186079		1.14	0.242172
1423927_at	Slc35b2: solute carrier family 35, member B2	BC025875	-1.63	0.043140	-1.27	0.172556		1.07	0.648188
1423946_at	Pdlim2: PDZ and LIM domain 2	BC024556	-1.43	0.011900	-1.29	0.024630		-1.15	0.110626
1423957_at	Aen: apoptosis enhancing nuclease	BI440638	4.28	0.000021	3.93	0.000039	*	3.44	0.000118	*
1423958_a_at	Ttc33: tetratricopeptide repeat domain 33	BC017533	-1.70	0.000051	-2.03	0.000011	*	-1.83	0.000051	*
1423964_at	Cpsf3l: cleavage and polyadenylation specific factor 3-like	BC011155	-1.47	0.047044	-1.24	0.149182		-1.10	0.459804
1423966_at	Cd99l2: CD99 antigen-like 2	BB038546	-1.73	0.002359	-1.29	0.009423		-1.36	0.003386	*
1423974_at	Numa1: nuclear mitotic apparatus protein 1	BC006631	-1.57	0.004742	-1.49	0.018589	*	-1.41	0.011218	*
1423975_s_at	Numa1: nuclear mitotic apparatus protein 1	BC006631	-1.89	0.003615	-1.65	0.005035	*	-1.58	0.006636	*
1423982_at	Fusip1: FUS interacting protein (serine-arginine rich) 1	AF060490	1.67	0.020540	1.46	0.137852		1.31	0.155060
1423991_at	Nop14: NOP14 nucleolar protein homolog (yeast)	BC024998	1.75	0.001692	1.23	0.032528		1.17	0.103938
1423999_at	Abl1: c-abl oncogene 1, receptor tyrosine kinase	J02995	-1.48	0.000054	-1.33	0.003733	*	-1.24	0.057629
1424001_at	Mki67ip: Mki67 (FHA domain) interacting nucleolar phosphoprotein	AY030275	1.34	0.003812	1.36	0.003190	*	1.35	0.003726	*
1424013_at	Etf1: eukaryotic translation termination factor 1	BC013717	2.11	0.001680	1.66	0.020928	*	1.30	0.029140
1424014_at	2900092E17Rik: RIKEN cDNA 2900092E17 gene	BC003932	-1.44	0.009621	-1.24	0.041724		-1.02	0.832093
1424019_at	Nop2: NOP2 nucleolar protein homolog (yeast)	BC007151	1.42	0.009660	1.77	0.000556	*	1.50	0.005082	*
1424022_at	Osgin1: oxidative stress induced growth inhibitor 1	BC022135	1.82	0.001386	2.15	0.003237	*	2.25	0.000124	*
1424029_at	Tspyl4: TSPY-like 4	BC017540	1.76	0.003177	1.56	0.000460	*	1.48	0.001601	*
1424033_at	Sfrs7: splicing factor, arginine/serine-rich 7	BC014857	2.30	0.000072	2.10	0.001164	*	1.87	0.004740	*
1424043_at	Ppil4: peptidylprolyl isomerase (cyclophilin)-like 4	BC004652	1.67	0.018493	1.19	0.174408		1.24	0.095896
1424046_at	Bub1: budding uninhibited by benzimidazoles 1 homolog (S. cerevisiae)	AF002823	1.31	0.001007	1.01	0.832326		-1.21	0.027197
1424048_a_at	Cyb5r1: cytochrome b5 reductase 1	BC024618	1.57	0.002370	1.35	0.036306		1.37	0.000640	*
1424054_at	Btbd2: BTB (POZ) domain containing 2	BC016566	-1.57	0.010823	-1.33	0.064080		-1.19	0.192877
1424057_at	Gdap2: ganglioside-induced differentiation-associated-protein 2	BC025070	1.42	0.001708	1.35	0.004730	*	1.44	0.025262	*
1424071_s_at	BC018507: cDNA sequence BC018507	BC018507	1.62	0.004757	1.39	0.042918		1.18	0.326800
1424073_at	5430437P03Rik: RIKEN cDNA 5430437P03 gene	BC005692	-1.58	0.010476	-1.17	0.192694		-1.07	0.581607
1424076_at	Gdpd1: glycerophosphodiester phosphodiesterase domain containing 1	AK016023	1.67	0.027718	1.42	0.034994		1.26	0.182932
1424078_s_at	Pex6: peroxisomal biogenesis factor 6	BC003424	-1.93	0.026004	-1.25	0.256682		-1.21	0.272947
1424080_at	Dcps: decapping enzyme, scavenger	BC016273	-1.50	0.004808	-1.32	0.034245		-1.01	0.928637
1424081_at	Pcgf6: polycomb group ring finger 6	BC016195	1.59	0.006394	1.40	0.003515	*	1.33	0.009865
1424124_at	Mospd2: motile sperm domain containing 2	BC026425	1.49	0.012227	1.09	0.575768		-1.07	0.644056
1424130_a_at	Ptrf: polymerase I and transcript release factor	BC012674	-1.64	0.006735	-1.15	0.509915		-1.07	0.716058
1424133_at	Tmem98: transmembrane protein 98	BC011208	-1.57	0.000928	-1.36	0.038426		1.01	0.849956
1424135_at	Rspry1: ring finger and SPRY domain containing 1	BG073177	1.57	0.000758	1.28	0.030118		1.03	0.741855
1424141_at	Hectd1: HECT domain containing 1	BC010205	1.45	0.018769	1.10	0.460885		1.06	0.652598
1424144_at	Cdt1: chromatin licensing and DNA replication factor 1	AF477481	-1.32	0.007439	-1.15	0.055154		-1.11	0.115696
1424147_at	Ahsa1: AHA1, activator of heat shock protein ATPase homolog 1 (yeast)	BC025552	-1.32	0.001824	-1.30	0.004722		-1.08	0.185224
1424159_at	Fam134c: family with sequence similarity 134, member C	BC016089	-1.61	0.014787	-1.45	0.024221	*	-1.80	0.011268	*
1424161_at	Ddx27: DEAD (Asp-Glu-Ala-Asp) box polypeptide 27	BC011321	1.34	0.000719	1.15	0.025042		1.23	0.004945
1424165_a_at	Sharpin: SHANK-associated RH domain interacting protein	BC016203	-1.52	0.000261	-1.21	0.005793		-1.14	0.256215
1424170_at	Phf5a: PHD finger protein 5A	BC025161	1.40	0.000013	1.38	0.003936	*	1.56	0.000520	*
1424175_at	Tef: thyrotroph embryonic factor	BC017689	-1.45	0.004191	-1.50	0.002516	*	-1.30	0.009804
1424180_a_at	Med24: mediator complex subunit 24	BC005409	-1.88	0.009195	-1.28	0.202576		-1.19	0.248392
1424187_at	Ccdc80: coiled-coil domain containing 80	BG074158	-1.70	0.012140	-1.73	0.012442	*	-1.71	0.014936	*
1424193_at	Pwp2: PWP2 periodic tryptophan protein homolog (yeast)	AB041855	1.65	0.000108	1.95	0.002468	*	1.68	0.005577	*
1424200_s_at	Seh1l: SEH1-like (S. cerevisiae	AW537349	1.34	0.001450	1.04	0.610918		1.01	0.860132
1424205_at	Smarca5: SWI/SNF related, matrix associated, actin dependent regulator of chromatin, subfamily a, member 5	BI661719	1.81	0.000310	1.35	0.011824		1.09	0.581253
1424206_at	Smarca5: SWI/SNF related, matrix associated, actin dependent regulator of chromatin, subfamily a, member 5	BI661719	1.44	0.025891	1.08	0.275946		-1.05	0.714192
1424210_at	Erlin1: ER lipid raft associated 1	BC011220	1.87	0.004809	1.48	0.010241	*	1.29	0.036072
1424211_at	Slc25a33: solute carrier family 25, member 33	BC011293	1.93	0.005987	2.18	0.002397	*	2.17	0.009579	*
1424212_at	9430023L20Rik: RIKEN cDNA 9430023L20 gene	BC016463	-1.47	0.021095	-1.13	0.262776		-1.15	0.259181
1424238_at	Sirt7: sirtuin 7 (silent mating type information regulation 2, homolog) 7 (S. cerevisiae)	BC026403	1.45	0.000849	1.80	0.000095	*	1.72	0.003689	*
1424243_at	Rwdd4a: RWD domain containing 4A	AK005797	2.07	0.001233	1.63	0.014246	*	1.53	0.008497	*
1424251_a_at	Hnrpdl: heterogeneous nuclear ribonucleoprotein D-like	BC021374	1.39	0.003697	1.15	0.097835		1.16	0.084682
1424255_at	Supt5h: suppressor of Ty 5 homolog (S. cerevisiae)	BC007132	-1.29	0.002428	-1.15	0.030570		-1.13	0.107062
1424274_at	Uso1: USO1 homolog, vesicle docking protein (yeast)	BC016069	1.77	0.002483	1.28	0.038441		1.14	0.080056
1424286_at	Prkx: protein kinase, X-linked	BC006875	2.18	0.001921	1.71	0.048698		1.60	0.029209
1424288_at	Mepce: methylphosphate capping enzyme	BC017157	-1.82	0.009133	-1.46	0.021903	*	-1.20	0.123635
1424289_at	Osgin2: oxidative stress induced growth inhibitor family member 2	BB817847	4.29	0.006232	3.03	0.022938	*	2.52	0.002718	*
1424290_at	Osgin2: oxidative stress induced growth inhibitor family member 2	BB817847	2.26	0.045921	1.73	0.007435		1.54	0.022188
1424296_at	Gclc: glutamate-cysteine ligase, catalytic subunit	BC019374	1.47	0.023863	1.37	0.002889	*	1.60	0.001980	*
1424300_at	Gemin6: gem (nuclear organelle) associated protein 6	BC025157	1.44	0.002059	1.14	0.303581		1.22	0.051656
1424309_a_at	Mocs2: molybdenum cofactor synthesis 2	AI447812	1.44	0.015287	1.15	0.424458		1.10	0.552803
1424314_at	Prpf3: PRP3 pre-mRNA processing factor 3 homolog (yeast)	BC006782	1.77	0.001930	1.45	0.005316	*	1.32	0.017670
1424330_at	Senp1: SUMO1/sentrin specific peptidase 1	BC023129	1.50	0.002981	1.52	0.001312	*	1.38	0.007600
1424333_at	Rg9mtd1: RNA (guanine-9-) methyltransferase domain containing 1	BC023147	2.15	0.001781	1.77	0.020018	*	1.35	0.033371
1424343_a_at	Eif1a: eukaryotic translation initiation factor 1A	BM200591	1.91	0.001994	1.66	0.012537	*	1.23	0.117281
1424344_s_at	Eif1a: eukaryotic translation initiation factor 1A	BM200591	2.33	0.004717	1.79	0.023539	*	1.12	0.358396
1424345_s_at	Ube2m: ubiquitin-conjugating enzyme E2M (UBC12 homolog, yeast)	BC021792	-1.37	0.007421	-1.13	0.295922		1.01	0.933515
1424347_at	Ppp6c: protein phosphatase 6, catalytic subunit	BG065679	1.90	0.000237	1.57	0.000590	*	1.46	0.011288	*
1424353_at	Lrpprc: leucine-rich PPR-motif containing	BC004681	1.54	0.006954	1.34	0.100992		1.22	0.081335
1424368_s_at	Ubqln1: ubiquilin 1	BC026847	1.36	0.007378	1.16	0.076966		1.02	0.727754
1424376_at	Cdc42ep1: CDC42 effector protein (Rho GTPase binding) 1	BC016250	-1.46	0.002079	-1.11	0.080786		-1.17	0.024960
1424381_at	Sf4: splicing factor 4	BC027188	-1.47	0.014276	-1.25	0.050240		-1.13	0.232824
1424390_at	Nupl1: nucleoporin like 1	BC026743	1.66	0.012136	1.35	0.026716		1.28	0.014342
1424421_at	Flad1: RFad1, flavin adenine dinucleotide synthetase, homolog (yeast)	BC006806	-1.59	0.004350	-1.17	0.093294		-1.00	0.984413
1424424_at	LOC635418 /// Slc39a1: similar to Zinc transporter ZIP1 (Zinc-iron regulated transporter-like) (Solute carrier family 39 member 1) /// solute carrier family 39 (zinc transporter), member 1	BC005474	-1.74	0.014594	-1.24	0.165065		-1.04	0.824702
1424425_a_at	Mtap: methylthioadenosine phosphorylase	BG075139	1.60	0.007879	1.35	0.045466		1.20	0.249406
1424426_at	Mtap: methylthioadenosine phosphorylase	BG075139	2.07	0.006530	1.46	0.059887		1.37	0.222938
1424430_at	Mterfd2: MTERF domain containing 2	BC002280	-2.07	0.009948	-1.65	0.018057	*	-1.38	0.052793
1424454_at	Tmem87a: transmembrane protein 87A	BC027354	1.37	0.002024	1.05	0.492002		1.05	0.458693
1424462_at	Ergic2: ERGIC and golgi 2	BC018188	1.82	0.000236	1.45	0.022362	*	1.35	0.012631
1424463_at	Mfsd6: major facilitator superfamily domain containing 6	BF225441	1.73	0.003462	1.47	0.015369	*	1.12	0.418674
1424500_at	Utp6: UTP6, small subunit (SSU) processome component, homolog (yeast)	BC025074	1.52	0.000353	1.36	0.006228	*	1.26	0.007932
1424501_at	Utp6: UTP6, small subunit (SSU) processome component, homolog (yeast)	BC025074	1.45	0.001013	1.20	0.069486		1.09	0.269945
1424507_at	Rin1: Ras and Rab interactor 1	BC011277	1.52	0.004534	1.88	0.005499	*	1.54	0.004226	*
1424513_at	Atp6v0a2: ATPase, H+ transporting, lysosomal V0 subunit A2	AF218252	1.58	0.011758	1.50	0.023089	*	1.42	0.013379
1424522_at	Heatr1: HEAT repeat containing 1	BC019693	1.73	0.000658	1.75	0.012142	*	1.54	0.011412	*
1424532_at	Ylpm1: YLP motif containing 1	AB033168	1.69	0.007294	1.56	0.021795	*	1.22	0.228351
1424533_a_at	Ccdc137: coiled-coil domain containing 137	BC026662	2.12	0.008041	1.80	0.021238	*	1.41	0.019102
1424539_at	Ubl4: ubiquitin-like 4	BI650739	1.37	0.000901	1.46	0.000621	*	1.26	0.008093
1424552_at	Casp8: caspase 8	BC006737	1.77	0.001294	1.30	0.055575		1.34	0.041674
1424557_at	Zcchc9: zinc finger, CCHC domain containing 9	BC024496	1.61	0.013353	1.30	0.044168		1.13	0.317549
1424569_at	Ddx46: DEAD (Asp-Glu-Ala-Asp) box polypeptide 46	BF023426	1.71	0.001763	1.22	0.093539		1.18	0.156082
1424589_s_at	Rnpc3: RNA-binding region (RNP1, RRM) containing 3	BC016603	1.50	0.023204	1.38	0.014409		1.33	0.042575
1424608_a_at	100039204 /// 100039345 /// 100040790 /// 100041175 /// 100041416 /// 100042151 /// 100042787 /// 100043211 /// 100043258 /// 100043316 /// 434166 /// Bzw2 /// OTTMUSG00000017752: predicted gene, 100039204 /// predicted gene, 100039345 /// predicted gene, 100040790 /// predicted gene, 100041175 /// predicted gene, 100041416 /// predicted gene, 100042151 /// predicted gene, 100042787 /// predicted…	BM225255	-2.49	0.000357	-1.80	0.000792	*	-1.26	0.050490
1424614_at	Frag1: FGF receptor activating protein 1	BG063931	-1.86	0.004543	-1.59	0.002883	*	-1.57	0.001937	*
1424636_at	Ccdc47: coiled-coil domain containing 47	AB040489	1.75	0.022853	1.22	0.138787		1.27	0.096850
1424637_s_at	Ccdc47: coiled-coil domain containing 47	AB040489	1.72	0.015454	1.32	0.084972		1.21	0.273776
1424638_at	Cdkn1a: cyclin-dependent kinase inhibitor 1A (P21)	AK007630	1.53	0.013611	1.71	0.000169	*	1.33	0.045524
1424642_at	Thoc1: THO complex 1	BC024951	1.32	0.000515	1.02	0.769535		-1.03	0.621997
1424674_at	Slc39a6: solute carrier family 39 (metal ion transporter), member 6	BB825002	1.40	0.004459	1.41	0.011085	*	1.28	0.008202
1424704_at	Runx2: runt related transcription factor 2	D14636	1.74	0.002328	1.93	0.022164	*	1.28	0.176013
1424705_at	Rbmx2: RNA binding motif protein, X-linked 2	BC026976	1.86	0.005975	1.18	0.418132		1.08	0.659160
1424715_at	Retsat: retinol saturase (all trans retinol 13,14 reductase)	BB775176	-1.46	0.024040	-1.24	0.100276		-1.09	0.561921
1424717_at	Mis12: MIS12 homolog (yeast)	BC026790	1.87	0.000309	1.50	0.022617	*	1.44	0.008417	*
1424724_a_at	D16Ertd472e: DNA segment, Chr 16, ERATO Doi 472, expressed	BC019957	1.75	0.005590	1.49	0.044448	*	1.44	0.000851	*
1424735_at	Slc25a25: solute carrier family 25 (mitochondrial carrier, phosphate carrier), member 25	BC019978	1.49	0.000097	1.51	0.001189	*	1.30	0.000863
1424740_at	Creb3: cAMP responsive element binding protein 3	BG070002	-1.48	0.012200	-1.10	0.318074		1.04	0.736136
1424741_s_at	Creb3: cAMP responsive element binding protein 3	BG070002	-1.47	0.017492	-1.19	0.130033		-1.05	0.678544
1424750_at	Zbtb1: zinc finger and BTB domain containing 1	BC012239	1.93	0.012056	1.57	0.021776	*	1.17	0.328956
1424777_at	Wdr21: WD repeat domain 21	BC003284	-1.92	0.000659	-1.65	0.003799	*	-1.33	0.042993
1424786_s_at	Wdr45: WD repeat domain 45	BC011479	-2.13	0.000554	-1.64	0.001061	*	-1.40	0.004867	*
1424788_at	Kri1: KRI1 homolog (S. cerevisiae)	BC021438	1.40	0.002388	1.33	0.022848		1.22	0.018628
1424843_a_at	Gas5: growth arrest specific 5	BC004622	2.50	0.047579	1.69	0.083745		1.80	0.054325
1424873_at	Rnf2: ring finger protein 2	BC020122	1.32	0.001619	1.08	0.428278		1.00	0.959930
1424875_at	Spg20: spastic paraplegia 20, spartin (Troyer syndrome) homolog (human)	BB040507	-1.39	0.002282	-1.35	0.000494	*	-1.36	0.000048	*
1424876_s_at	Spg20: spastic paraplegia 20, spartin (Troyer syndrome) homolog (human)	BB040507	-1.45	0.001509	-1.54	0.000193	*	-1.42	0.000377	*
1424883_s_at	Sfrs7: splicing factor, arginine/serine-rich 7	BC027391	1.89	0.000003	1.79	0.000096	*	1.73	0.000012	*
1424892_at	Zkscan5: zinc finger with KRAB and SCAN domains 5	U62907	-1.63	0.006561	-1.54	0.007267	*	-1.38	0.024937
1424896_at	Gpr85: G protein-coupled receptor 85	BC026975	2.67	0.010024	2.20	0.002696		1.86	0.011497
1424915_s_at	2310044G17Rik: RIKEN cDNA 2310044G17 gene	AK009800	1.71	0.008898	1.57	0.000605	*	1.55	0.000159	*
1424929_a_at	Trim26: tripartite motif-containing 26	AF230395	1.56	0.000327	1.59	0.018944	*	1.61	0.002512	*
1424942_a_at	Myc: myelocytomatosis oncogene	BC006728	2.57	0.001522	3.41	0.001457	*	1.57	0.004404	*
1424987_at	5430435G22Rik: RIKEN cDNA 5430435G22 gene	BB128517	-2.28	0.002699	-3.36	0.000824	*	-2.08	0.003923	*
1425022_at	Usp3: ubiquitin specific peptidase 3	BM936366	-1.46	0.003246	-1.40	0.007148	*	-1.23	0.023415
1425059_at	Prmt6: protein arginine N-methyltransferase 6	BC022899	2.18	0.000020	2.69	0.000335	*	2.18	0.000874	*
1425066_a_at	Mtmr14: myotubularin related protein 14	BC018294	-1.78	0.018971	-1.47	0.043621	*	-1.33	0.084035
1425099_a_at	Arntl: aryl hydrocarbon receptor nuclear translocator-like	BC011080	1.48	0.003596	1.45	0.004749	*	1.21	0.071924
1425140_at	Lactb2: lactamase, beta 2	BE691552	1.81	0.003507	1.35	0.029996		1.24	0.048396
1425142_a_at	Hnrnpd: heterogeneous nuclear ribonucleoprotein D	BC011172	1.34	0.001835	1.29	0.026838		1.27	0.053664
1425166_at	Rbl1: retinoblastoma-like 1 (p107)	U27178	1.58	0.043302	1.32	0.004370		1.36	0.001521	*
1425173_s_at	Golph3l: golgi phosphoprotein 3-like	BC027194	-1.69	0.000098	-1.80	0.000003	*	-1.65	0.000005	*
1425183_a_at	Rpl4: ribosomal protein L4	BC003459	1.34	0.001494	1.14	0.020906		1.14	0.077414
1425185_at	Fam152a: family with sequence similarity 152, member A	BC002200	1.87	0.001045	1.55	0.010487	*	1.21	0.057516
1425190_a_at	Phospho2: phosphatase, orphan 2	BC025612	1.67	0.008580	1.24	0.123787		1.34	0.020896
1425194_a_at	6330577E15Rik: RIKEN cDNA 6330577E15 gene	BC024403	1.38	0.007327	1.12	0.113457		-1.00	0.964659
1425228_a_at	Dguok: deoxyguanosine kinase	AY037862	-1.64	0.021909	-1.32	0.086455		-1.00	0.985590
1425262_at	Cebpg: CCAAT/enhancer binding protein (C/EBP), gamma	AB012273	1.87	0.000227	1.49	0.054641		1.12	0.384407
1425265_a_at	Eri3: exoribonuclease 3	BC021405	-1.44	0.011018	-1.18	0.089744		1.00	0.965970
1425280_at	Leng1: leukocyte receptor cluster (LRC) member 1	BC023108	1.56	0.000018	1.52	0.000201	*	1.56	0.009232	*
1425281_a_at	Tsc22d3: TSC22 domain family, member 3	AF201289	1.66	0.009245	1.73	0.003633	*	1.55	0.016673	*
1425333_at	Rab43: RAB43, member RAS oncogene family	BC010248	1.46	0.020383	1.69	0.002132	*	1.49	0.001432	*
1425354_a_at	Aggf1: angiogenic factor with G patch and FHA domains 1	BC027286	1.55	0.004749	1.28	0.002968		1.12	0.046817
1425373_a_at	LOC100047604 /// Psmg2: similar to Clast3 protein /// proteasome (prosome, macropain) assembly chaperone 2	BC016606	-1.42	0.019452	-1.29	0.045114		-1.18	0.119568
1425497_a_at	Prpf4b: PRP4 pre-mRNA processing factor 4 homolog B (yeast)	U48737	1.71	0.013134	1.27	0.200264		1.07	0.675838
1425498_at	Prpf4b: PRP4 pre-mRNA processing factor 4 homolog B (yeast)	U48737	1.72	0.004702	1.35	0.045590		1.05	0.513962
1425508_s_at	Arfrp1: ADP-ribosylation factor related protein 1	BG695431	1.34	0.019094	1.45	0.011266	*	1.39	0.000670	*
1425531_at	Znhit1: zinc finger, HIT domain containing 1	BC026751	-1.47	0.015872	-1.32	0.050460		-1.06	0.622480
1425537_at	Ppm1a: protein phosphatase 1A, magnesium dependent, alpha isoform	AF259672	1.91	0.021188	1.70	0.022908	*	1.02	0.912487
1425562_s_at	Trnt1: tRNA nucleotidyl transferase, CCA-adding, 1	BM225164	1.52	0.010728	1.35	0.106358		1.15	0.497748
1425580_a_at	Pik3c3: phosphoinositide-3-kinase, class 3	BC024675	-2.09	0.001190	-2.22	0.000565	*	-1.94	0.001830	*
1425627_x_at	Gstm1: glutathione S-transferase, mu 1	J03952	-1.43	0.009862	-1.16	0.014564		-1.03	0.590465
1425654_a_at	Lima1: LIM domain and actin binding 1	AF307845	1.50	0.026203	1.09	0.580209		-1.20	0.229035
1425684_at	2310005E10Rik: RIKEN cDNA 2310005E10 gene	BB493454	-2.18	0.000476	-2.25	0.003565	*	-1.83	0.002155	*
1425699_a_at	Abhd14a: abhydrolase domain containing 14A	BC006879	-1.59	0.007437	-1.36	0.011094		-1.13	0.277305
1425711_a_at	Akt1 /// LOC100047666: thymoma viral proto-oncogene 1 /// similar to serine/threonine protein kinase	M94335	-1.51	0.000427	-1.33	0.024693		-1.20	0.114700
1425732_a_at	Mxi1: Max interacting protein 1	D31824	-2.42	0.001120	-3.89	0.000283	*	-3.75	0.000432	*
1425733_a_at	Eps8 /// LOC632638: epidermal growth factor receptor pathway substrate 8 /// similar to Epidermal growth factor receptor kinase substrate 8	BC016890	1.54	0.000783	1.25	0.006563		1.14	0.175774
1425810_a_at	Csrp1: cysteine and glycine-rich protein 1	BF124540	-1.48	0.002750	-1.40	0.001294	*	-1.21	0.007863
1425811_a_at	Csrp1: cysteine and glycine-rich protein 1	BF124540	-1.37	0.002889	-1.26	0.001345		-1.12	0.024507
1425820_x_at	Gpatch4: G patch domain containing 4	BC019490	1.69	0.001781	1.63	0.017672	*	1.50	0.000775	*
1425837_a_at	Ccrn4l /// LOC100047134: CCR4 carbon catabolite repression 4-like (S. cerevisiae) /// similar to carbon catabolite repression 4 protein homolog	AF199491	1.96	0.000013	2.19	0.003324	*	1.67	0.001044	*
1425844_a_at	Rngtt: RNA guanylyltransferase and 5'-phosphatase	AF034568	1.58	0.005388	1.18	0.420902		1.11	0.340648
1425881_at	Psg28: pregnancy-specific glycoprotein 28	AF113598	-2.35	0.022022	-1.42	0.043163		-1.19	0.144239
1425927_a_at	Atf5: activating transcription factor 5	AF375476	1.55	0.009457	1.40	0.109302		1.32	0.082697
1425964_x_at	Hspb1: heat shock protein 1	U03561	-1.48	0.013879	-1.23	0.322065		1.00	0.996351
1425966_x_at	Ubc: ubiquitin C	D50527	-1.46	0.001509	-1.30	0.004186		-1.13	0.107631
1425972_a_at	Zfx: zinc finger protein X-linked	M32308	1.67	0.002264	1.21	0.127509		-1.01	0.940826
1425977_a_at	Slk: STE20-like kinase (yeast)	AF112855	1.69	0.009102	1.19	0.260500		1.04	0.794739
1425993_a_at	Hsph1: heat shock 105kDa/110kDa protein 1	D67017	1.60	0.000323	1.43	0.002883	*	1.38	0.006732	*
1426002_a_at	Cdc7: cell division cycle 7 (S. cerevisiae)	AB018574	1.70	0.003921	1.36	0.004435	*	1.49	0.004231	*
1426011_a_at	Ggnbp2: gametogenetin binding protein 2	AB064543	1.84	0.000027	1.32	0.003744	*	1.05	0.662248
1426030_a_at	Apeh: acylpeptide hydrolase	BC025494	-1.44	0.042097	-1.10	0.408249		-1.05	0.693892
1426060_at	Mm.212861.1	BC007159	-2.02	0.007016	-1.45	0.043259		-1.10	0.550809
1426061_x_at	Mm.212861.1	BC007159	-2.16	0.003380	-1.56	0.017290	*	-1.11	0.511868
1426065_a_at	Trib3: tribbles homolog 3 (Drosophila)	BC012955	1.66	0.007148	1.91	0.002249	*	1.80	0.003296	*
1426083_a_at	Btg1 /// LOC100047353: B-cell translocation gene 1, anti-proliferative /// similar to myocardial vascular inhibition factor	L16846	-1.51	0.000115	-1.26	0.025502		-1.46	0.006728	*
1426114_at	Hnrnpab: heterogeneous nuclear ribonucleoprotein A/B	L36663	-1.40	0.010995	-1.07	0.348179		-1.04	0.633686
1426124_a_at	Clk1: CDC-like kinase 1	U21209	-1.58	0.016106	-1.96	0.003420	*	-1.60	0.011206	*
1426133_a_at	Mitd1: MIT, microtubule interacting and transport, domain containing 1	BC020137	1.36	0.004141	1.11	0.408056		1.08	0.509210
1426160_a_at	Stk16: serine/threonine kinase 16	AF062076	-1.45	0.033210	-1.38	0.050995		-1.24	0.154948
1426195_a_at	Cst3: cystatin C	AF483486	-1.49	0.003408	-1.24	0.015722		-1.04	0.480271
1426221_at	Vwa5a: von Willebrand factor A domain containing 5A	BC004727	-1.40	0.016830	-1.52	0.010125	*	-1.43	0.017648	*
1426234_s_at	BC002199: cDNA sequence BC002199	BC002199	1.72	0.038962	1.19	0.203225		1.28	0.101125
1426236_a_at	Glul: glutamate-ammonia ligase (glutamine synthetase)	AI391218	-1.66	0.004501	-1.64	0.001619	*	-1.32	0.013561
1426246_at	Pros1: protein S (alpha)	Z25469	1.44	0.000322	1.09	0.180283		1.08	0.180347
1426293_at	Zfp790: zinc finger protein 790	BG068796	1.68	0.000689	1.28	0.098220		1.02	0.869573
1426310_at	Zdhhc5: zinc finger, DHHC domain containing 5	AV241525	1.58	0.027691	1.36	0.056860		1.31	0.038773
1426312_at	Bre: brain and reproductive organ-expressed protein	BE984258	-1.57	0.015421	-1.29	0.068106		-1.11	0.363491
1426313_at	Bre: brain and reproductive organ-expressed protein	BE984258	-1.48	0.007786	-1.30	0.024610		-1.07	0.382213
1426349_s_at	Tmpo: thymopoietin	AA153892	1.30	0.003398	-1.11	0.268469		-1.14	0.092272
1426351_at	Hspd1: heat shock protein 1 (chaperonin)	AI648003	1.52	0.004472	1.32	0.040786		1.20	0.116586
1426368_at	LOC100044115 /// Rin2: similar to Ras and Rab interactor 2 /// Ras and Rab interactor 2	AK014548	-1.89	0.034571	-2.54	0.015490	*	-2.52	0.015348	*
1426369_at	Far1: fatty acyl CoA reductase 1	BG094874	1.63	0.009246	1.23	0.242725		1.15	0.362618
1426381_at	Pprc1: peroxisome proliferative activated receptor, gamma, coactivator-related 1	BM199989	1.73	0.000051	2.21	0.010248	*	1.74	0.002572	*
1426394_at	Eif3j: eukaryotic translation initiation factor 3, subunit J	BB379268	1.63	0.000142	1.47	0.068804		1.23	0.014780
1426395_s_at	Eif3j: eukaryotic translation initiation factor 3, subunit J	BB379268	1.99	0.000061	1.67	0.010606	*	1.54	0.002635	*
1426397_at	Tgfbr2: transforming growth factor, beta receptor II	BG793483	-1.48	0.027201	-1.42	0.028786	*	-1.43	0.029957
1426402_at	Syncrip: synaptotagmin binding, cytoplasmic RNA interacting protein	BB469322	1.53	0.007574	1.23	0.240004		1.14	0.353540
1426409_at	LOC100048460 /// Lzts2: similar to Leucine zipper, putative tumor suppressor 2 /// leucine zipper, putative tumor suppressor 2	BG866479	-1.63	0.001577	-1.41	0.018452		-1.37	0.031631
1426414_a_at	Rnf7: ring finger protein 7	BF163003	1.33	0.019706	1.20	0.228224		1.24	0.091211
1426419_at	Rbm26: RNA binding motif protein 26	AK005802	1.55	0.019510	1.28	0.061892		1.20	0.280199
1426426_at	Mak16: MAK16 homolog (S. cerevisiae)	AV111031	2.20	0.000026	1.92	0.000002	*	1.69	0.002445	*
1426435_at	Tmem135: transmembrane protein 135	AV225967	1.48	0.016231	1.31	0.001417		1.22	0.189948
1426437_s_at	Hdac3: histone deacetylase 3	BF146397	-1.50	0.048725	-1.30	0.142369		-1.05	0.709825
1426455_at	Sdccag10: serologically defined colon cancer antigen 10	AK014025	1.54	0.029993	1.06	0.563263		1.21	0.132003
1426482_at	Prkrir: protein-kinase, interferon-inducible double stranded RNA dependent inhibitor, repressor of (P58 repressor)	BF457576	1.65	0.003397	1.24	0.135516		1.13	0.344247
1426483_at	Prkrir: protein-kinase, interferon-inducible double stranded RNA dependent inhibitor, repressor of (P58 repressor)	BF457576	1.72	0.000640	1.37	0.020472		1.14	0.352389
1426499_at	Sh3glb2: SH3-domain GRB2-like endophilin B2	AI481067	-1.41	0.016014	-1.11	0.284796		1.01	0.967410
1426531_at	Zmynd11: zinc finger, MYND domain containing 11	BB832996	1.40	0.003037	1.09	0.396244		1.03	0.674054
1426533_at	Nol5a: nucleolar protein 5A	BF660256	1.45	0.004175	1.30	0.031178		1.55	0.001573	*
1426538_a_at	Trp53: transformation related protein 53	BB828014	-1.58	0.034464	-1.33	0.120919		-1.09	0.529214
1426546_at	Tesk2: testis-specific kinase 2	BQ179435	-1.86	0.000066	-1.75	0.000198	*	-1.39	0.013543	*
1426565_at	Igf1r: insulin-like growth factor I receptor	BE980124	-1.65	0.004843	-1.33	0.026447		-1.39	0.014554
1426577_a_at	Lin37: lin-37 homolog (C. elegans)	BM570079	-1.72	0.021711	-1.38	0.080916		-1.30	0.141736
1426579_at	Gnl2: guanine nucleotide binding protein-like 2 (nucleolar)	BM199850	1.78	0.000060	1.47	0.000533	*	1.25	0.042377
1426596_a_at	Smn1: survival motor neuron 1	BB821035	1.40	0.005553	1.32	0.210908		1.28	0.117036
1426609_at	Dis3: DIS3 mitotic control homolog (S. cerevisiae)	BM232345	1.53	0.006219	1.30	0.012567		1.25	0.010470
1426624_a_at	Ypel3: yippee-like 3 (Drosophila)	BI660196	-2.44	0.002119	-1.92	0.002018	*	-1.81	0.003816	*
1426671_a_at	Rbm39: RNA binding motif protein 39	BG862129	1.41	0.001470	1.12	0.473580		-1.01	0.917942
1426675_at	Tomm70a: translocase of outer mitochondrial membrane 70 homolog A (yeast)	BB225670	1.57	0.004000	1.35	0.098666		1.17	0.167175
1426686_s_at	Map3k3: mitogen-activated protein kinase kinase kinase 3	BG175594	-1.46	0.012054	-1.44	0.004484	*	-1.28	0.022614
1426694_at	9030624J02Rik: RIKEN cDNA 9030624J02 gene	BC007154	-1.38	0.019655	-1.16	0.130233		-1.06	0.576698
1426705_s_at	Iars: isoleucine-tRNA synthetase	BE915338	1.72	0.002015	1.38	0.041985		1.22	0.071094
1426708_at	Antxr2: anthrax toxin receptor 2	BC003908	1.43	0.002134	1.34	0.006161		1.01	0.865086
1426710_at	Calm3: calmodulin 3	BB396904	-1.73	0.048272	-1.37	0.150927		1.02	0.903558
1426713_s_at	Eprs: glutamyl-prolyl-tRNA synthetase	BM238943	1.73	0.003779	1.35	0.112902		1.21	0.032295
1426717_at	Nipa2: non imprinted in Prader-Willi/Angelman syndrome 2 homolog (human)	BF787442	1.73	0.006652	1.57	0.021301	*	1.43	0.045679
1426718_at	Skiv2l2: superkiller viralicidic activity 2-like 2 (S. cerevisiae)	AK012158	1.51	0.001573	1.22	0.201354		1.15	0.003496
1426721_s_at	Tiparp: TCDD-inducible poly(ADP-ribose) polymerase	BB707122	1.83	0.000251	1.39	0.020648		-1.08	0.458358
1426752_at	Phf17: PHD finger protein 17	BG065238	1.56	0.003157	1.42	0.010914	*	-1.07	0.598331
1426756_at	Galnt2: UDP-N-acetyl-alpha-D-galactosamine:polypeptide N-acetylgalactosaminyltransferase 2	BG064057	-1.39	0.005610	-1.20	0.077688		-1.26	0.021996
1426760_at	Ipo8: importin 8	AW413962	1.42	0.008383	1.10	0.144645		1.05	0.502035
1426771_at	Tug1: taurine upregulated gene 1	D50523	2.25	0.010645	2.14	0.000648	*	1.83	0.001632
1426775_s_at	Scamp1: secretory carrier membrane protein 1	BM115445	1.67	0.049753	1.29	0.103694		1.05	0.594142
1426796_at	Kpna6: karyopherin (importin) alpha 6	BG067445	1.45	0.005359	1.31	0.049987		1.24	0.042257
1426798_a_at	Ppp1r15b: protein phosphatase 1, regulatory (inhibitor) subunit 15b	BC006897	1.39	0.004740	1.36	0.005549	*	1.02	0.750013
1426799_at	Rab8b: RAB8B, member RAS oncogene family	BM214169	1.43	0.043407	1.12	0.048664		-1.03	0.592071
1426803_at	Rbm26: RNA binding motif protein 26	BM120471	1.71	0.031929	-1.00	0.993627		1.03	0.854191
1426805_at	Smarca4: SWI/SNF related, matrix associated, actin dependent regulator of chromatin, subfamily a, member 4	AW701251	-1.44	0.007569	-1.18	0.086109		-1.22	0.037235
1426806_at	Obfc2a: oligonucleotide/oligosaccharide-binding fold containing 2A	AV313559	1.97	0.019090	1.94	0.019712	*	1.76	0.034494	*
1426810_at	Jmjd1a: jumonji domain containing 1A	BC026605	-1.38	0.001065	-1.43	0.000427	*	-1.72	0.000623	*
1426813_at	Ltv1: LTV1 homolog (S. cerevisiae)	U01139	1.45	0.000134	1.25	0.064816		1.21	0.069483
1426826_at	Rbm16: RNA binding motif protein 16	BE825099	1.46	0.000348	1.33	0.000666	*	1.05	0.483977
1426834_s_at	D930015E06Rik: RIKEN cDNA D930015E06 gene	BM234701	-1.63	0.001451	-1.39	0.005067	*	-1.44	0.002011	*
1426835_at	Metap1: methionyl aminopeptidase 1	BG064851	1.43	0.003315	1.40	0.004677	*	1.24	0.013104
1426836_s_at	Metap1: methionyl aminopeptidase 1	BG064851	1.64	0.000188	1.53	0.000055	*	1.44	0.000682	*
1426840_at	Ythdf3: YTH domain family 3	BB183208	1.57	0.015453	1.34	0.098157		1.10	0.700169
1426841_at	Ythdf3: YTH domain family 3	BB183208	1.68	0.014072	1.14	0.212762		1.03	0.747623
1426875_s_at	Srxn1: sulfiredoxin 1 homolog (S. cerevisiae)	BM210600	1.70	0.005640	1.95	0.000652	*	2.02	0.004268	*
1426880_at	Etl4: enhancer trap locus 4	BM250266	-1.66	0.036717	-1.79	0.028700	*	-1.88	0.022838	*
1426888_at	Ehmt2: euchromatic histone lysine N-methyltransferase 2	BI412952	-1.78	0.012233	-1.29	0.121777		-1.24	0.213234
1426895_at	Zfp191: zinc finger protein 191	BB579760	1.61	0.001209	1.33	0.006903		1.22	0.043042
1426903_at	Fndc3a: fibronectin type III domain containing 3A	BC022140	1.70	0.002658	1.57	0.037455	*	1.19	0.112296
1426913_at	Lss: lanosterol synthase	AK014742	2.68	0.001655	2.42	0.005008	*	1.93	0.016235	*
1426922_s_at	Agfg1: ArfGAP with FG repeats 1	BB130716	2.00	0.000004	1.50	0.008156	*	1.30	0.046447
1426931_s_at	D19Bwg1357e: DNA segment, Chr 19, Brigham & Women's Genetics 1357 expressed	AI314709	1.33	0.000186	1.05	0.606338		1.04	0.648894
1426934_at	Nhsl1: NHS-like 1	BC013565	-1.42	0.006869	-1.64	0.001418	*	-1.72	0.001464	*
1426942_at	Aim1: absent in melanoma 1	BM233292	-1.43	0.017273	-1.56	0.007025	*	-1.56	0.009142	*
1426951_at	Crim1: cysteine rich transmembrane BMP regulator 1 (chordin like)	AK018666	-2.04	0.002908	-2.65	0.001864	*	-2.39	0.001521	*
1426965_at	Rap2a: RAS related protein 2a	BC025198	1.78	0.000022	1.47	0.001050	*	1.34	0.170922
1426976_at	Usp47: ubiquitin specific peptidase 47	BG069271	1.39	0.006715	1.11	0.239293		1.05	0.653688
1426978_at	Klhl2: kelch-like 2, Mayven (Drosophila)	AW682368	1.54	0.019841	1.33	0.071566		1.23	0.233667
1426992_at	Xpr1: xenotropic and polytropic retrovirus receptor 1	AV337591	1.64	0.031309	1.15	0.436244		1.12	0.570689
1426998_at	Zfand3: zinc finger, AN1-type domain 3	BG976649	1.47	0.004217	1.41	0.015768	*	1.34	0.034100
1426999_at	Zc3h14: zinc finger CCCH type containing 14	BM198642	1.35	0.001999	-1.03	0.414756		-1.06	0.339476
1427027_a_at	Gtf3a: general transcription factor III A	AV173739	-1.44	0.002557	-1.32	0.010305		-1.01	0.853217
1427030_at	Ccdc52: coiled-coil domain containing 52	BG067674	-1.70	0.019226	-1.55	0.027653	*	-1.37	0.056881
1427033_at	Dnmbp: dynamin binding protein	BC025944	-1.53	0.004006	-1.45	0.003482	*	-1.27	0.016779
1427035_at	Slc39a14: solute carrier family 39 (zinc transporter), member 14	BB399837	1.64	0.009255	1.74	0.007112	*	1.37	0.042941
1427040_at	Mdfic: MyoD family inhibitor domain containing	U13371	1.58	0.000040	1.31	0.072730		-1.02	0.755280
1427060_at	Mapk3: mitogen-activated protein kinase 3	BI414398	-1.44	0.000940	-1.14	0.154057		-1.14	0.043735
1427061_at	Rbbp8: retinoblastoma binding protein 8	BB167067	1.56	0.000050	1.06	0.366037		-1.00	0.962087
1427062_at	Rbbp8: retinoblastoma binding protein 8	BB167067	1.37	0.004750	-1.00	0.989145		-1.01	0.929233
1427070_at	Snx21: sorting nexin family member 21	BF459077	-2.20	0.014017	-1.82	0.019964	*	-1.71	0.021208	*
1427074_at	Pcmtd2: protein-L-isoaspartate (D-aspartate) O-methyltransferase domain containing 2	BM117243	-2.01	0.007009	-2.77	0.004866	*	-2.90	0.004766	*
1427075_s_at	Pcmtd2: protein-L-isoaspartate (D-aspartate) O-methyltransferase domain containing 2	BM117243	-2.16	0.024137	-2.48	0.019677	*	-2.23	0.020204	*
1427081_at	A630072M18Rik: RIKEN cDNA A630072M18 gene	BB246700	-1.50	0.027963	-1.13	0.308212		-1.10	0.507215
1427112_at	Ttl: tubulin tyrosine ligase	AV127581	1.59	0.000868	1.38	0.007124	*	1.15	0.229144
1427113_s_at	Ttl: tubulin tyrosine ligase	AV127581	1.86	0.001417	1.49	0.018226	*	1.23	0.149660
1427114_at	Ttc19: tetratricopeptide repeat domain 19	AK013368	2.24	0.001866	2.02	0.001158		1.66	0.031857
1427117_at	Mtmr3: myotubularin related protein 3	BF165517	-1.67	0.009280	-1.36	0.044825		-1.25	0.093356
1427120_at	Zfp26: zinc finger protein 26	AV346442	1.51	0.013637	1.14	0.333839		1.11	0.559558
1427126_at	Hspa1b: heat shock protein 1B	M12573	-2.27	0.002821	-2.49	0.000583	*	-1.95	0.001676	*
1427127_x_at	Hspa1b: heat shock protein 1B	M12573	-2.00	0.024139	-2.17	0.014310	*	-1.68	0.039029	*
1427134_at	Sfrs12: splicing factor, arginine/serine-rich 12	AV012790	1.62	0.028975	1.31	0.189447		1.33	0.248883
1427185_at	Mef2a: myocyte enhancer factor 2A	AV255689	1.55	0.000542	1.28	0.079540		1.09	0.228965
1427192_a_at	Brd8: bromodomain containing 8	BM219644	-1.46	0.015555	-1.88	0.005520	*	-1.76	0.004023	*
1427194_a_at	Ercc8: excision repaiross-complementing rodent repair deficiency, complementation group 8	AK010576	1.90	0.000177	1.98	0.000130	*	1.88	0.000014	*
1427202_at	4833442J19Rik: RIKEN cDNA 4833442J19 gene	AV002340	-3.87	0.007141	-4.65	0.006289	*	-3.59	0.007539	*
1427208_at	Zfp451: zinc finger protein 451	BC024435	1.57	0.007019	1.29	0.011436		1.07	0.483515
1427216_at	Ifnz: interferon zeta	BF022827	-1.87	0.007264	-1.93	0.006267	*	-1.67	0.019093
1427225_at	Epn2: epsin 2	AF057286	1.63	0.000016	1.61	0.004865	*	1.47	0.010990	*
1427226_at	Epn2: epsin 2	AF057286	1.72	0.007427	1.59	0.015202	*	1.32	0.116581
1427229_at	Hmgcr: 3-hydroxy-3-methylglutaryl-Coenzyme A reductase	BB123978	3.16	0.001860	3.58	0.005263	*	3.13	0.014123	*
1427233_at	Tshz1: teashirt zinc finger family member 1	AV291373	-1.76	0.028712	-1.87	0.027562	*	-2.09	0.016320	*
1427243_at	Rell1: RELT-like 1	BI248354	1.47	0.000532	1.28	0.011575		1.02	0.790835
1427244_at	Ttc15: tetratricopeptide repeat domain 15	AV274469	-1.57	0.003254	-1.49	0.005109	*	-1.16	0.164388
1427256_at	Vcan: versican	BM251152	1.70	0.024908	1.27	0.297343		1.05	0.838595
1427267_at	Tnrc18: trinucleotide repeat containing 18	BC025631	-2.10	0.017901	-1.60	0.045637	*	-1.89	0.027317	*
1427269_at	Sfrs11: splicing factor, arginine/serine-rich 11	AW261583	1.83	0.000243	1.49	0.002920	*	1.31	0.027044
1427270_a_at	Bsdc1: BSD domain containing 1	BF729638	-2.20	0.000010	-2.29	0.000379	*	-2.75	0.000001	*
1427277_at	Six1: sine oculis-related homeobox 1 homolog (Drosophila)	BB137929	2.04	0.013829	1.49	0.034237		1.63	0.074345
1427294_a_at	Slc38a10: solute carrier family 38, member 10	BB406585	-1.31	0.009668	-1.20	0.109020		-1.23	0.017552
1427295_at	Slc38a10: solute carrier family 38, member 10	BB406585	-1.40	0.007965	-1.17	0.146073		-1.27	0.023093
1427322_at	Brwd1: bromodomain and WD repeat domain containing 1	BQ031260	1.94	0.013277	1.38	0.316597		1.40	0.153999
1427361_at	Hoxc6: homeo box C6	BB440143	-2.04	0.013052	-2.26	0.006717	*	-2.14	0.006746	*
1427375_at	Rg9mtd2: RNA (guanine-9-) methyltransferase domain containing 2	BB198308	1.87	0.000032	1.50	0.069921		1.08	0.499927
1427382_a_at	Suv39h1: suppressor of variegation 3-9 homolog 1 (Drosophila)	AF193862	-1.59	0.000140	-1.40	0.000896	*	-1.18	0.018701
1427418_a_at	Hif1a: hypoxia inducible factor 1, alpha subunit	X95580	1.62	0.000520	1.30	0.060063		1.20	0.056010
1427448_at	Rabep1: rabaptin, RAB GTPase binding effector protein 1	W36239	1.54	0.007532	1.29	0.054383		1.16	0.208937
1427464_s_at	Hspa5: heat shock protein 5	AJ002387	1.63	0.000735	1.42	0.104661		1.20	0.037079
1427475_a_at	Pdlim5: PDZ and LIM domain 5	BC002020	1.42	0.004742	1.17	0.292863		-1.02	0.886423
1427476_a_at	Trim32: tripartite motif-containing 32	AF230385	1.48	0.001846	1.59	0.029672	*	1.33	0.002698	*
1427504_s_at	Sfrs2: splicing factor, arginine/serine-rich 2 (SC-35)	AF250133	1.50	0.003000	1.50	0.009120	*	1.50	0.008581	*
1427518_at	D10627: cDNA sequence D10627	AI892455	1.90	0.004544	1.43	0.011141		1.18	0.333249
1427523_at	E130112M24Rik /// Six3: RIKEN cDNA E130112M24 gene /// sine oculis-related homeobox 3 homolog (Drosophila)	AI509029	-1.63	0.013258	-1.37	0.040866		-1.28	0.076016
1427588_a_at	Dtna: dystrobrevin alpha	X95226	-1.53	0.030458	-1.89	0.007390	*	-1.76	0.009578	*
1427672_a_at	Utx: ubiquitously transcribed tetratricopeptide repeat gene, X chromosome	AJ002730	-1.47	0.001978	-1.73	0.000596	*	-1.64	0.000273	*
1427682_a_at	Egr2: early growth response 2	X06746	2.39	0.000571	3.21	0.001597	*	-1.03	0.747696
1427683_at	Egr2: early growth response 2	X06746	2.35	0.000002	3.19	0.000841	*	-1.16	0.214812
1427689_a_at	Tnip1: TNFAIP3 interacting protein 1	AJ242777	-1.54	0.000127	-1.34	0.004648	*	-1.26	0.005499
1427718_a_at	Mdm2: transformed mouse 3T3 cell double minute 2	X58876	1.71	0.042624	1.41	0.064145		1.29	0.126786
1427876_at	Zc3h15: zinc finger CCCH-type containing 15	BB703070	1.65	0.000917	1.27	0.013703		1.18	0.088979
1427877_at	Zc3h15: zinc finger CCCH-type containing 15	BB703070	1.60	0.009033	1.42	0.134523		1.12	0.470639
1427879_at	1810031K17Rik: RIKEN cDNA 1810031K17 gene	AK007667	-1.61	0.005743	-1.36	0.030064		-1.54	0.007961	*
1427881_at	Dnttip2: deoxynucleotidyltransferase, terminal, interacting protein 2	AK016368	1.56	0.011390	1.19	0.254807		-1.12	0.584446
1427882_at	Dnttip2: deoxynucleotidyltransferase, terminal, interacting protein 2	AK016368	1.51	0.046479	1.20	0.108666		1.06	0.585466
1427897_s_at	Suds3: suppressor of defective silencing 3 homolog (S. cerevisiae)	AK010274	-1.53	0.000552	-1.40	0.009519	*	-1.32	0.003919
1427902_at	LOC100046744 /// Srrm2: similar to Serine/arginine repetitive matrix protein 2 /// serine/arginine repetitive matrix 2	BQ176063	1.39	0.008311	1.28	0.150435		1.14	0.273481
1427918_a_at	Rhoq: ras homolog gene family, member Q	BI081723	1.43	0.024641	1.27	0.019279		1.08	0.128609
1427923_at	Zmpste24: zinc metallopeptidase, STE24 homolog (S. cerevisiae)	BM233793	1.52	0.005861	1.09	0.210805		1.04	0.632440
1427929_a_at	Pdxk: pyridoxal (pyridoxine, vitamin B6) kinase	BG063905	1.43	0.005959	1.49	0.000794	*	1.60	0.005594	*
1427943_at	Acyp2: acylphosphatase 2, muscle type	BI730288	1.56	0.016709	1.24	0.359827		1.31	0.416771
1427958_at	Abhd10: abhydrolase domain containing 10	BB478745	2.05	0.034891	1.45	0.023419		1.28	0.015501
1427971_at	Cdc73: cell division cycle 73, Paf1/RNA polymerase II complex component, homolog (S. cerevisiae)	BB622571	1.37	0.000230	1.19	0.019842		1.04	0.700176
1427983_at	Zfp280c: zinc finger protein 280c	AI504060	1.80	0.000444	1.34	0.002992	*	1.29	0.028941
1427985_at	Spin4: spindlin family, member 4	BC027796	2.17	0.001115	1.42	0.045210		1.19	0.465334
1427997_at	1110007M04Rik: RIKEN cDNA 1110007M04 gene	BG064890	3.28	0.001610	3.04	0.000300	*	2.89	0.005111	*
1428024_at	Map1lc3b: CDNA clone IMAGE:5149237	BG083583	-3.50	0.031479	-2.68	0.042343	*	-2.06	0.071341
1428052_a_at	Zmym1: zinc finger, MYM domain containing 1	BC027750	1.46	0.008870	1.00	0.989410		-1.20	0.227796
1428065_at	Slc44a2: solute carrier family 44, member 2	AK003942	-1.81	0.000347	-1.49	0.002047	*	-1.33	0.033429
1428074_at	Tmem158: transmembrane protein 158	BE981853	1.70	0.000723	1.80	0.000566	*	1.68	0.002445	*
1428084_at	Krr1: KRR1, small subunit (SSU) processome component, homolog (yeast)	AK011972	1.53	0.003071	1.10	0.489253		1.07	0.364031
1428100_at	Sfrs1: splicing factor, arginine/serine-rich 1 (ASF/SF2)	BF147037	1.86	0.000165	1.58	0.036394	*	1.35	0.029000
1428124_at	Gtf2e1: general transcription factor II E, polypeptide 1 (alpha subunit)	AK011543	1.60	0.001653	1.54	0.001559	*	1.67	0.000510	*
1428135_a_at	Eef1d: eukaryotic translation elongation factor 1 delta (guanine nucleotide exchange protein)	BB292776	-1.51	0.005271	-1.60	0.004496	*	-1.32	0.041736
1428142_at	Etv5: ets variant gene 5	AK003461	2.50	0.003344	3.36	0.003423	*	1.95	0.007972	*
1428162_at	4933421E11Rik: RIKEN cDNA 4933421E11 gene	AK008209	1.55	0.013564	1.35	0.044284		-1.02	0.911919
1428171_at	Prpf39: PRP39 pre-mRNA processing factor 39 homolog (yeast)	BB460975	1.71	0.005175	1.33	0.106376		1.18	0.398591
1428172_at	Prpf39: PRP39 pre-mRNA processing factor 39 homolog (yeast)	BB460975	2.00	0.001998	1.40	0.046268		1.46	0.102298
1428182_at	Prpsap1: phosphoribosyl pyrophosphate synthetase-associated protein 1	AK011290	-1.47	0.026637	-1.19	0.134608		-1.01	0.898832
1428186_at	Kctd6: potassium channel tetramerisation domain containing 6	AK017384	1.67	0.000174	1.61	0.056797		1.60	0.002731	*
1428196_a_at	Fam82a2: family with sequence similarity 82, member A2	AK004786	1.50	0.028312	1.38	0.011118	*	1.15	0.054816
1428210_s_at	Chuk: conserved helix-loop-helix ubiquitous kinase	AU045682	1.91	0.005180	1.55	0.030731	*	1.43	0.066892
1428213_at	Nsmce4a: non-SMC element 4 homolog A (S. cerevisiae)	AK010349	-1.36	0.000936	-1.30	0.002285		-1.06	0.354314
1428218_a_at	1600012H06Rik: RIKEN cDNA 1600012H06 gene	AK017276	-1.64	0.000058	-1.56	0.000319	*	-1.52	0.000558	*
1428219_at	Rybp: RING1 and YY1 binding protein	AK010548	2.31	0.000227	2.07	0.002221	*	1.59	0.005820	*
1428224_at	Hnrpdl: heterogeneous nuclear ribonucleoprotein D-like	AV101245	1.52	0.007739	1.44	0.040086		1.38	0.060033
1428227_at	Rest: RE1-silencing transcription factor	AK011349	1.59	0.001411	1.39	0.014398	*	1.03	0.767274
1428244_at	Larp1: La ribonucleoprotein domain family, member 1	BG076113	1.46	0.016940	1.39	0.052509		1.34	0.045322
1428250_at	Gper: G protein-coupled estrogen receptor 1	AK018203	-1.61	0.003454	-1.10	0.484153		-1.19	0.336711
1428251_at	Smchd1: SMC hinge domain containing 1	AK016419	1.49	0.007360	1.27	0.136824		1.15	0.315805
1428255_at	Luc7l: Luc7 homolog (S. cerevisiae)-like	AV309996	1.70	0.002351	1.45	0.015968	*	1.29	0.025788
1428264_at	Snrnp40: small nuclear ribonucleoprotein 40 (U5)	AK002371	1.29	0.000991	1.28	0.029211		1.47	0.004973	*
1428265_at	Ppp2r1b: protein phosphatase 2 (formerly 2A), regulatory subunit A (PR 65), beta isoform	AK010754	1.42	0.001447	1.44	0.000467	*	1.45	0.000549	*
1428272_at	Eif1b: eukaryotic translation initiation factor 1B	AK005192	1.60	0.005180	1.59	0.075598		1.75	0.068468
1428280_at	Fip1l1: FIP1 like 1 (S. cerevisiae)	BM199874	1.59	0.022198	1.13	0.005499		1.07	0.536905
1428287_at	Cul5: cullin 5	BB702110	2.26	0.027596	1.60	0.017008	*	1.28	0.259004
1428306_at	Ddit4: DNA-damage-inducible transcript 4	AK017926	1.98	0.000641	2.04	0.000029	*	1.73	0.000305	*
1428307_at	Zdhhc13: zinc finger, DHHC domain containing 13	AK010382	2.11	0.000040	1.81	0.002866	*	1.62	0.002123	*
1428320_at	Jmjd1b: jumonji domain containing 1B	BG075787	-1.53	0.007786	-1.51	0.006480	*	-1.37	0.017159
1428323_at	Gpd2: glycerol phosphate dehydrogenase 2, mitochondrial	BQ175968	1.66	0.000126	1.50	0.001609	*	1.27	0.011419
1428328_at	Nup50: nucleoporin 50	AK006556	1.52	0.000127	1.45	0.002848	*	1.28	0.042994
1428332_at	Pik3ip1: phosphoinositide-3-kinase interacting protein 1	AW556858	-8.61	0.008119	-8.73	0.008019	*	-8.07	0.008218	*
1428334_at	Ostm1: osteopetrosis associated transmembrane protein 1	AK004546	1.69	0.008664	1.31	0.020586		1.21	0.086657
1428341_at	Zfp655: zinc finger protein 655	BM230200	1.79	0.004967	1.43	0.040391		1.05	0.680284
1428342_at	Rcor3: REST corepressor 3	BB667699	1.83	0.000004	1.56	0.000628	*	1.49	0.009510	*
1428346_at	Trafd1: TRAF type zinc finger domain containing 1	AK003586	-1.36	0.005420	-1.26	0.028667		-1.13	0.133574
1428353_at	Foxk2: forkhead box K2	BM206907	1.68	0.000122	1.41	0.001844	*	1.23	0.107883
1428354_at	Foxk2: forkhead box K2	BM206907	1.49	0.003974	1.36	0.031495		1.36	0.056127
1428362_at	Eif4g2: eukaryotic translation initiation factor 4, gamma 2	AU015377	1.30	0.000263	1.01	0.868047		-1.10	0.137411
1428372_at	St5: suppression of tumorigenicity 5	AK008100	-1.52	0.004140	-1.35	0.025310		-1.18	0.228312
1428374_at	Glce: glucuronyl C5-epimerase	AK003758	1.72	0.005374	1.31	0.037561		-1.01	0.923335
1428383_a_at	2310021P13Rik: RIKEN cDNA 2310021P13 gene	BC026504	1.60	0.004482	1.81	0.072327		1.41	0.011472	*
1428384_at	D4Bwg0951e: DNA segment, Chr 4, Brigham & Women's Genetics 0951 expressed	AK003950	-1.84	0.000471	-1.86	0.000441	*	-1.28	0.041277
1428386_at	Acsl3: acyl-CoA synthetase long-chain family member 3	AK012088	1.44	0.012957	1.28	0.153279		1.34	0.033637
1428388_at	Tnks2: tankyrase, TRF1-interacting ankyrin-related ADP-ribose polymerase 2	BB339554	1.44	0.019571	1.09	0.379303		-1.07	0.469122
1428389_s_at	Wdr43: WD repeat domain 43	AK012043	2.32	0.002108	2.03	0.013008	*	1.47	0.024729	*
1428390_at	Wdr43: WD repeat domain 43	AK012043	1.71	0.000736	1.39	0.002851	*	1.28	0.009850
1428391_at	Rab3il1: RAB3A interacting protein (rabin3)-like 1	AK004767	-1.60	0.012635	-1.44	0.028196		-1.12	0.193170
1428395_at	Smurf1: SMAD specific E3 ubiquitin protein ligase 1	BB832916	1.40	0.003218	1.40	0.038368		1.30	0.034632
1428409_at	Nat13: N-acetyltransferase 13	AK013287	1.75	0.004642	1.34	0.042511		1.25	0.214493
1428410_at	Nat13: N-acetyltransferase 13	AK013287	1.69	0.015986	1.25	0.171809		1.24	0.318853
1428416_at	Fam164a: family with sequence similarity 164, member A	BE198251	-1.51	0.000451	-2.37	0.000087	*	-1.93	0.000097	*
1428417_at	Fam164a: family with sequence similarity 164, member A	BE198251	-2.28	0.000036	-2.87	0.000019	*	-2.29	0.000273	*
1428418_s_at	Fam164a: family with sequence similarity 164, member A	BE198251	-2.40	0.000011	-2.79	0.000015	*	-1.92	0.000013	*
1428426_s_at	Tgfbrap1: transforming growth factor, beta receptor associated protein 1	AK014063	1.65	0.014319	1.57	0.000801	*	1.52	0.002955	*
1428428_at	Abhd11: abhydrolase domain containing 11	AK004244	-1.31	0.006537	-1.18	0.093693		1.00	0.988916
1428429_at	Rgmb: RGM domain family, member B	AK004310	-1.69	0.006796	-1.37	0.043464		-1.21	0.107327
1428432_at	Zcchc24: zinc finger, CCHC domain containing 24	BB813478	-1.54	0.001306	-1.73	0.001483	*	-1.44	0.014665	*
1428436_at	Lsm14a: LSM14 homolog A (SCD6, S. cerevisiae)	BI662680	1.34	0.016550	1.16	0.135530		1.03	0.418463
1428438_s_at	Lsm14a: LSM14 homolog A (SCD6, S. cerevisiae)	BI662680	1.46	0.012198	1.23	0.072542		1.08	0.383118
1428445_at	Yif1b: Yip1 interacting factor homolog B (S. cerevisiae)	AK020444	-1.42	0.007428	-1.13	0.148792		1.05	0.570816
1428453_at	Nat12: N-acetyltransferase 12	AK017805	1.67	0.003364	1.47	0.020230	*	1.41	0.050419
1428457_at	Ttpal: tocopherol (alpha) transfer protein-like	AK014262	1.54	0.007139	1.74	0.002639	*	1.76	0.005485	*
1428468_at	3110043O21Rik: RIKEN cDNA 3110043O21 gene	AK014175	2.01	0.000515	1.90	0.022117	*	1.56	0.000061	*
1428475_at	Llph: LLP homolog, long-term synaptic facilitation (Aplysia)	BI152210	1.80	0.000388	1.43	0.010765	*	1.31	0.075138
1428487_s_at	Coq10b: coenzyme Q10 homolog B (S. cerevisiae)	AK002294	2.24	0.000420	2.17	0.001956	*	1.99	0.000120	*
1428495_at	2410003K15Rik: RIKEN cDNA 2410003K15 gene	BF300229	-1.64	0.044362	-1.38	0.111108		-1.20	0.329520
1428503_a_at	Nkiras1: NFKB inhibitor interacting Ras-like protein 1	AK010285	1.64	0.025970	1.50	0.057991		1.61	0.037189	*
1428509_at	Myo1e: myosin IE	AK018649	-1.41	0.009204	-1.28	0.031125		-1.35	0.014661
1428518_at	Mlf1ip: myeloid leukemia factor 1 interacting protein	BB667813	1.51	0.011260	1.14	0.395144		1.16	0.358532
1428529_at	2810026P18Rik: RIKEN cDNA 2810026P18 gene	AK012825	1.57	0.016748	-1.05	0.760901		-1.06	0.717710
1428535_at	9430020K01Rik: RIKEN cDNA 9430020K01 gene	AK004276	1.55	0.001712	1.56	0.003824	*	1.28	0.098836
1428537_at	Csnk1a1: casein kinase 1, alpha 1	BI659446	1.42	0.014001	1.09	0.336374		-1.06	0.535549
1428540_at	Fam115a: family with sequence similarity 115, member A	BE944524	-1.40	0.000547	-1.26	0.003222		-1.31	0.022136
1428546_at	Syncrip: synaptotagmin binding, cytoplasmic RNA interacting protein	AK019500	2.31	0.001828	1.82	0.007663	*	1.41	0.078921
1428560_at	Xpo5: exportin 5	AK012248	1.91	0.000004	1.88	0.000777	*	1.76	0.002716	*
1428561_at	2610002J23Rik: RIKEN cDNA 2610002J23 gene	AK011292	1.53	0.009509	1.24	0.140087		1.14	0.341897
1428562_at	2210403K04Rik: RIKEN cDNA 2210403K04 gene	AK008813	1.50	0.023273	1.41	0.092316		1.31	0.175433
1428564_at	Zfp579: zinc finger protein 579	AK003337	-1.61	0.013826	-1.49	0.022813		-1.17	0.249423
1428587_at	Tmem41b: transmembrane protein 41B	BB823331	1.39	0.013276	1.22	0.046240		1.27	0.019365
1428589_at	Mrpl41: mitochondrial ribosomal protein L41	BF134369	1.62	0.005466	1.79	0.010388	*	1.96	0.020337	*
1428603_at	LOC100036521: hypothetical gene LOC100036521	AK009885	1.47	0.012721	1.31	0.040525		1.20	0.091768
1428616_at	LOC100040573 /// Zfp131: similar to putative transcription factor ZNF131 /// zinc finger protein 131	BG075140	1.99	0.001432	1.56	0.003419	*	1.27	0.231411
1428618_at	Hcfc2: host cell factor C2	AK018461	1.90	0.001391	1.54	0.019065	*	1.34	0.011139
1428634_at	Twistnb: TWIST neighbor	AK016638	1.73	0.003468	1.49	0.071481		1.13	0.389546
1428645_at	Gnai3: guanine nucleotide binding protein (G protein), alpha inhibiting 3	BM207342	1.37	0.006773	1.04	0.650254		-1.09	0.472087
1428651_at	Klhl24: kelch-like 24 (Drosophila)	AK004187	-6.62	0.001117	-7.09	0.001471	*	-7.21	0.001492	*
1428652_at	0610010F05Rik: RIKEN cDNA 0610010F05 gene	BB469274	1.38	0.002104	1.19	0.079738		1.19	0.175822
1428657_at	Rreb1: ras responsive element binding protein 1	BE197381	1.53	0.019847	1.63	0.001169	*	1.42	0.041117
1428660_s_at	LOC100047963 /// Tor3a: similar to ADIR1 /// torsin family 3, member A	AK009693	1.48	0.000514	1.76	0.000024	*	1.78	0.000273	*
1428661_at	Nfkbil2: nuclear factor of kappa light polypeptide gene enhancer in B-cells inhibitor-like 2	AK013272	-1.34	0.011269	-1.14	0.075389		-1.04	0.458641
1428666_at	Nars: asparaginyl-tRNA synthetase	AK013880	1.59	0.005952	1.33	0.105967		1.21	0.025722
1428668_at	Acbd3: acyl-Coenzyme A binding domain containing 3	BI790311	1.53	0.000256	1.20	0.029887		1.06	0.449661
1428674_at	Prpf38b: PRP38 pre-mRNA processing factor 38 (yeast) domain containing B	AK003895	1.86	0.005554	1.48	0.074846		1.09	0.384437
1428688_at	Pdcd11: programmed cell death 11	AK003899	1.37	0.006564	1.45	0.003811	*	1.40	0.006235	*
1428715_at	Gfpt1: glutamine fructose-6-phosphate transaminase 1	AK013141	1.75	0.000715	1.44	0.002079	*	1.25	0.068229
1428750_at	Cdc42ep2: CDC42 effector protein (Rho GTPase binding) 2	BF453885	-2.77	0.000119	-2.53	0.000292	*	-1.30	0.080566
1428754_at	Trmt6: tRNA methyltransferase 6 homolog (S. cerevisiae)	BB752934	1.59	0.003255	1.23	0.064053		1.25	0.237253
1428758_at	Tmem86a: transmembrane protein 86A	AK007864	-1.93	0.015100	-1.62	0.023410	*	-1.33	0.131717
1428762_at	Map3k7ip3: mitogen-activated protein kinase kinase kinase 7 interacting protein 3	AU067719	2.07	0.000937	1.50	0.013016		1.23	0.347059
1428772_at	Xpot: exportin, tRNA (nuclear export receptor for tRNAs)	AK003432	1.90	0.001078	1.48	0.039918		1.38	0.011523
1428779_at	Zbtb41: zinc finger and BTB domain containing 41 homolog	BB526541	1.95	0.013032	1.36	0.160911		1.26	0.304728
1428788_at	Pgp: phosphoglycolate phosphatase	W59405	1.49	0.001524	1.68	0.000209	*	1.90	0.012487	*
1428800_a_at	Pus7l: pseudouridylate synthase 7 homolog (S. cerevisiae)-like	AK019372	3.08	0.000960	2.52	0.018528	*	3.09	0.000310	*
1428819_at	Mapre1: microtubule-associated protein, RP/EB family, member 1	BB464192	1.91	0.042700	1.33	0.212408		1.05	0.737894
1428827_at	Whsc1: Wolf-Hirschhorn syndrome candidate 1 (human)	AK017992	1.35	0.002334	1.15	0.104545		-1.03	0.740695
1428829_at	6820401H01Rik: RIKEN cDNA 6820401H01 gene	AK018353	1.61	0.006205	1.32	0.052369		1.07	0.275208
1428831_at	Senp5: SUMO/sentrin specific peptidase 5	AV333805	1.67	0.004754	1.47	0.022734	*	1.26	0.053929
1428834_at	Dusp4: dual specificity phosphatase 4	AK012530	3.66	0.005728	5.33	0.003373	*	1.53	0.118230
1428845_at	Bclaf1: BCL2-associated transcription factor 1	BI965039	1.61	0.001821	1.15	0.407339		-1.09	0.465494
1428854_at	Tmed8: transmembrane emp24 domain containing 8	AK018286	2.25	0.012873	2.03	0.001311	*	1.69	0.001439	*
1428869_at	Nolc1: nucleolar and coiled-body phosphoprotein 1	BM213850	2.09	0.000035	1.81	0.000129	*	1.81	0.000382	*
1428870_at	Nolc1: nucleolar and coiled-body phosphoprotein 1	BM213850	2.67	0.005858	2.31	0.001310	*	2.05	0.001470	*
1428903_at	Dem1: defects in morphology 1 homolog (S. cerevisiae)	AK014134	-1.31	0.000798	-1.48	0.002809	*	-1.27	0.001746
1428910_at	2310022B05Rik: RIKEN cDNA 2310022B05 gene	BI328156	-1.46	0.000025	-1.27	0.008292		-1.25	0.007538
1428918_at	Scyl3: SCY1-like 3 (S. cerevisiae)	BB274851	1.71	0.017754	1.39	0.021971		1.34	0.034553
1428937_at	Atp2b1: ATPase, Ca++ transporting, plasma membrane 1	BI080417	1.65	0.006511	1.45	0.104966		1.09	0.498165
1428942_at	Mt2: metallothionein 2	AA796766	1.41	0.007097	1.45	0.023927	*	1.90	0.002940	*
1428945_at	Uba6: ubiquitin-like modifier activating enzyme 6	BB417360	1.73	0.001773	1.25	0.034154		1.15	0.253522
1428949_at	Xpot: exportin, tRNA (nuclear export receptor for tRNAs)	AK014235	1.60	0.014027	1.31	0.055348		1.18	0.225298
1428951_at	Nol8: nucleolar protein 8	AK017551	1.98	0.016513	1.66	0.062447		1.15	0.162319
1428968_at	Cep57: centrosomal protein 57	AW457682	1.58	0.006762	-1.14	0.029575		1.06	0.465673
1428969_at	D030074E01Rik: RIKEN cDNA D030074E01 gene	AK017149	1.45	0.015192	1.14	0.099388		1.04	0.609015
1428970_at	Nat13: N-acetyltransferase 13	AV113878	1.82	0.000018	1.33	0.043038		1.27	0.076984
1428982_at	Atad2b: ATPase family, AAA domain containing 2B	AK003687	1.68	0.003912	1.24	0.193959		1.16	0.373259
1428985_at	Ints12: integrator complex subunit 12	AK015941	1.95	0.000401	1.61	0.003991	*	1.18	0.228436
1429002_at	Snw1: SNW domain containing 1	C79000	1.36	0.006977	1.04	0.634566		-1.09	0.430299
1429043_at	Smndc1: survival motor neuron domain containing 1	BG071121	1.66	0.014227	1.52	0.002362	*	1.24	0.024469
1429044_at	Camsap1l1: calmodulin regulated spectrin-associated protein 1-like 1	AK005444	1.44	0.008403	1.12	0.424369		-1.03	0.828853
1429053_at	1110012J17Rik: RIKEN cDNA 1110012J17 gene	BB795266	1.79	0.006138	1.74	0.009948	*	1.47	0.030011
1429056_at	Narg1l: NMDA receptor regulated 1-like	AK007755	1.54	0.007688	1.14	0.134140		1.34	0.053492
1429057_at	Narg1l: NMDA receptor regulated 1-like	AK007755	1.65	0.000871	1.28	0.028405		1.39	0.024427
1429064_at	Dip2c: DIP2 disco-interacting protein 2 homolog C (Drosophila)	AK013596	1.54	0.003184	1.27	0.038316		1.03	0.764487
1429079_a_at	Mef2b: myocyte enhancer factor 2B	AK009829	-1.51	0.011601	-1.32	0.078153		-1.20	0.156214
1429080_at	Mphosph10: M-phase phosphoprotein 10 (U3 small nucleolar ribonucleoprotein)	AK008785	2.03	0.001594	1.88	0.002704	*	1.57	0.019760	*
1429096_at	2810455D13Rik: RIKEN cDNA 2810455D13 gene	AK013353	2.36	0.015444	1.45	0.140062		1.31	0.392692
1429108_at	Msl2: male-specific lethal 2 homolog (Drosophila)	BB745314	1.93	0.006792	1.76	0.002187	*	1.36	0.024304
1429144_at	Prei4: preimplantation protein 4	AV291259	1.69	0.043604	1.09	0.299968		1.25	0.031041
1429170_a_at	Mtf1: metal response element binding transcription factor 1	AK012676	1.44	0.012446	1.63	0.002300	*	1.40	0.033853
1429191_at	Dhx33: DEAH (Asp-Glu-Ala-His) box polypeptide 33	BB149206	1.39	0.008893	1.36	0.003118	*	1.20	0.083426
1429192_at	Ski: ski sarcoma viral oncogene homolog (avian)	AV381512	-1.48	0.014732	-1.18	0.152784		-1.28	0.070647
1429193_at	Ankib1: ankyrin repeat and IBR domain containing 1	BE952940	1.39	0.004678	1.11	0.321970		1.10	0.357634
1429194_at	Tigd2: tigger transposable element derived 2	BB373351	2.12	0.001038	1.71	0.007750	*	1.37	0.156768
1429216_at	Paqr3: progestin and adipoQ receptor family member III	AK018174	3.09	0.008982	3.11	0.017726	*	2.11	0.015708	*
1429233_at	Sept11: septin 11	BM120495	1.42	0.007365	1.01	0.940876		-1.01	0.950840
1429239_a_at	Stard4: StAR-related lipid transfer (START) domain containing 4	AK014587	2.04	0.020626	1.73	0.037424	*	1.59	0.035620	*
1429240_at	Stard4: StAR-related lipid transfer (START) domain containing 4	AK014587	2.24	0.000025	1.80	0.002676	*	1.51	0.044934	*
1429242_at	1110054O05Rik: RIKEN cDNA 1110054O05 gene	BG076073	1.70	0.002193	1.46	0.027421		1.27	0.080965
1429243_at	1110054O05Rik: RIKEN cDNA 1110054O05 gene	BG076073	1.67	0.001330	1.65	0.000903	*	1.32	0.046443
1429251_at	Prdm2: PR domain containing 2, with ZNF domain	BM226301	1.68	0.001643	1.74	0.005117	*	1.26	0.097025
1429264_at	C030044B11Rik: RIKEN cDNA C030044B11 gene	AK021143	-1.34	0.008847	-1.35	0.002711	*	-1.21	0.014293
1429282_at	Thap1: THAP domain containing, apoptosis associated protein 1	BB727772	1.39	0.003261	1.25	0.080114		1.06	0.527663
1429321_at	Rnf149: ring finger protein 149	T12280	1.53	0.007810	1.35	0.018556		1.18	0.067690
1429326_at	Cenpl: centromere protein L	BB538449	-1.36	0.009140	-1.48	0.004425	*	-1.32	0.010935
1429351_at	Klhl24: kelch-like 24 (Drosophila)	AK018314	-7.57	0.004340	-10.28	0.003714	*	-8.61	0.004239	*
1429360_at	Klf3 /// LOC100046855: Kruppel-like factor 3 (basic) /// similar to BKLF	AK007959	-1.59	0.002137	-1.58	0.004940	*	-1.70	0.001289	*
1429363_at	Vps37a: vacuolar protein sorting 37A (yeast)	BB815335	2.05	0.000481	1.66	0.025114		1.50	0.027435
1429383_at	Csnk1g3 /// LOC100047516: casein kinase 1, gamma 3 /// similar to casein kinase 1, gamma 3	BM195380	1.38	0.001766	1.14	0.206790		1.01	0.920795
1429392_at	Wdr40a: WD repeat domain 40A	BI558553	-1.73	0.008637	-1.38	0.032535		-1.28	0.082491
1429393_at	Wdr40a: WD repeat domain 40A	BI558553	-1.96	0.005120	-1.97	0.005201	*	-1.84	0.006073	*
1429402_at	Glt8d2: glycosyltransferase 8 domain containing 2	AK003894	-1.43	0.006582	-1.54	0.006445	*	-1.42	0.012374	*
1429418_at	Cdc14b: CDC14 cell division cycle 14 homolog B (S. cerevisiae)	AK013228	2.34	0.002661	1.87	0.000936	*	1.58	0.006686
1429421_at	Accs: 1-aminocyclopropane-1-carboxylate synthase homolog (Arabidopsis)(non-functional)	AK011867	-1.43	0.004730	-1.42	0.009908	*	-1.29	0.026292
1429427_s_at	Tcf7l2: transcription factor 7-like 2, T-cell specific, HMG-box	BB175494	-2.00	0.014689	-1.63	0.043979		-1.62	0.027488
1429428_at	Tcf7l2: transcription factor 7-like 2, T-cell specific, HMG-box	BB175494	-2.03	0.001241	-1.99	0.000015	*	-1.79	0.000686	*
1429451_at	2610301B20Rik: RIKEN cDNA 2610301B20 gene	AK011950	2.00	0.010555	1.41	0.010667	*	1.47	0.039547
1429455_at	Gapvd1: GTPase activating protein and VPS9 domains 1	BM123170	1.51	0.029778	1.36	0.006867		1.12	0.456651
1429456_a_at	Polr3e: polymerase (RNA) III (DNA directed) polypeptide E	AV251549	2.04	0.005237	1.80	0.000007	*	1.92	0.012341	*
1429477_at	Ncaph2: non-SMC condensin II complex, subunit H2	AW556269	-1.81	0.001037	-1.65	0.001623	*	-1.34	0.020362
1429485_a_at	Utp11l: UTP11-like, U3 small nucleolar ribonucleoprotein, (yeast)	AK008801	1.32	0.000009	1.14	0.063047		1.14	0.077623
1429488_at	Zdhhc21: zinc finger, DHHC domain containing 21	AK017682	1.85	0.018095	1.30	0.208174		1.30	0.143744
1429490_at	Rif1: Rap1 interacting factor 1 homolog (yeast)	AK018316	1.55	0.028838	1.23	0.254528		1.07	0.765840
1429491_s_at	Rif1: Rap1 interacting factor 1 homolog (yeast)	AK018316	1.66	0.005671	1.19	0.254948		1.07	0.735569
1429501_s_at	Ppm1a: protein phosphatase 1A, magnesium dependent, alpha isoform	C85630	2.44	0.008640	1.73	0.106998		1.16	0.532818
1429503_at	Fam69a: family with sequence similarity 69, member A	AK013580	-1.49	0.020080	-1.56	0.012281	*	-1.44	0.019945	*
1429508_at	2310057M21Rik: RIKEN cDNA 2310057M21 gene	AW555676	1.65	0.000330	1.82	0.000239	*	1.54	0.000138	*
1429519_at	Fpgt: fucose-1-phosphate guanylyltransferase	BB303906	1.51	0.000875	1.20	0.017709		1.08	0.381709
1429555_at	Cldnd1: claudin domain containing 1	AA408371	1.56	0.001016	1.29	0.027736		1.28	0.039946
1429585_s_at	Mynn: myoneurin	BF682874	1.51	0.004492	1.04	0.452900		-1.02	0.724183
1429593_at	Slc38a2: solute carrier family 38, member 2	BB030482	-1.46	0.001763	-1.53	0.000813	*	-1.27	0.110492
1429612_at	Eml4: echinoderm microtubule associated protein like 4	AK019611	1.42	0.005626	1.28	0.007076		1.22	0.023901
1429615_at	Zfp91: zinc finger protein 91	AI430439	1.47	0.000707	1.12	0.138653		1.00	0.965828
1429648_at	Slc35a3: solute carrier family 35 (UDP-N-acetylglucosamine (UDP-GlcNAc) transporter), member 3	BB410001	1.56	0.028281	1.14	0.159413		1.07	0.424361
1429650_at	Stk40: serine/threonine kinase 40	AV091811	2.18	0.002320	2.68	0.020816	*	1.27	0.035966
1429652_at	Prrc1: proline-rich coiled-coil 1	AK009976	1.43	0.009938	1.28	0.103440		1.31	0.054508
1429661_at	Rhobtb3: Rho-related BTB domain containing 3	BG801497	-2.08	0.014401	-1.86	0.016331	*	-1.92	0.013473	*
1429678_at	5730508B09Rik: RIKEN cDNA 5730508B09 gene	AK017758	1.80	0.011574	1.56	0.017297	*	1.34	0.048360
1429690_at	1300003B13Rik: RIKEN cDNA 1300003B13 gene	AK004870	1.56	0.012148	1.00	0.978429		1.06	0.749306
1429692_s_at	Gch1: GTP cyclohydrolase 1	BB698398	2.84	0.005401	2.46	0.002782	*	2.08	0.002290	*
1429733_at	Ccdc94: coiled-coil domain containing 94	AK013533	1.36	0.007922	1.40	0.056060		1.28	0.027366
1429734_at	4632434I11Rik: RIKEN cDNA 4632434I11 gene	AK014608	1.50	0.007663	1.04	0.763795		1.04	0.793696
1429762_a_at	Bbs5: Bardet-Biedl syndrome 5 (human)	AV260123	1.64	0.012525	1.48	0.027888		1.31	0.113684
1429768_at	Dtna: dystrobrevin alpha	BB355121	-2.98	0.002551	-3.20	0.002395	*	-3.35	0.001280	*
1429771_at	3110073H01Rik: RIKEN cDNA 3110073H01 gene	AK014252	1.53	0.019533	1.17	0.329173		-1.02	0.915353
1429796_at	Kalrn: kalirin, RhoGEF kinase	AK008844	-1.45	0.033985	-1.32	0.071893		-1.37	0.051747
1429839_a_at	Yaf2: YY1 associated factor 2	AK012787	1.87	0.001542	1.59	0.001052	*	1.42	0.004398	*
1429841_at	Megf10: multiple EGF-like-domains 10	AK013855	1.63	0.000155	1.35	0.045209		1.10	0.511619
1429850_x_at	Alkbh4: alkB, alkylation repair homolog 4 (E. coli)	AK008083	-1.59	0.037198	-1.30	0.113079		-1.06	0.744427
1429863_at	Lonrf3: LON peptidase N-terminal domain and ring finger 3	AK016522	1.64	0.000426	2.02	0.001922	*	1.50	0.002659	*
1429897_a_at	D16Ertd472e: DNA segment, Chr 16, ERATO Doi 472, expressed	AK009258	1.88	0.038292	1.56	0.087744		1.32	0.157157
1429903_at	Dpf2: D4, zinc and double PHD fingers family 2	AK018271	-1.48	0.049450	-1.23	0.166424		-1.00	0.971681
1429958_x_at	Haghl: hydroxyacylglutathione hydrolase-like	BI790001	-1.44	0.002133	-1.12	0.212204		1.05	0.609591
1430029_a_at	Tspan31: tetraspanin 31	AK012853	-1.46	0.009915	-1.18	0.093094		-1.01	0.882006
1430038_at	Gphn: gephyrin	AK017831	2.26	0.003134	2.00	0.000001	*	1.68	0.030664	*
1430111_a_at	Bcat1: branched chain aminotransferase 1, cytosolic	AK012821	1.59	0.004353	1.71	0.114924		1.63	0.035858	*
1430127_a_at	Ccnd2: cyclin D2	AK007904	2.17	0.001334	2.21	0.002631	*	1.82	0.004669	*
1430133_at	Tbc1d8b: TBC1 domain family, member 8B	AK014817	1.45	0.011708	1.02	0.812980		-1.07	0.582558
1430357_at	H3f3b: H3 histone, family 3B	BM241237	1.77	0.001857	-1.01	0.949746		1.23	0.397228
1430418_at	Tmem57: transmembrane protein 57	AK020354	-1.56	0.007115	-1.58	0.007149	*	-1.33	0.028858
1430474_a_at	Mtch2: mitochondrial carrier homolog 2 (C. elegans)	AK007757	-1.29	0.004797	-1.15	0.022310		-1.04	0.382474
1430516_at	4930428B01Rik: RIKEN cDNA 4930428B01 gene	BB167877	1.95	0.013983	1.50	0.092716		1.06	0.857351
1430527_a_at	Rnf167: ring finger protein 167	AK017523	-3.87	0.000235	-3.20	0.000294	*	-2.33	0.000285	*
1430543_at	Clip3: CAP-GLY domain containing linker protein 3	AK005167	-1.91	0.014919	-1.52	0.031987	*	-1.35	0.072215
1430596_s_at	Vgll3: vestigial like 3 (Drosophila)	BG066866	-2.15	0.005900	-2.39	0.002292	*	-2.12	0.005064	*
1430604_a_at	Dab2: disabled homolog 2 (Drosophila)	AW986632	-2.63	0.014434	-2.49	0.022756	*	-2.12	0.028492	*
1430617_at	Oip5: Opa interacting protein 5	BB238604	-2.62	0.000785	-2.89	0.000334	*	-2.61	0.000735	*
1430705_at	Puf60: poly-U binding splicing factor 60	BE955775	-1.88	0.048800	-1.31	0.218720		-1.02	0.899772
1430982_at	LOC100048559 /// Sfrs1: similar to splicing factor, arginine/serine-rich 1 (splicing factor 2, alternate splicing factor) /// splicing factor, arginine/serine-rich 1 (ASF/SF2)	BF682801	1.50	0.005706	1.18	0.227408		1.14	0.311121
1431005_at	D10Wsu102e: DNA segment, Chr 10, Wayne State University 102, expressed	AA693052	1.84	0.001866	1.69	0.091660		1.50	0.005714
1431020_a_at	Fgfr1op2: FGFR1 oncogene partner 2	AK008983	1.39	0.002012	1.11	0.317315		1.01	0.917183
1431089_at	Cpsf2: cleavage and polyadenylation specific factor 2	BI649218	2.81	0.000367	2.10	0.037812		1.61	0.009910
1431166_at	Chd1: chromodomain helicase DNA binding protein 1	BF319155	2.47	0.009886	1.93	0.006076		1.64	0.019459
1431225_at	Mm.41702.2	BB656631	1.68	0.030933	1.08	0.702133		1.11	0.692005
1431235_at	Matr3: matrin 3	BI654939	1.84	0.001993	2.70	0.004642	*	2.84	0.001251	*
1431422_a_at	Dusp14: dual specificity phosphatase 14	AK009744	-1.40	0.001262	-1.22	0.011679		-1.10	0.205655
1431423_a_at	Med8: mediator of RNA polymerase II transcription, subunit 8 homolog (yeast)	AK011080	1.41	0.000128	1.43	0.005524	*	1.44	0.000380	*
1431530_a_at	Tspan5: tetraspanin 5	AK015705	-1.62	0.012299	-1.58	0.000250	*	-1.32	0.002884
1431591_s_at	100038882 /// 677168 /// Isg15 /// LOC100044225: predicted gene, 100038882 /// predicted gene, 677168 /// ISG15 ubiquitin-like modifier /// hypothetical protein LOC100044225	AK019325	1.62	0.008911	1.46	0.066410		1.41	0.051357
1431734_a_at	Dnajb4: DnaJ (Hsp40) homolog, subfamily B, member 4	AK006478	-1.66	0.000315	-2.16	0.000113	*	-1.71	0.000211	*
1431802_a_at	D5Wsu178e: DNA segment, Chr 5, Wayne State University 178, expressed	AK014530	1.48	0.009877	1.34	0.009949		1.14	0.058743
1431822_a_at	Azi2: 5-azacytidine induced gene 2	AK004992	1.53	0.018959	1.13	0.165942		-1.03	0.837967
1431827_a_at	Tlk2: tousled-like kinase 2 (Arabidopsis)	AK014829	1.67	0.000539	1.30	0.145930		1.14	0.173299
1431843_a_at	Nfkbie: nuclear factor of kappa light polypeptide gene enhancer in B-cells inhibitor, epsilon	AK011965	1.64	0.003989	1.91	0.001062	*	1.37	0.035087
1431892_a_at	Plcd3: phospholipase C, delta 3	AK011892	-1.44	0.013259	-1.23	0.062087		-1.26	0.043802
1431893_a_at	Pdss1: prenyl (solanesyl) diphosphate synthase, subunit 1	AK011869	1.72	0.001010	1.41	0.034972		1.52	0.021553	*
1431951_a_at	Usp16: ubiquitin specific peptidase 16	AK013437	1.62	0.002166	1.47	0.011439	*	1.30	0.010990
1432007_s_at	Ap2a2: adaptor protein complex AP-2, alpha 2 subunit	AK009735	-1.97	0.000950	-1.59	0.002666	*	-1.35	0.020288
1432032_a_at	Artn: artemin	AK015393	2.21	0.004123	2.17	0.000270	*	1.84	0.005449	*
1432052_at	Exosc1: Exosome component 1 (Exosc1), mRNA	AK002930	2.02	0.007306	1.86	0.012432		1.96	0.009355
1432080_s_at	Myst1: MYST histone acetyltransferase 1	AK008418	-1.61	0.012103	-1.41	0.032038	*	-1.20	0.140959
1432143_a_at	Hbp1: high mobility group box transcription factor 1	AK006835	-6.02	0.000297	-7.76	0.000446	*	-7.13	0.000444	*
1432184_a_at	2610204M08Rik: RIKEN cDNA 2610204M08 gene	AK011884	-1.39	0.020376	-1.06	0.591387		-1.03	0.783929
1432236_a_at	Suv39h1: suppressor of variegation 3-9 homolog 1 (Drosophila)	AK021174	-1.90	0.000354	-1.71	0.000573	*	-1.27	0.044615
1432435_s_at	Fam118b: family with sequence similarity 118, member B	AK012261	1.74	0.001501	1.69	0.015041	*	1.90	0.000955	*
1432489_a_at	Wdyhv1: WDYHV motif containing 1	AK010831	-1.80	0.007475	-1.86	0.005513	*	-1.52	0.024913
1432827_x_at	Gm1821 /// LOC100048105 /// Rps27a /// Ubb /// Ubc: gene model 1821, (NCBI) /// similar to Ubc protein /// ribosomal protein S27a /// ubiquitin B /// ubiquitin C	BI653033	-1.60	0.000699	-1.37	0.009488		-1.15	0.125632
1432848_a_at	Frmd8: FERM domain containing 8	AK016489	-1.59	0.000626	-1.26	0.011234		-1.27	0.043173
1433101_at	9030419F21Rik: RIKEN cDNA 9030419F21 gene	AK018519	-1.70	0.026402	-1.25	0.151753		1.02	0.913140
1433443_a_at	Hmgcs1 /// LOC100040592: 3-hydroxy-3-methylglutaryl-Coenzyme A synthase 1 /// similar to Hmgcs1 protein	BB705380	3.54	0.000663	2.78	0.009720	*	2.35	0.036442	*
1433444_at	Hmgcs1 /// LOC100040592: 3-hydroxy-3-methylglutaryl-Coenzyme A synthase 1 /// similar to Hmgcs1 protein	BB705380	3.11	0.000325	2.74	0.006924	*	2.39	0.034137	*
1433445_x_at	Hmgcs1 /// LOC100040592: 3-hydroxy-3-methylglutaryl-Coenzyme A synthase 1 /// similar to Hmgcs1 protein	BB705380	3.30	0.000293	2.92	0.007904	*	2.57	0.031423	*
1433446_at	Hmgcs1 /// LOC100040592: 3-hydroxy-3-methylglutaryl-Coenzyme A synthase 1 /// similar to Hmgcs1 protein	BB705380	4.27	0.004513	3.39	0.009230	*	2.92	0.033506	*
1433455_at	LOC100047863 /// Sh2b3: similar to lymphocyte-specific adaptor protein Lnk /// SH2B adaptor protein 3	AW536901	1.65	0.000736	1.86	0.003956	*	1.50	0.024742	*
1433463_at	0610010K06Rik: RIKEN cDNA 0610010K06 gene	BG072846	1.45	0.020580	1.11	0.208100		-1.05	0.635112
1433471_at	Tcf7: transcription factor 7, T-cell specific	AI323642	1.55	0.003238	1.63	0.026350	*	1.52	0.011705	*
1433482_a_at	Fubp1: far upstream element (FUSE) binding protein 1	AW108203	1.57	0.001314	1.28	0.063707		1.07	0.416850
1433486_at	Clcn3: chloride channel 3	BI739053	1.46	0.012289	1.16	0.339652		-1.03	0.798549
1433502_s_at	Tsr1: TSR1, 20S rRNA accumulation, homolog (yeast)	BM213835	3.39	0.000280	3.04	0.016806	*	2.09	0.000190	*
1433505_a_at	Lrrc8d: leucine rich repeat containing 8D	BB315861	1.46	0.005078	1.33	0.000848	*	1.18	0.013712
1433520_at	Scap: SREBF chaperone	BI412871	-1.44	0.005457	-1.12	0.164418		-1.11	0.264771
1433531_at	Acsl4: acyl-CoA synthetase long-chain family member 4	BQ174545	1.52	0.003988	1.34	0.064896		1.15	0.459564
1433542_at	Inpp5f: inositol polyphosphate-5-phosphatase F	BB085335	1.47	0.003457	1.05	0.608910		-1.01	0.941421
1433544_at	Stradb: STE20-related kinase adaptor beta	BB277912	-1.66	0.012088	-1.42	0.033297		-1.24	0.104473
1433555_at	Eaf1: ELL associated factor 1	BM932622	2.21	0.002229	2.12	0.017093	*	1.58	0.000270	*
1433576_at	Mat2a: methionine adenosyltransferase II, alpha	BG065061	1.66	0.002167	1.87	0.000359	*	1.76	0.000840	*
1433580_at	Nup54: nucleoporin 54	AW681678	1.81	0.001782	1.42	0.023631	*	1.26	0.048157
1433583_at	Zfp365: zinc finger protein 365	AV327248	3.27	0.010134	2.68	0.007175	*	2.33	0.014271	*
1433585_at	Tnpo1: transportin 1	BI696984	1.59	0.013917	1.16	0.385168		1.04	0.835855
1433595_at	Slc35d1: solute carrier family 35 (UDP-glucuronic acid/UDP-N-acetylgalactosamine dual transporter), member D1	BB409668	2.20	0.004903	1.95	0.008788		1.85	0.009477
1433599_at	Baz1a: bromodomain adjacent to zinc finger domain 1A	BM239162	2.19	0.000216	1.88	0.006545	*	1.51	0.004933	*
1433609_s_at	Surf2: surfeit gene 2	BB381623	1.41	0.037364	1.40	0.029966	*	1.43	0.090479
1433613_at	Pank3: pantothenate kinase 3	BB795106	2.16	0.003169	1.55	0.023220	*	1.37	0.198448
1433631_at	Eif5: eukaryotic translation initiation factor 5	BQ176989	1.48	0.005840	1.13	0.234234		1.09	0.395027
1433632_at	Irf2bp2: interferon regulatory factor 2 binding protein 2	BB183385	1.60	0.004644	1.80	0.042598	*	1.48	0.012202	*
1433633_at	Irf2bp2: interferon regulatory factor 2 binding protein 2	BB183385	1.63	0.000936	1.77	0.027034	*	1.36	0.011364
1433636_at	Bms1: BMS1 homolog, ribosome assembly protein (yeast)	BF228328	1.46	0.011194	1.31	0.043574		1.18	0.172555
1433642_at	Arl15: ADP-ribosylation factor-like 15	BB384173	1.38	0.003134	1.15	0.047151		1.16	0.037033
1433649_at	Aof1: amine oxidase, flavin containing 1	BM243793	1.52	0.019897	1.31	0.157247		1.23	0.110094
1433656_a_at	Gnl3: guanine nucleotide binding protein-like 3 (nucleolar)	BF021177	1.98	0.006453	1.63	0.036586	*	1.44	0.022298	*
1433668_at	Pnrc1: proline-rich nuclear receptor coactivator 1	BI410130	-3.60	0.000075	-2.74	0.000020	*	-2.54	0.000020	*
1433674_a_at	Snhg1: small nucleolar RNA host gene (non-protein coding) 1	BQ177137	1.73	0.004748	1.29	0.236624		1.24	0.099456
1433675_at	Snhg1: small nucleolar RNA host gene (non-protein coding) 1	BQ177137	1.61	0.010488	1.22	0.309907		1.13	0.360850
1433702_at	Ermp1: endoplasmic reticulum metallopeptidase 1	BI663634	1.74	0.008046	1.46	0.018969	*	1.40	0.010150	*
1433711_s_at	LOC100047324 /// Sesn1: similar to Sesn1 protein /// sestrin 1	BG076140	-1.71	0.017257	-2.64	0.002200	*	-1.63	0.016249	*
1433725_at	Acvr1b: activin A receptor, type 1B	BQ043509	-1.50	0.025336	-1.47	0.001093	*	-1.18	0.074446
1433726_at	2310035C23Rik: RIKEN cDNA 2310035C23 gene	BB124070	1.52	0.001546	1.19	0.022953		1.04	0.601416
1433730_at	Elmod2: ELMO domain containing 2	BQ031040	2.35	0.000248	1.76	0.006894	*	1.91	0.003994	*
1433733_a_at	Cry1: cryptochrome 1 (photolyase-like)	BG069864	1.88	0.007560	1.68	0.003317	*	1.76	0.002809	*
1433738_at	Papd5: PAP associated domain containing 5	AV315131	1.62	0.025879	1.31	0.048572		1.13	0.431439
1433739_at	Nol10: nucleolar protein 10	BG071110	1.89	0.000357	1.74	0.001123	*	1.59	0.005308	*
1433746_at	Wdr3: WD repeat domain 3	BG063575	1.49	0.001313	1.41	0.011489	*	1.26	0.009070
1433750_at	Slc31a1: solute carrier family 31, member 1	AV287019	1.64	0.003286	1.29	0.011573		1.20	0.052096
1433752_s_at	D030016E14Rik: RIKEN cDNA D030016E14 gene	BG076254	1.43	0.026064	1.19	0.187512		1.13	0.359560
1433757_a_at	Nisch: nischarin	BB025231	-1.75	0.002603	-1.90	0.001983	*	-1.62	0.011074	*
1433761_at	Pde4dip: phosphodiesterase 4D interacting protein (myomegalin)	AV374669	1.63	0.003487	1.61	0.004899	*	1.36	0.036163
1433766_at	C330023M02Rik: RIKEN cDNA C330023M02 gene	BG065438	1.52	0.019409	1.36	0.005636	*	1.20	0.040918
1433769_at	Als2cl: ALS2 C-terminal like	BM201174	-1.52	0.022759	-1.46	0.035064	*	-1.53	0.028831	*
1433770_at	Dpysl2: dihydropyrimidinase-like 2	BQ174209	-1.51	0.015710	-1.17	0.286494		-1.16	0.391897
1433775_at	C77080: expressed sequence C77080	BB163333	-1.39	0.006248	-1.23	0.164434		-1.38	0.010897
1433777_at	L3mbtl2: l(3)mbt-like 2 (Drosophila)	BB152370	1.46	0.003543	1.51	0.005341	*	1.62	0.011027	*
1433778_at	Tnks: tankyrase, TRF1-interacting ankyrin-related ADP-ribose polymerase	BQ176320	1.56	0.034746	1.10	0.516229		-1.04	0.822834
1433801_at	9930012K11Rik: RIKEN cDNA 9930012K11 gene	AV223039	-2.27	0.000029	-1.80	0.000187	*	-1.38	0.040379
1433807_at	6720463M24Rik: RIKEN cDNA 6720463M24 gene	AV133931	1.40	0.001182	1.18	0.012298		1.09	0.229574
1433811_at	Mllt6: myeloid/lymphoid or mixed-lineage leukemia (trithorax homolog, Drosophila); translocated to, 6	BG245272	-1.40	0.007732	-1.20	0.055410		-1.11	0.287558
1433812_at	Lix1l: Lix1-like	AW412503	-1.62	0.002964	-1.45	0.005650	*	-1.41	0.015519
1433832_at	Unc84b: unc-84 homolog B (C. elegans)	BB355934	-1.31	0.000664	-1.12	0.155896		-1.24	0.018712
1433834_at	March6: membrane-associated ring finger (C3HC4) 6	BQ176049	1.43	0.009132	1.25	0.071070		1.12	0.397231
1433835_at	Ppp3cb: protein phosphatase 3, catalytic subunit, beta isoform	BE825122	1.41	0.003955	1.16	0.129925		1.04	0.612437
1433838_at	Dars2: aspartyl-tRNA synthetase 2 (mitochondrial)	BM228846	-1.67	0.043870	-1.38	0.122338		-1.23	0.245469
1433842_at	Lrrfip1: leucine rich repeat (in FLII) interacting protein 1	BG069059	1.57	0.008685	1.46	0.028054		1.09	0.535101
1433850_at	Ppp4r2: protein phosphatase 4, regulatory subunit 2	BI735251	1.60	0.001446	1.23	0.087731		1.07	0.548543
1433851_at	Ppp4r2: protein phosphatase 4, regulatory subunit 2	BI735251	1.42	0.019881	1.00	0.995798		1.04	0.781024
1433860_at	6030458C11Rik: RIKEN cDNA 6030458C11 gene	BB126127	2.14	0.000313	1.99	0.018498	*	1.98	0.009801	*
1433864_at	Lrp12: low density lipoprotein-related protein 12	AV254798	1.77	0.017747	1.51	0.004548	*	1.61	0.010053	*
1433871_at	R3hdm1: R3H domain 1 (binds single-stranded nucleic acids)	BQ174018	1.41	0.014621	1.17	0.185173		1.18	0.213021
1433872_at	2410042D21Rik: RIKEN cDNA 2410042D21 gene	BB143137	1.47	0.021458	1.29	0.076082		1.01	0.893318
1433877_at	Fam46b: family with sequence similarity 46, member B	BB407092	-2.08	0.004841	-1.58	0.023267	*	-1.15	0.398117
1433897_at	AI597468: expressed sequence AI597468	BQ176744	1.56	0.001958	1.34	0.017945		1.29	0.041189
1433901_at	Caprin1: cell cycle associated protein 1	AV301998	1.63	0.002512	1.38	0.023352		1.15	0.222923
1433903_at	AU021838: expressed sequence AU021838	BM227771	1.84	0.000091	1.53	0.031335	*	1.27	0.107040
1433915_s_at	Epn2: epsin 2	BG794880	1.85	0.004164	1.77	0.002305	*	1.52	0.091903
1433916_at	Vamp3: vesicle-associated membrane protein 3	BB453895	1.41	0.002621	1.24	0.020748		1.14	0.098076
1433925_at	Dync1li2: dynein, cytoplasmic 1 light intermediate chain 2	BM212035	1.45	0.008499	1.07	0.598306		-1.02	0.886861
1433926_at	Dync1li2: dynein, cytoplasmic 1 light intermediate chain 2	BM212035	1.53	0.007336	1.18	0.187117		1.10	0.465292
1433929_at	Nhlrc2: NHL repeat containing 2	BB795641	1.43	0.003706	1.21	0.274110		1.10	0.274327
1433934_at	Sec24a: Sec24 related gene family, member A (S. cerevisiae)	BM233963	2.18	0.014802	1.98	0.003532	*	1.63	0.068312
1433936_at	0610010E21Rik: RIKEN cDNA 0610010E21 gene	BG791555	2.15	0.000895	2.28	0.004970	*	2.87	0.003073	*
1433955_at	Brwd1: bromodomain and WD repeat domain containing 1	BB467195	1.73	0.014621	1.83	0.014996	*	1.50	0.041966
1433962_at	6720458F09Rik: RIKEN cDNA 6720458F09 gene	BB131965	3.76	0.004231	4.72	0.000876	*	3.69	0.001275	*
1433966_x_at	Asns: asparagine synthetase	AV212753	1.57	0.021749	1.24	0.132029		1.21	0.146025
1433979_at	Rbms2: RNA binding motif, single stranded interacting protein 2	BQ176636	-1.78	0.000002	-1.51	0.001986	*	-1.39	0.014244	*
1433985_at	Abi2: abl-interactor 2	AV263684	1.67	0.001770	1.49	0.009290	*	1.20	0.086466
1433986_at	BC024659: cDNA sequence BC024659	AV152395	1.46	0.007778	1.21	0.240246		1.01	0.894665
1433999_at	Slk: STE20-like kinase (yeast)	BI111765	1.51	0.016546	1.17	0.271875		1.03	0.808000
1434000_at	Kras: v-Ki-ras2 Kirsten rat sarcoma viral oncogene homolog	BQ176608	2.03	0.000827	1.50	0.041092	*	1.20	0.204067
1434001_at	Ttc9c: tetratricopeptide repeat domain 9C	AV004411	1.53	0.003085	1.21	0.020043		1.04	0.619503
1434002_at	Foxn3: forkhead box N3	AW556347	-1.69	0.020086	-2.09	0.006926	*	-2.23	0.005134	*
1434019_at	Pdap1: PDGFA associated protein 1	BG065186	1.36	0.003922	1.04	0.616257		-1.03	0.785628
1434022_at	Zbtb33: zinc finger and BTB domain containing 33	BB146985	1.61	0.019947	1.18	0.012248		-1.02	0.858371
1434030_at	EG628412 /// Gtpbp10: predicted gene, EG628412 /// GTP-binding protein 10 (putative)	BG068714	1.52	0.034940	1.12	0.088328		1.02	0.754796
1434039_at	Appbp2: amyloid beta precursor protein (cytoplasmic tail) binding protein 2	BB553604	1.53	0.007153	1.29	0.021655		1.16	0.292511
1434040_at	Appbp2: amyloid beta precursor protein (cytoplasmic tail) binding protein 2	BB553604	1.49	0.000788	1.21	0.022315		1.04	0.551940
1434054_at	Mafg: v-maf musculoaponeurotic fibrosarcoma oncogene family, protein G (avian)	BB342453	1.33	0.005130	1.27	0.060671		1.09	0.368038
1434062_at	Rabgap1l: RAB GTPase activating protein 1-like	AV226672	1.43	0.012377	1.13	0.423315		1.10	0.534871
1434080_at	Aebp2: AE binding protein 2	BG064927	1.63	0.026673	1.18	0.125035		-1.04	0.754562
1434081_at	Ap1g1: adaptor protein complex AP-1, gamma 1 subunit	BM245432	1.47	0.000093	1.19	0.135045		1.20	0.207222
1434105_at	Epm2aip1: EPM2A (laforin) interacting protein 1	AV340515	1.43	0.004972	1.03	0.760410		1.05	0.642205
1434108_at	Fbxo11: F-box protein 11	BM250164	1.51	0.005670	1.43	0.059232		1.06	0.700151
1434116_at	Cbx2: chromobox homolog 2 (Drosophila Pc class)	BI693188	-2.08	0.000257	-1.66	0.000945	*	-1.39	0.012417
1434125_at	Utp15: UTP15, U3 small nucleolar ribonucleoprotein, homolog (yeast)	AV227804	1.56	0.005907	1.61	0.004132	*	1.53	0.006927	*
1434129_s_at	Lhfpl2: lipoma HMGIC fusion partner-like 2	BG917242	3.23	0.019782	3.26	0.002203	*	2.26	0.000756	*
1434130_at	Lhfpl2: lipoma HMGIC fusion partner-like 2	BG917242	2.72	0.005956	2.78	0.000304	*	2.15	0.001200
1434134_at	Wdr42a: WD repeat domain 42A	BB123403	-1.79	0.000954	-1.69	0.000689	*	-1.51	0.002388	*
1434142_at	LOC100045551 /// Ppm1d: similar to Protein phosphatase 1D magnesium-dependent, delta /// protein phosphatase 1D magnesium-dependent, delta isoform	BG076151	-1.52	0.001327	-1.74	0.000045	*	-1.56	0.000058	*
1434143_at	Atmin: ATM interactor	BQ266886	1.47	0.004503	1.51	0.004737	*	1.34	0.124175
1434144_s_at	Wdyhv1: WDYHV motif containing 1	BG073505	-1.65	0.001003	-1.96	0.000283	*	-1.51	0.001974	*
1434150_a_at	Higd1c /// Mettl7a1 /// Mettl7a2: HIG1 domain family, member 1C /// methyltransferase like 7A1 /// methyltransferase like 7A2	AV171622	-2.26	0.003885	-1.88	0.004810	*	-1.78	0.008699	*
1434151_at	Mettl7a1: methyltransferase like 7A1	AV171622	-1.63	0.000413	-2.02	0.000748	*	-1.91	0.000578	*
1434168_at	Peo1: progressive external ophthalmoplegia 1 (human)	BB550758	-1.43	0.023886	-1.23	0.092224		-1.11	0.501059
1434182_at	Ddx31: DEAD/H (Asp-Glu-Ala-Asp/His) box polypeptide 31	BB401872	1.61	0.000929	1.48	0.002796		1.53	0.014746
1434185_at	Acaca: acetyl-Coenzyme A carboxylase alpha	BG921646	1.58	0.011812	1.51	0.003017	*	1.45	0.114036
1434200_at	BC010981: cDNA sequence BC010981	AV270842	2.21	0.010552	2.08	0.030029	*	1.33	0.119143
1434215_at	B230308N11Rik: RIKEN cDNA B230308N11 gene	AW554529	1.53	0.007458	1.12	0.383146		-1.03	0.817761
1434219_at	Stim2: stromal interaction molecule 2	BB004503	1.50	0.000153	1.36	0.001864	*	-1.08	0.253690
1434228_at	Ppm2c: protein phosphatase 2C, magnesium dependent, catalytic subunit	AV255921	-2.12	0.003402	-1.94	0.004229	*	-2.57	0.000981	*
1434233_at	2610030H06Rik: RIKEN cDNA 2610030H06 gene	BB429625	1.45	0.013946	1.11	0.409992		-1.06	0.127928
1434236_at	Zdhhc20: zinc finger, DHHC domain containing 20	BB667600	1.58	0.017061	1.48	0.063520		1.08	0.393824
1434241_at	Wdr67: WD repeat domain 67	BG065204	1.52	0.001119	1.10	0.525975		1.07	0.481666
1434243_s_at	Tomm70a: translocase of outer mitochondrial membrane 70 homolog A (yeast)	AV233564	3.13	0.044732	1.89	0.015732		1.55	0.061132
1434252_at	Tmcc3: transmembrane and coiled coil domains 3	BB711990	2.86	0.015926	2.38	0.001893	*	1.78	0.015983	*
1434257_s_at	Pitpnb: phosphatidylinositol transfer protein, beta	AW543558	1.41	0.004218	1.19	0.002800		1.14	0.073591
1434263_at	F630110N24Rik: RIKEN cDNA F630110N24 gene	AV307274	1.39	0.004567	1.53	0.000958	*	1.34	0.032003
1434268_at	Adar: adenosine deaminase, RNA-specific	AV341198	1.34	0.008394	1.42	0.007393	*	1.31	0.013666
1434278_at	Mtm1: X-linked myotubular myopathy gene 1	BG976607	-3.39	0.000551	-1.95	0.002505	*	-1.37	0.062797
1434279_at	Mm.30502.2	BG976607	-2.32	0.003895	-1.55	0.027198		-1.22	0.327330
1434280_at	Mm.30502.2	BG976607	-3.44	0.000466	-1.62	0.003093	*	-1.39	0.093540
1434283_at	LOC100044968: similar to modulator recognition factor 2	BB079486	-2.33	0.001125	-2.28	0.000457	*	-2.85	0.000196	*
1434285_at	Frmd4a: FERM domain containing 4A	BB701578	1.42	0.007980	1.38	0.027931		1.00	0.993848
1434287_at	Agpat5: 1-acylglycerol-3-phosphate O-acyltransferase 5 (lysophosphatidic acid acyltransferase, epsilon)	BG065500	1.80	0.002859	1.54	0.002100	*	1.40	0.138672
1434294_at	Mm.23859.1	BB183166	1.68	0.019941	1.15	0.426952		1.15	0.445883
1434301_at	D330050I23Rik: RIKEN cDNA D330050I23 gene	BE303700	1.51	0.000966	1.44	0.046093		-1.07	0.617241
1434304_s_at	LOC100047601 /// Nus1: similar to DNA segment, Chr 10, ERATO Doi 438, expressed /// nuclear undecaprenyl pyrophosphate synthase 1 homolog (S. cerevisiae)	BE949414	1.65	0.003984	1.40	0.023981		1.23	0.123071
1434312_at	Arf6: ADP-ribosylation factor 6	AA958965	1.64	0.004006	1.44	0.025097		1.14	0.455644
1434314_s_at	Rab11fip5: RAB11 family interacting protein 5 (class I)	BQ177085	-1.43	0.000963	-1.02	0.789638		-1.12	0.173018
1434317_s_at	Tex10: testis expressed gene 10	BG075406	1.38	0.003193	1.09	0.343464		1.00	0.983450
1434320_at	Gtf3c4: general transcription factor IIIC, polypeptide 4	AV221508	1.36	0.000312	1.28	0.012134		1.04	0.632583
1434322_at	Micall2: MICAL-like 2	BB513585	-1.38	0.015312	-1.03	0.785873		1.13	0.378073
1434332_at	Zzz3: zinc finger, ZZ domain containing 3	AV168216	1.53	0.018815	1.14	0.197847		1.02	0.864659
1434336_s_at	Rcor1: REST corepressor 1	AW543416	1.75	0.010322	1.63	0.005644	*	1.32	0.044033
1434355_at	Zfp617: zinc finger protein 617	BB159201	1.51	0.003041	1.09	0.504480		-1.03	0.809652
1434357_a_at	Kpnb1: karyopherin (importin) beta 1	AW544889	1.73	0.006234	1.23	0.197162		1.25	0.113479
1434362_at	Mm.12573.1	BM249454	1.48	0.019912	1.36	0.059951		1.23	0.113826
1434370_s_at	Faf1: Fas-associated factor 1	AV016515	-1.45	0.010992	-1.32	0.025045		-1.14	0.151068
1434371_x_at	Usp7: ubiquitin specific peptidase 7	BB354576	1.51	0.001536	1.34	0.158396		1.16	0.148453
1434378_a_at	Mm.148395.2	BG868949	-2.32	0.000017	-2.88	0.000006	*	-2.45	0.000012	*
1434384_at	Nrip1: nuclear receptor interacting protein 1	BB764550	1.70	0.006578	1.17	0.032799		1.16	0.343260
1434387_at	Itfg3: integrin alpha FG-GAP repeat containing 3	AV251853	-1.42	0.002459	-1.10	0.281379		-1.03	0.740133
1434398_at	Nkrf: NF-kappaB repressing factor	BB396674	2.17	0.000019	2.23	0.000450	*	2.00	0.000028	*
1434402_at	Samd8: sterile alpha motif domain containing 8	BQ176258	2.27	0.005209	1.81	0.011533	*	1.46	0.055723
1434414_at	Foxred2: FAD-dependent oxidoreductase domain containing 2	BM227994	1.47	0.015401	1.40	0.001502	*	1.38	0.006119	*
1434422_at	1700066M21Rik: RIKEN cDNA 1700066M21 gene	AV027153	1.52	0.022589	1.05	0.765236		1.18	0.407360
1434424_at	Mfsd7b: major facilitator superfamily domain containing 7B	BB276950	1.42	0.019548	1.15	0.181650		1.23	0.024185
1434434_s_at	Tcerg1: transcription elongation regulator 1 (CA150)	AW557777	1.60	0.005091	1.32	0.031502		1.29	0.089280
1434435_s_at	Cox17: cytochrome c oxidase, subunit XVII assembly protein homolog (yeast)	BM941165	1.35	0.004667	1.13	0.346664		1.15	0.286653
1434436_at	Morc4: microrchidia 4	AV036158	2.14	0.000571	1.77	0.010859	*	1.69	0.003246	*
1434442_at	Stbd1: starch binding domain 1	BB667844	3.02	0.000239	3.14	0.004731	*	2.26	0.006572	*
1434453_at	Polr3a: polymerase (RNA) III (DNA directed) polypeptide A	BB343487	1.37	0.008251	1.46	0.007574	*	1.39	0.007725	*
1434459_at	Zc3h4: zinc finger CCCH-type containing 4	BF147898	-1.50	0.000324	-1.41	0.005134	*	-1.25	0.040759
1434462_at	BC088983: cDNA sequence BC088983	BB765964	-1.82	0.017844	-1.81	0.018588	*	-1.61	0.028636	*
1434477_at	Heca: headcase homolog (Drosophila)	BE447663	-2.09	0.001210	-2.42	0.001173	*	-2.54	0.000714	*
1434478_at	Heca: headcase homolog (Drosophila)	BE447663	-2.47	0.003911	-3.78	0.001732	*	-3.37	0.002436	*
1434483_at	Usp12: ubiquitin specific peptidase 12	AW539189	1.66	0.006294	1.28	0.050553		1.02	0.836888
1434487_at	Mef2d: myocyte enhancer factor 2D	AV334508	-1.54	0.013637	-1.26	0.230788		-1.38	0.043806
1434496_at	Plk3: polo-like kinase 3 (Drosophila)	BM947855	2.21	0.007719	4.79	0.000021	*	2.74	0.002507	*
1434503_s_at	Lamp2: lysosomal-associated membrane protein 2	BB490768	1.49	0.014657	1.18	0.112644		1.01	0.961674
1434513_at	Atp13a3: ATPase type 13A3	BQ030867	1.79	0.017604	1.45	0.055039		1.12	0.519522
1434515_at	Ncoa1: nuclear receptor coactivator 1	BE996469	1.88	0.014496	1.49	0.014770		1.32	0.007961
1434518_at	Phka2: phosphorylase kinase alpha 2	BG076063	-1.36	0.005108	-1.15	0.045591		-1.30	0.010495
1434520_at	Sc5d: sterol-C5-desaturase (fungal ERG3, delta-5-desaturase) homolog (S. cerevisae)	AU067703	3.34	0.000004	2.25	0.001725	*	2.18	0.006626	*
1434542_at	Gpt2: glutamic pyruvate transaminase (alanine aminotransferase) 2	BI648645	1.98	0.003794	1.56	0.060261		1.32	0.139506
1434549_at	Rab11a: RAB11a, member RAS oncogene family	BI083615	1.61	0.003288	1.43	0.013871	*	1.30	0.050664
1434552_at	Wdr77: WD repeat domain 77	BB372571	1.34	0.000774	1.41	0.005984	*	1.44	0.003225	*
1434556_at	Mm.101113.1	BI437942	1.53	0.012226	1.17	0.481001		1.22	0.396391
1434558_at	Wdr47: WD repeat domain 47	BG075633	1.36	0.005021	1.19	0.044848		1.20	0.041905
1434561_at	Asxl1: additional sex combs like 1 (Drosophila)	BI648411	-1.78	0.000039	-1.64	0.001726	*	-1.70	0.000698	*
1434564_at	E2f3: E2F transcription factor 3	BQ176318	1.62	0.001063	1.52	0.001762	*	1.38	0.030549
1434566_a_at	4732496O08Rik: RIKEN cDNA 4732496O08 gene	BE952228	-1.30	0.000795	-1.18	0.006397		-1.21	0.007883
1434569_at	Mm.21535.2	BB428484	1.71	0.001314	1.83	0.000555	*	1.55	0.000519	*
1434570_at	Bend3: BEN domain containing 3	BG070592	1.85	0.004479	1.91	0.003610	*	1.50	0.012954	*
1434593_at	Eif5a2: eukaryotic translation initiation factor 5A2	AV271901	2.02	0.001058	1.54	0.004200		1.33	0.102188
1434597_at	Larp5: La ribonucleoprotein domain family, member 5	BM200204	1.54	0.006470	1.20	0.130563		1.00	0.977868
1434598_at	Larp5: La ribonucleoprotein domain family, member 5	BM200204	1.52	0.011719	1.17	0.225510		1.04	0.783687
1434604_at	Eif5b: eukaryotic translation initiation factor 5B	BM236870	1.45	0.005054	1.25	0.068705		1.07	0.326270
1434606_at	Erbb3: v-erb-b2 erythroblastic leukemia viral oncogene homolog 3 (avian)	BF140685	-1.79	0.002693	-1.72	0.002303	*	-1.91	0.002258	*
1434607_at	Ddx52: DEAD (Asp-Glu-Ala-Asp) box polypeptide 52	BB132474	1.45	0.017078	1.06	0.707980		-1.04	0.787234
1434608_at	Ddx52: DEAD (Asp-Glu-Ala-Asp) box polypeptide 52	BB132474	1.71	0.001952	1.25	0.044599		1.01	0.941480
1434609_at	Vprbp: Vpr (HIV-1) binding protein	BQ174157	1.50	0.015305	1.31	0.024876		1.20	0.125545
1434613_at	1810013L24Rik: RIKEN cDNA 1810013L24 gene	BM230552	2.03	0.019215	1.57	0.089240		1.28	0.377064
1434620_s_at	Fam13b: family with sequence similarity 13, member B	AV113735	1.51	0.010078	1.10	0.409790		-1.04	0.763974
1434656_at	B230339M05Rik: RIKEN cDNA B230339M05 gene	BE989070	1.40	0.008935	1.11	0.444191		1.04	0.761732
1434666_at	LOC100048247: similar to polycomb group ring finger 5	BF660283	1.58	0.000335	1.22	0.031475		1.14	0.145682
1434674_at	Lyst: lysosomal trafficking regulator	BB463428	1.56	0.009940	1.57	0.015168	*	1.07	0.741073
1434675_at	1700065O13Rik: RIKEN cDNA 1700065O13 gene	BB442939	-1.69	0.002765	-3.60	0.000141	*	-2.34	0.000399	*
1434676_at	Mtmr9: myotubularin related protein 9	BM118290	1.25	0.000791	1.11	0.058583		1.08	0.324067
1434682_at	Zfp770: zinc finger protein 770	AV347367	1.41	0.000940	1.13	0.200526		1.00	0.980094
1434688_x_at	Drg1: developmentally regulated GTP binding protein 1	BM506525	-1.76	0.030163	-1.37	0.101393		-1.12	0.449507
1434689_at	Zfp637: zinc finger protein 637	BM237055	-1.56	0.009235	-1.49	0.016804	*	-1.10	0.320442
1434690_at	Lclat1: lysocardiolipin acyltransferase 1	BM237177	1.48	0.005607	1.52	0.003411	*	1.31	0.001917	*
1434691_at	Sfrs2ip: splicing factor, arginine/serine-rich 2, interacting protein	BB154529	1.48	0.009710	1.23	0.161394		1.12	0.486630
1434692_at	1110034B05Rik: RIKEN cDNA 1110034B05 gene	AW544518	1.40	0.006866	-1.00	0.998903		1.07	0.533303
1434706_at	Vcpip1: valosin containing protein (p97)/p47 complex interacting protein 1	AV175609	1.51	0.009986	1.26	0.154604		-1.07	0.595064
1434717_at	Cul3: cullin 3	BM198837	2.05	0.005107	1.51	0.012572	*	1.20	0.161066
1434721_at	Ankle2: ankyrin repeat and LEM domain containing 2	AV378849	1.50	0.009946	1.11	0.355034		-1.01	0.910470
1434740_at	Scarf2: scavenger receptor class F, member 2	BB484759	-1.41	0.000132	-1.17	0.039340		-1.16	0.008666
1434744_at	Yrdc: yrdC domain containing (E.coli)	BB230053	1.83	0.001404	1.89	0.001190	*	1.91	0.001936	*
1434745_at	Ccnd2: cyclin D2	BQ175880	2.53	0.003668	2.50	0.004338	*	1.91	0.015233	*
1434764_at	Akap11: A kinase (PRKA) anchor protein 11	AW555068	1.60	0.013480	1.22	0.228327		-1.03	0.848083
1434788_at	D930050A07Rik: RIKEN cDNA D930050A07 gene	BQ175713	1.78	0.017382	1.22	0.270278		1.29	0.290332
1434791_at	Atp6v0a2: ATPase, H+ transporting, lysosomal V0 subunit A2	BM229554	1.60	0.002077	1.44	0.016737		1.48	0.030065
1434813_x_at	Wars: tryptophanyl-tRNA synthetase	AI528863	1.40	0.016467	1.30	0.099692		1.13	0.086605
1434817_s_at	Rprd2: Regulation of nuclear pre-mRNA domain containing 2	BM206427	2.33	0.026546	1.85	0.001774	*	1.38	0.054780
1434824_at	Baz1b: bromodomain adjacent to zinc finger domain, 1B	BM118747	1.52	0.005162	1.26	0.116479		1.09	0.458715
1434825_at	Tnrc18: trinucleotide repeat containing 18	BQ175287	-1.81	0.024048	-1.58	0.043192	*	-1.67	0.030017	*
1434831_a_at	Foxo3: forkhead box O3	BB364488	-1.68	0.002660	-1.64	0.002187	*	-1.47	0.013894	*
1434832_at	Foxo3: forkhead box O3	BB364488	-1.74	0.000580	-1.65	0.000438	*	-1.64	0.000367	*
1434835_at	Wapal: wings apart-like homolog (Drosophila)	BM230523	1.59	0.006908	1.10	0.159675		-1.26	0.097755
1434843_at	Fam179b: family with sequence similarity 179, member B	BG070968	1.59	0.018870	1.30	0.070698		1.08	0.570197
1434846_at	Dennd4c: DENN/MADD domain containing 4C	AW557010	1.57	0.012531	1.31	0.122697		1.09	0.490616
1434850_at	Iqgap3: IQ motif containing GTPase activating protein 3	BI083036	-1.52	0.004331	-1.13	0.401208		-1.27	0.071767
1434853_x_at	Mkrn1: makorin, ring finger protein, 1	AA717142	-1.40	0.006523	-1.18	0.083262		-1.18	0.145828
1434859_at	Umps: uridine monophosphate synthetase	BB127793	1.48	0.000976	1.31	0.031082		1.14	0.254888
1434870_at	2810004N23Rik: RIKEN cDNA 2810004N23 gene	BB121003	1.93	0.000220	1.50	0.029444	*	1.26	0.038916
1434895_s_at	Ppp1r13b: protein phosphatase 1, regulatory (inhibitor) subunit 13B	BG064715	1.35	0.001094	1.65	0.002988	*	1.60	0.001752	*
1434901_at	Zbtb2: zinc finger and BTB domain containing 2	BB484975	1.71	0.008994	1.68	0.004970	*	1.19	0.019503
1434949_at	Armc8: armadillo repeat containing 8	BE995635	1.95	0.003003	1.57	0.013935	*	1.24	0.146321
1434951_at	Armc8: armadillo repeat containing 8	BE995635	1.49	0.016198	1.28	0.029164		1.18	0.067213
1434952_at	Cox4nb: COX4 neighbor	BI734783	2.33	0.000679	1.73	0.016445		1.35	0.156847
1434953_at	Ccdc93: coiled-coil domain containing 93	BB027914	1.87	0.027347	1.50	0.012667	*	1.58	0.005366	*
1434958_at	Sacs: sacsin	BG075163	1.74	0.020941	1.63	0.020940	*	1.35	0.185832
1434960_at	Taf9b: TAF9B RNA polymerase II, TATA box binding protein (TBP)-associated factor	AW555571	1.92	0.017771	1.31	0.006395		1.41	0.023888
1434967_at	Zswim6: zinc finger, SWIM domain containing 6	BM938007	1.91	0.000463	1.69	0.016716	*	1.22	0.228854
1434972_x_at	LOC100048559 /// Sfrs1: similar to splicing factor, arginine/serine-rich 1 (splicing factor 2, alternate splicing factor) /// splicing factor, arginine/serine-rich 1 (ASF/SF2)	BG071935	1.38	0.003354	1.15	0.179596		1.06	0.615856
1434995_s_at	Dedd: death effector domain-containing	BE199280	-1.46	0.047972	-1.10	0.427289		1.02	0.884813
1434999_at	Suv420h1: suppressor of variegation 4-20 homolog 1 (Drosophila)	BG793501	1.56	0.004836	1.23	0.280882		-1.14	0.371718
1435000_at	Gspt1: G1 to S phase transition 1	AW537663	1.87	0.007243	1.44	0.000744	*	1.26	0.122938
1435001_at	Plaa: phospholipase A2, activating protein	BM198417	1.96	0.001002	1.52	0.028936	*	1.34	0.073097
1435002_at	Zfp507: zinc finger protein 507	BM249415	1.82	0.003274	1.41	0.014690		1.29	0.078967
1435013_at	Heatr2: HEAT repeat containing 2	BM231491	1.52	0.003688	1.52	0.001390	*	1.46	0.004419	*
1435014_at	Rab39b: RAB39B, member RAS oncogene family	AV162168	2.77	0.000067	2.22	0.000494	*	1.68	0.008318
1435016_at	Trak2: trafficking protein, kinesin binding 2	BB795263	1.72	0.006732	1.48	0.038653	*	1.31	0.012691
1435023_at	Itsn2: intersectin 2	BB794974	1.61	0.023975	1.42	0.018622	*	1.02	0.739306
1435035_at	Rg9mtd2: RNA (guanine-9-) methyltransferase domain containing 2	BG063557	1.94	0.011198	1.42	0.011787		1.21	0.124042
1435072_at	Zfyve1: zinc finger, FYVE domain containing 1	AV327165	-1.70	0.001684	-1.97	0.000722	*	-2.20	0.000581	*
1435077_at	Asxl1: additional sex combs like 1 (Drosophila)	BE956516	-1.94	0.000463	-1.84	0.000254	*	-1.96	0.000210	*
1435081_at	Sypl: synaptophysin-like protein	AV232599	1.69	0.014033	1.21	0.070387		-1.01	0.954268
1435083_at	Ctxn1: cortexin 1	BI155559	-1.59	0.009669	-1.32	0.003477	*	-1.19	0.085335
1435087_at	Zfp362: zinc finger protein 362	BI409907	-1.52	0.014314	-1.19	0.139553		-1.08	0.420347
1435089_at	2010111I01Rik: RIKEN cDNA 2010111I01 gene	BI157086	-1.96	0.020344	-1.96	0.015623	*	-1.64	0.034598	*
1435093_at	Zfyve20: zinc finger, FYVE domain containing 20	AV259377	1.99	0.000302	1.66	0.015679	*	1.34	0.122680
1435099_at	Utp14a: UTP14, U3 small nucleolar ribonucleoprotein, homolog A (yeast)	BF225689	1.72	0.014587	1.25	0.191146		1.05	0.597350
1435101_at	Derl2: Der1-like domain family, member 2	BB389641	1.69	0.002014	1.31	0.044258		1.24	0.097247
1435139_at	Narg1: NMDA receptor-regulated gene 1	AV275156	3.00	0.000168	2.22	0.014662	*	1.88	0.012329	*
1435153_at	Btbd6: BTB (POZ) domain containing 6	AV026558	-1.95	0.032230	-1.50	0.078736		-1.16	0.391277
1435160_at	Ahsa2: AHA1, activator of heat shock protein ATPase homolog 2 (yeast)	BM120737	1.49	0.016965	1.16	0.412614		1.17	0.326470
1435162_at	Prkg2: protein kinase, cGMP-dependent, type II	BB823350	2.12	0.001378	2.54	0.029739	*	1.33	0.088857
1435170_at	Tsr2: TSR2, 20S rRNA accumulation, homolog (S. cerevisiae)	BQ177187	1.89	0.021023	1.17	0.324847		1.17	0.346131
1435173_at	Ate1: arginyltransferase 1	AV175293	1.39	0.020478	1.14	0.158010		1.16	0.138230
1435174_at	LOC100045795 /// Rsbn1: similar to mKIAA3002 protein /// rosbin, round spermatid basic protein 1	AW546080	1.41	0.021905	1.21	0.214258		-1.19	0.091021
1435188_at	Gm129: gene model 129, (NCBI)	BB407125	3.35	0.000921	3.98	0.000190	*	3.14	0.000365	*
1435194_at	Hspa4: heat shock protein 4	AW909503	1.54	0.015358	1.21	0.015148		1.19	0.050069
1435230_at	Ankrd12 /// Ankrd12-like: ankyrin repeat domain 12 /// ankyrin repeat domain 12-like	BB277613	1.85	0.016277	1.40	0.112147		1.20	0.437529
1435235_at	Txnl1: thioredoxin-like 1	BI662855	1.38	0.005970	1.16	0.105400		1.11	0.172898
1435248_a_at	Btaf1: BTAF1 RNA polymerase II, B-TFIID transcription factor-associated, (Mot1 homolog, S. cerevisiae)	BG917504	2.28	0.003045	2.17	0.013686	*	1.45	0.023428	*
1435249_at	Btaf1: BTAF1 RNA polymerase II, B-TFIID transcription factor-associated, (Mot1 homolog, S. cerevisiae)	BG917504	2.28	0.001543	1.99	0.003586	*	1.34	0.009186
1435250_at	Ints8: integrator complex subunit 8	BB206299	1.45	0.000571	1.14	0.341474		1.11	0.322392
1435256_at	Clip3: CAP-GLY domain containing linker protein 3	BQ174720	-1.73	0.000071	-1.33	0.001430	*	-1.19	0.158541
1435281_at	Cpt1c: carnitine palmitoyltransferase 1c	BE956581	-1.46	0.022762	-1.08	0.426639		1.02	0.856263
1435319_at	Ip6k2 /// LOC100044300: inositol hexaphosphate kinase 2 /// hypothetical protein LOC100044300	BB777667	-1.43	0.013774	-1.34	0.010853		-1.43	0.007536	*
1435325_at	Usp46: ubiquitin specific peptidase 46	AV300436	2.09	0.006641	1.78	0.016799		1.69	0.007396
1435327_at	Lpgat1: lysophosphatidylglycerol acyltransferase 1	BG071867	1.85	0.017862	1.55	0.053997		1.25	0.006746
1435333_at	1110007M04Rik: RIKEN cDNA 1110007M04 gene	AV156568	3.40	0.000908	2.67	0.000345	*	2.69	0.001046	*
1435335_a_at	Gnptab: N-acetylglucosamine-1-phosphate transferase, alpha and beta subunits	BG144467	1.69	0.023100	1.57	0.026028	*	1.42	0.011199
1435369_at	Fastkd5: FAST kinase domains 5	BM244352	1.37	0.002100	1.34	0.000916	*	1.20	0.041768
1435377_at	2410002O22Rik: RIKEN cDNA 2410002O22 gene	BB035728	1.41	0.005859	1.19	0.146579		-1.04	0.668616
1435379_at	Urb2: URB2 ribosome biogenesis 2 homolog (S. cerevisiae)	C87981	1.82	0.000533	2.01	0.014025	*	1.64	0.001191	*
1435380_at	Cox10: COX10 homolog, cytochrome c oxidase assembly protein, heme A: farnesyltransferase (yeast), mRNA (cDNA clone MGC:47032 IMAGE:4206826)	BG073490	2.44	0.024254	2.02	0.000474		2.06	0.016805
1435384_at	Ube2n: ubiquitin-conjugating enzyme E2N	BE980685	1.79	0.000704	1.14	0.371908		1.07	0.577242
1435414_s_at	Dctn1: dynactin 1	BF322032	-1.36	0.001294	-1.12	0.130782		-1.11	0.216508
1435440_at	Pdzd8: PDZ domain containing 8	BQ175434	1.86	0.000208	1.47	0.033410	*	1.11	0.356465
1435448_at	Bcl2l11: BCL2-like 11 (apoptosis facilitator)	BM120925	-2.42	0.003289	-2.65	0.003174	*	-2.05	0.001714	*
1435451_at	Hel308: helicase, mus308-like (Drosophila)	BG068026	1.51	0.010603	1.30	0.012593		1.32	0.046577
1435455_at	Iffo2: intermediate filament family orphan 2	BQ031259	2.15	0.012429	2.03	0.004786	*	1.64	0.014744
1435458_at	Pim1: proviral integration site 1	AI323550	-4.94	0.000465	-4.17	0.000104	*	-3.74	0.000207	*
1435460_at	Prkg2: protein kinase, cGMP-dependent, type II	BB363188	2.41	0.000317	2.39	0.010622	*	1.26	0.091109
1435462_at	Plcxd2: phosphatidylinositol-specific phospholipase C, X domain containing 2	BQ176176	3.41	0.000288	2.61	0.015616		1.69	0.079732
1435469_at	Qsox2: quiescin Q6 sulfhydryl oxidase 2	BM237031	2.16	0.005018	1.90	0.002455	*	1.52	0.004201	*
1435483_x_at	Slc25a32: solute carrier family 25, member 32	AI662800	1.65	0.000179	1.85	0.009124	*	1.46	0.057910
1435536_at	Rsc1a1: regulatory solute carrier protein, family 1, member 1	BE137091	1.55	0.002125	1.41	0.028994		1.31	0.068469
1435543_at	Apc: adenomatosis polyposis coli	BM124893	1.80	0.039086	1.24	0.250457		1.12	0.646414
1435544_at	Exosc6: exosome component 6	BB446614	1.39	0.005411	1.59	0.000268	*	1.62	0.000385	*
1435549_at	Trpm4: transient receptor potential cation channel, subfamily M, member 4	BI685685	-1.59	0.007237	-1.12	0.242452		-1.03	0.749400
1435554_at	Tmcc3: transmembrane and coiled coil domains 3	BB771888	2.94	0.000570	2.85	0.000256	*	1.80	0.009428	*
1435562_at	Pdzd8: PDZ domain containing 8	BB795209	1.49	0.023196	1.20	0.202641		1.00	0.994030
1435588_at	Wdfy1: WD repeat and FYVE domain containing 1	BQ031098	1.51	0.034557	1.31	0.016198		1.17	0.194103
1435595_at	1810011O10Rik: RIKEN cDNA 1810011O10 gene	AV016374	2.14	0.001640	2.01	0.002508	*	1.01	0.959922
1435656_at	Gmps: guanine monphosphate synthetase	AW122571	1.55	0.001650	1.26	0.246567		1.18	0.411418
1435662_at	Nkap: NFKB activating protein	BB168118	1.65	0.004536	1.21	0.229974		1.08	0.460076
1435666_at	Mast3: microtubule associated serine/threonine kinase 3	AW553439	-1.41	0.014832	-1.19	0.109859		-1.02	0.795957
1435675_at	Tbc1d12: TBC1D12: TBC1 domain family, member 12	BF228251	1.92	0.009284	1.56	0.036992	*	1.10	0.345736
1435690_at	2310008H09Rik: RIKEN cDNA 2310008H09 gene	BB476775	1.60	0.000528	1.32	0.009929		1.25	0.024154
1435715_x_at	EG545124 /// ENSMUSG00000051559 /// Tdg: predicted gene, EG545124 /// predicted gene, ENSMUSG00000051559 /// thymine DNA glycosylase	BF318654	1.33	0.000650	1.20	0.007312		1.18	0.017730
1435717_at	4833428C12Rik: RIKEN cDNA 4833428C12 gene	AV250971	1.67	0.016844	1.26	0.264401		1.10	0.664910
1435739_at	Lats1: large tumor suppressor	AV254900	1.59	0.005987	1.39	0.124602		1.16	0.227836
1435743_at	Klhl23: kelch-like 23 (Drosophila)	AW548377	1.54	0.000233	1.33	0.022843		1.34	0.051965
1435753_a_at	Nucks1: nuclear casein kinase and cyclin-dependent kinase substrate 1	BM209748	1.49	0.012298	1.12	0.096061		1.04	0.711307
1435754_at	Zyg11b: zyg-ll homolog B (C. elegans)	BQ180736	2.01	0.000100	1.73	0.002380	*	1.33	0.037971
1435764_a_at	Gemin7: gem (nuclear organelle) associated protein 7	BB832885	-1.40	0.027204	-1.21	0.122408		-1.07	0.586850
1435772_at	Kif21b: kinesin family member 21B	AV122249	1.92	0.004426	2.31	0.009962	*	1.71	0.021045	*
1435774_at	LOC106740: hypothetical LOC106740	AV024517	2.32	0.000629	1.69	0.048917	*	1.50	0.035210
1435777_at	Itpripl2: inositol 1,4,5-triphosphate receptor interacting protein-like 2	BB794845	1.49	0.002603	1.36	0.030514		1.01	0.947636
1435781_at	Cand1: cullin associated and neddylation disassociated 1	BB380335	1.71	0.008363	1.36	0.041416		1.22	0.213152
1435789_x_at	Mm.38261.3	C79043	-1.39	0.003142	-1.12	0.082115		-1.01	0.860245
1435797_at	D5Wsu178e: DNA segment, Chr 5, Wayne State University 178, expressed	BB024620	1.90	0.004316	1.49	0.033594		1.26	0.154134
1435801_at	Fktn: fukutin	AV365405	1.84	0.015105	1.41	0.048517		1.33	0.079718
1435855_x_at	Aldh18a1: aldehyde dehydrogenase 18 family, member A1	BF148128	1.56	0.001752	1.43	0.002697	*	1.29	0.020110
1435862_at	Son: Son DNA binding protein	BG067046	1.60	0.001245	1.35	0.059275		1.22	0.105076
1435864_a_at	1810063B05Rik: RIKEN cDNA 1810063B05 gene	BG975168	1.46	0.010952	1.18	0.441149		1.14	0.325184
1435869_s_at	Ap2a2: adaptor protein complex AP-2, alpha 2 subunit	BQ175609	-1.61	0.002569	-1.35	0.013675		-1.31	0.019559
1435874_at	Prkab2: protein kinase, AMP-activated, beta 2 non-catalytic subunit	AV223660	2.01	0.001975	1.61	0.041378	*	1.23	0.062914
1435878_at	Stk38l: serine/threonine kinase 38 like	BB476811	1.85	0.000832	1.62	0.009037		1.77	0.003665	*
1435893_at	Vldlr: very low density lipoprotein receptor	BB127955	3.65	0.003996	2.80	0.009240	*	2.07	0.007313
1435912_at	Ubxn7: UBX domain protein 7	BM220232	-1.63	0.014360	-1.74	0.009413	*	-2.04	0.005027	*
1435926_at	Chml: choroideremia-like	BB529627	1.85	0.006950	1.45	0.096306		1.35	0.106714
1435947_at	Mm.35478.1	BQ175669	2.61	0.012530	1.86	0.023409	*	1.70	0.061314
1435953_at	Btaf1: BTAF1 RNA polymerase II, B-TFIID transcription factor-associated, (Mot1 homolog, S. cerevisiae)	AW494978	2.27	0.011727	1.79	0.029326	*	1.43	0.063606
1435970_at	LOC100044468 /// Nlk: similar to nemo-like kinase /// nemo like kinase	AU035920	1.71	0.000979	1.52	0.003044	*	1.39	0.009310	*
1436004_at	Usp27x: ubiquitin specific peptidase 27, X chromosome	BB021271	1.83	0.016303	1.91	0.017238	*	1.23	0.049257
1436007_a_at	LOC100048066 /// Thumpd1: similar to THUMP domain containing 1 /// THUMP domain containing 1	BM233005	1.87	0.000001	1.63	0.015526	*	1.37	0.004004	*
1436015_s_at	Stk4: serine/threonine kinase 4	BB141897	1.45	0.038451	1.39	0.003239	*	1.20	0.016319
1436027_at	Osbpl11: oxysterol binding protein-like 11	BM220135	1.49	0.021694	1.29	0.107464		1.10	0.569281
1436028_at	Tmem33: transmembrane protein 33	BB795429	2.08	0.002193	1.54	0.001705	*	1.38	0.031190
1436036_at	Whsc1: Wolf-Hirschhorn syndrome candidate 1 (human)	BB441606	1.56	0.000998	1.31	0.099112		1.19	0.086242
1436040_at	LOC100039864: PREDICTED: Mus musculus hypothetical protein LOC100039864 (LOC100039864), mRNA	BI180630	1.97	0.017191	1.43	0.165684		1.16	0.431420
1436052_at	1700020O03Rik: RIKEN cDNA 1700020O03 gene	AW494764	2.08	0.002068	2.00	0.002541	*	1.37	0.098454
1436062_at	Arcn1: archain 1	BB757123	1.36	0.000652	1.07	0.287791		-1.03	0.632805
1436081_a_at	Zfp414: zinc finger protein 414	BE632205	-1.35	0.001191	-1.24	0.070312		1.01	0.861499
1436089_at	Ints6: integrator complex subunit 6	BB401056	3.38	0.001097	2.27	0.001035		1.53	0.021137
1436119_at	Aldh1l2: aldehyde dehydrogenase 1 family, member L2	BM231794	2.44	0.009692	1.81	0.027229	*	1.58	0.054392
1436120_at	Setdb2: SET domain, bifurcated 2	AW552579	2.29	0.000003	1.98	0.006942		1.50	0.008767
1436125_at	D16Ertd472e: DNA segment, Chr 16, ERATO Doi 472, expressed	AV381575	2.28	0.006836	1.65	0.023896	*	1.44	0.080748
1436158_at	Eif4ebp2: eukaryotic translation initiation factor 4E binding protein 2	BI453292	-1.43	0.004007	-1.13	0.093055		-1.07	0.310605
1436161_at	Pds5b: PDS5, regulator of cohesion maintenance, homolog B (S. cerevisiae)	BB442341	1.49	0.004278	1.04	0.733431		-1.06	0.691321
1436164_at	Slc30a1: solute carrier family 30 (zinc transporter), member 1	BE685959	7.16	0.018352	6.71	0.019620	*	10.81	0.002392	*
1436175_at	Atxn7: ataxin 7	AV227511	1.87	0.008082	1.50	0.025425		1.36	0.205928
1436179_a_at	Dnajc5: DnaJ (Hsp40) homolog, subfamily C, member 5	BB108239	1.53	0.000714	1.30	0.014116		1.15	0.098489
1436180_at	Dnajc5: DnaJ (Hsp40) homolog, subfamily C, member 5	BB108239	1.57	0.000785	1.44	0.003434	*	1.25	0.032917
1436186_at	E2f8: E2F transcription factor 8	BM247465	1.58	0.013407	1.26	0.144017		1.43	0.201484
1436199_at	Trim14: tripartite motif-containing 14	AU042532	-2.80	0.005384	-3.25	0.004443	*	-2.13	0.006962	*
1436200_at	Lonrf3: LON peptidase N-terminal domain and ring finger 3	BE956940	2.71	0.002459	2.19	0.005236	*	1.68	0.039726	*
1436215_at	Ipmk: inositol polyphosphate multikinase	BB081797	1.73	0.002411	1.47	0.017914	*	1.21	0.153032
1436216_s_at	2610204M08Rik: RIKEN cDNA 2610204M08 gene	BM234799	-1.37	0.005085	-1.10	0.403289		-1.10	0.319393
1436247_at	Ints2: integrator complex subunit 2	AW552294	1.50	0.003596	1.26	0.041532		1.16	0.160828
1436256_at	Grpel2: GrpE-like 2, mitochondrial	BF225397	1.75	0.003695	1.43	0.004423		1.40	0.004626
1436299_at	Gls: glutaminase	BE373308	1.53	0.017602	1.19	0.022052		1.02	0.771450
1436301_at	Dstyk: dual serine/threonine and tyrosine protein kinase	BB435342	-1.64	0.002680	-1.92	0.000594	*	-1.77	0.003631	*
1436313_at	Scyl2: SCY1-like 2 (S. cerevisiae)	BM249802	1.91	0.003117	1.33	0.065604		1.25	0.105187
1436316_at	9430029L20Rik: RIKEN cDNA 9430029L20 gene	BB091321	-1.48	0.011600	-1.12	0.296837		-1.28	0.081182
1436329_at	Egr3: early growth response 3	AV346607	3.82	0.000013	5.32	0.005082	*	1.23	0.105988
1436332_at	Hspb6: heat shock protein, alpha-crystallin-related, B6	BB755506	-1.51	0.011902	-1.18	0.101838		-1.07	0.484332
1436334_at	Synj1: synaptojanin 1	BM232846	1.91	0.035425	1.60	0.017692	*	1.43	0.047836
1436348_at	Gm505: Gene model 505, (NCBI), mRNA (cDNA clone MGC:189878 IMAGE:9007378)	BB447409	2.05	0.000886	1.62	0.000256	*	1.43	0.019130	*
1436362_x_at	100043775 /// 2700079J08Rik /// Ccrn4l: predicted gene, 100043775 /// RIKEN cDNA 2700079J08 gene /// CCR4 carbon catabolite repression 4-like (S. cerevisiae)	AA798895	-1.88	0.001118	-1.72	0.001940	*	-1.37	0.047285
1436387_at	C330006P03Rik: RIKEN cDNA C330006P03 gene	BB398124	5.75	0.003842	5.94	0.050159		2.93	0.004218
1436420_a_at	Ipo4: importin 4	BB390936	-1.42	0.006250	-1.09	0.222654		-1.08	0.376873
1436421_s_at	Arpc5l: actin related protein 2/3 complex, subunit 5-like	BB403233	2.22	0.004524	1.97	0.002404	*	1.70	0.000010	*
1436422_at	BC026590: cDNA sequence BC026590	BB459141	1.77	0.002910	1.57	0.010941	*	1.63	0.006704	*
1436446_at	2310007O11Rik: RIKEN cDNA 2310007O11 gene	BQ176469	1.50	0.006204	1.41	0.001717	*	1.17	0.026308
1436457_at	F830028O17Rik: RIKEN cDNA F830028O17 gene	BB458100	-2.00	0.036662	-1.19	0.435936		-1.00	0.993971
1436459_at	Mm.102944.1	BG073622	1.65	0.014081	1.37	0.110979		1.37	0.087740
1436495_s_at	Zfp260: zinc finger protein 260	AV171447	-1.43	0.020251	-1.80	0.005487	*	-1.51	0.022039	*
1436499_at	Sgms1: sphingomyelin synthase 1	AW985925	1.65	0.002010	1.41	0.012061	*	1.01	0.900555
1436511_at	BC031781: cDNA sequence BC031781	BM935102	1.39	0.004937	1.24	0.014612		-1.00	0.981291
1436518_at	Mm.34540.2	BM231854	1.94	0.006082	1.61	0.001629	*	1.65	0.002048	*
1436520_at	Ahnak2: AHNAK nucleoprotein 2	BB378317	-1.41	0.004910	-1.11	0.477865		-1.20	0.315969
1436531_at	Metap2: methionine aminopeptidase 2	BB447764	1.41	0.001421	1.21	0.028012		1.09	0.327688
1436549_a_at	Hnrnpa1: heterogeneous nuclear ribonucleoprotein A1	BE685966	-1.49	0.009692	-1.56	0.003548	*	-1.52	0.005229	*
1436585_at	BB182297: expressed sequence BB182297	BB506740	2.23	0.008637	1.39	0.247989		1.52	0.087554
1436594_at	Zfp719: zinc finger protein 719	BB281667	1.62	0.003515	1.44	0.052490		1.32	0.033665
1436595_at	Rbm34: RNA binding motif protein 34	AV328743	1.57	0.006824	1.34	0.038170		1.29	0.064266
1436645_a_at	Cnot4: CCR4-NOT transcription complex, subunit 4	BB066603	1.57	0.012395	1.32	0.015448		1.37	0.026162
1436695_x_at	Elmod3 /// LOC100047355: ELMO/CED-12 domain containing 3 /// similar to RNA binding motif and ELMO domain 1	BB557382	-1.66	0.009231	-1.33	0.085984		-1.24	0.108743
1436705_at	Mmgt1: membrane magnesium transporter 1	BB262218	1.89	0.000040	1.35	0.041289		1.36	0.032338
1436724_a_at	Lgtn: ligatin	BB238390	-1.45	0.013165	-1.16	0.146640		-1.11	0.259305
1436736_x_at	D0H4S114: DNA segment, human D4S114	BB369191	-1.67	0.049239	-2.14	0.021570	*	-1.43	0.115188
1436747_at	Fam100b: family with sequence similarity 100, member B	BE570477	-2.02	0.000294	-1.76	0.006484	*	-1.97	0.000212	*
1436753_at	Adck5: aarF domain containing kinase 5	BB317588	-1.60	0.001033	-1.26	0.012629		-1.05	0.635110
1436774_at	Sel1l: sel-1 suppressor of lin-12-like (C. elegans)	BI661339	1.35	0.007546	1.15	0.080715		1.04	0.612946
1436797_a_at	Surf4: surfeit gene 4	AW990392	-1.38	0.013789	-1.12	0.204254		1.05	0.627507
1436817_at	Exoc5: exocyst complex component 5	AV025913	1.70	0.003981	1.17	0.261296		1.06	0.735343
1436824_x_at	Rnf26: ring finger protein 26	BB238427	-2.18	0.000337	-1.65	0.001102	*	-1.34	0.018961
1436830_at	Marveld1: MARVEL (membrane-associating) domain containing 1	BB324084	-1.91	0.000054	-1.68	0.007970	*	-1.07	0.296806
1436841_at	B230380D07Rik: RIKEN cDNA B230380D07 gene	AV229336	1.84	0.040661	1.03	0.821098		1.03	0.821980
1436842_at	B230380D07Rik: RIKEN cDNA B230380D07 gene	AV229336	1.65	0.039334	1.21	0.283905		-1.03	0.878197
1436856_x_at	Tars2: threonyl-tRNA synthetase 2, mitochondrial (putative)	BB549252	-1.51	0.004621	-1.14	0.235902		-1.14	0.124985
1436859_at	2700007P21Rik: RIKEN cDNA 2700007P21 gene	AV342631	1.93	0.000790	1.51	0.032410	*	1.33	0.028949
1436896_at	Ints9: integrator complex subunit 9	AV304373	-1.54	0.000265	-1.51	0.000358	*	-1.32	0.002261	*
1436913_at	Cdc14a: CDC14 cell division cycle 14 homolog A (S. cerevisiae)	BB479310	2.06	0.018703	1.84	0.005667		1.38	0.127760
1436917_s_at	Gpsm1: G-protein signalling modulator 1 (AGS3-like, C. elegans)	BB491018	-1.51	0.032859	-1.33	0.068096		-1.20	0.181464
1436925_at	Foxn3: forkhead box N3	AV228812	-2.01	0.001272	-2.51	0.000249	*	-2.27	0.000935	*
1436968_x_at	Klhl24: kelch-like 24 (Drosophila)	BB328076	-6.72	0.017972	-6.60	0.018300	*	-6.20	0.018407	*
1436970_a_at	Pdgfrb: platelet derived growth factor receptor, beta polypeptide	AA499047	-1.97	0.002767	-1.69	0.004570	*	-1.61	0.009802	*
1436979_x_at	Rbm14: RNA binding motif protein 14	AV213382	-1.43	0.008544	-1.11	0.213365		-1.05	0.621336
1436984_at	Abi2: abl-interactor 2	BG261647	1.42	0.004236	1.35	0.056344		1.10	0.334689
1436993_x_at	Pfn2: profilin 2	BB560492	1.71	0.001346	1.71	0.000391	*	1.76	0.006302	*
1437007_x_at	Usp39: ubiquitin specific peptidase 39	BB446580	1.62	0.000281	1.50	0.000890	*	1.43	0.000395	*
1437016_x_at	LOC100047558 /// Rap2c: similar to RAP2C, member of RAS oncogene family /// RAP2C, member of RAS oncogene family	BB233502	1.75	0.019961	1.40	0.007135	*	1.15	0.235037
1437021_at	Arl13b: ADP-ribosylation factor-like 13B	AV225959	1.59	0.000559	1.05	0.583272		-1.12	0.318214
1437043_a_at	Fam125a: family with sequence similarity 125, member A	AV012400	-1.48	0.039199	-1.05	0.726998		1.09	0.532678
1437046_x_at	Fam63a: family with sequence similarity 63, member A	AI639566	-1.37	0.000836	-1.15	0.060452		-1.19	0.038491
1437069_at	Osbpl8: oxysterol binding protein-like 8	BG969333	1.87	0.012436	1.31	0.235917		1.05	0.802536
1437071_at	Eif1ay: eukaryotic translation initiation factor 1A, Y-linked	BB471576	1.55	0.024542	1.07	0.651497		-1.07	0.706472
1437077_at	Dcun1d2: DCN1, defective in cullin neddylation 1, domain containing 2 (S. cerevisiae)	AV300673	1.98	0.009280	1.58	0.014693		1.65	0.078365
1437079_at	Slc18a2: solute carrier family 18 (vesicular monoamine), member 2	AV334638	2.71	0.002010	1.31	0.174345		1.06	0.842288
1437087_at	2210408K08Rik: RIKEN cDNA 2210408K08 gene	AV079268	1.93	0.006056	1.50	0.052879		1.27	0.319479
1437088_at	Sdad1: SDA1 domain containing 1	BB480041	2.57	0.006361	2.12	0.022562	*	1.52	0.012667
1437119_at	Ern1: Endoplasmic reticulum (ER) to nucleus signalling 1 (Ern1), mRNA	BG075179	1.74	0.001137	1.94	0.009627	*	1.41	0.017123	*
1437133_x_at	Akr1b3: aldo-keto reductase family 1, member B3 (aldose reductase)	AV127085	-1.31	0.006408	-1.06	0.237836		-1.03	0.610050
1437143_a_at	Txndc1: thioredoxin domain containing 1	AV310544	1.43	0.010297	1.08	0.340609		1.07	0.346285
1437152_at	Mex3b: mex3 homolog B (C. elegans)	BG072837	2.66	0.000721	3.02	0.018407	*	1.21	0.436275
1437177_at	Larp4: La ribonucleoprotein domain family, member 4	BI964325	1.85	0.014197	1.41	0.049967		1.32	0.097109
1437180_at	Snrnp48: small nuclear ribonucleoprotein 48 (U11/U12)	BE824567	1.66	0.035077	1.29	0.129958		1.56	0.052855
1437186_at	BC055324: cDNA sequence BC055324	AV132065	-1.52	0.000634	-1.48	0.000804	*	-1.37	0.002462	*
1437199_at	Mm.52043.1	BB442784	2.27	0.022600	4.81	0.000445	*	2.05	0.035779	*
1437200_at	Fcho2: FCH domain only 2	BM235711	-1.63	0.015267	-1.85	0.007950	*	-1.86	0.009802	*
1437204_a_at	Tcf25: transcription factor 25 (basic helix-loop-helix)	BE988778	-1.47	0.010283	-1.39	0.021463	*	-1.35	0.029189
1437209_at	Cep76: centrosomal protein 76	AV324566	2.12	0.000112	1.69	0.004105	*	1.28	0.151119
1437211_x_at	Elovl5: ELOVL family member 5, elongation of long chain fatty acids (yeast)	BB254141	1.72	0.000514	1.39	0.000855	*	1.20	0.072780
1437223_s_at	Xbp1: X-box binding protein 1	AV051768	1.60	0.007216	2.12	0.001949	*	1.72	0.000942	*
1437224_at	Rtn4: reticulon 4	BE988775	-1.88	0.006854	-1.99	0.003465	*	-1.98	0.003311	*
1437238_x_at	Nmd3: NMD3 homolog (S. cerevisiae)	BB233370	2.05	0.001224	1.79	0.004170	*	1.59	0.005492	*
1437244_at	Gas2l3: growth arrest-specific 2 like 3	BB770972	1.54	0.017186	1.20	0.188765		1.10	0.544331
1437250_at	Mreg: melanoregulin	AV298358	1.91	0.020059	1.98	0.009130	*	1.88	0.000398	*
1437318_at	Pak3: p21 (CDKN1A)-activated kinase 3	BB468082	-1.56	0.004340	-2.22	0.000491	*	-2.24	0.002915	*
1437325_x_at	Aldh18a1: aldehyde dehydrogenase 18 family, member A1	BB251523	1.74	0.000436	1.55	0.021461	*	1.34	0.016146
1437333_x_at	Aldh18a1: aldehyde dehydrogenase 18 family, member A1	BB833010	1.53	0.001465	1.47	0.005450	*	1.25	0.016860
1437359_at	Rnps1: ribonucleic acid binding protein S1	BI793607	-1.55	0.017189	-1.11	0.337848		-1.00	0.968271
1437362_at	Ccdc76: coiled-coil domain containing 76	BF147713	1.76	0.004250	1.41	0.129282		1.20	0.272122
1437377_a_at	Polrmt: polymerase (RNA) mitochondrial (DNA directed)	BB739221	-1.78	0.000475	-1.49	0.002933	*	-1.22	0.029089
1437382_at	Acvr2a: activin receptor IIA	BG066107	1.71	0.005407	1.13	0.291063		-1.03	0.825665
1437405_a_at	Igfbp4: insulin-like growth factor binding protein 4	BB787243	1.52	0.008561	1.34	0.002664		1.38	0.072556
1437414_at	Zfp217: zinc finger protein 217	AW987152	-1.45	0.004454	-1.35	0.007732	*	-1.53	0.002849	*
1437419_at	Bmp2k: BMP2 inducible kinase	BB329439	2.35	0.003344	2.02	0.000029	*	1.39	0.033634
1437424_at	Syde2: synapse defective 1, Rho GTPase, homolog 2 (C. elegans)	BG069296	1.57	0.018174	1.19	0.163501		1.21	0.284731
1437447_s_at	Ercc1: excision repair cross-complementing rodent repair deficiency, complementation group 1	BB815240	-1.48	0.015185	-1.16	0.196910		-1.01	0.873250
1437455_a_at	Btg1 /// LOC100047353: B-cell translocation gene 1, anti-proliferative /// similar to myocardial vascular inhibition factor	AW322026	-1.40	0.006277	-1.13	0.210800		-1.25	0.029264
1437461_s_at	Rnpc3: RNA-binding region (RNP1, RRM) containing 3	BB557441	1.36	0.001757	1.20	0.255459		1.17	0.255306
1437470_at	Pknox1: Pbx/knotted 1 homeobox	AW539022	1.47	0.008411	1.42	0.007312	*	1.19	0.186516
1437484_at	Zbtb5: zinc finger and BTB domain containing 5	AI267092	-1.53	0.017938	-1.51	0.010221	*	-1.31	0.037495
1437486_at	Gprc5a: G protein-coupled receptor, family C, group 5, member A	BG064659	-1.51	0.001959	-1.11	0.287691		-1.32	0.014439
1437490_x_at	LOC640502 /// Uap1: similar to UDP-N-acetylhexosamine pyrophosphorylase /// UDP-N-acetylglucosamine pyrophosphorylase 1	BB506562	1.85	0.000737	1.79	0.000748	*	1.67	0.005757	*
1437495_at	LOC100047187 /// Mbtps2 /// Yy2: similar to zinc finger, X-linked, duplicated B /// membrane-bound transcription factor peptidase, site 2 /// Yy2 transcription factor	AV272026	1.68	0.007702	1.39	0.088949		1.24	0.164992
1437500_at	Noc3l: nucleolar complex associated 3 homolog (S. cerevisiae)	AV306749	2.63	0.007429	1.98	0.051968		1.69	0.032714
1437520_a_at	Nup85: nucleoporin 85	BB320388	-1.41	0.036095	-1.23	0.110913		-1.15	0.243125
1437550_at	Dhx36: DEAH (Asp-Glu-Ala-His) box polypeptide 36	BB757452	1.46	0.001866	-1.10	0.457962		-1.04	0.719460
1437565_a_at	Gnl2 /// LOC633966: guanine nucleotide binding protein-like 2 (nucleolar) /// similar to guanine nucleotide binding protein-like 2 (nucleolar)	BI666155	1.64	0.000451	1.50	0.016280	*	1.31	0.042016
1437576_at	2810427A07Rik: RIKEN cDNA 2810427A07 gene	C76158	-1.39	0.007969	-1.27	0.023728		-1.05	0.698922
1437593_x_at	Api5: apoptosis inhibitor 5	BB449248	1.36	0.002116	1.18	0.027645		1.06	0.550814
1437606_at	9530048O09Rik: RIKEN cDNA 9530048O09 gene	BB829614	2.07	0.015808	2.21	0.001265	*	1.73	0.021485
1437611_x_at	Kif2c: kinesin family member 2C	BB104669	-1.50	0.018027	-1.45	0.024834	*	-1.43	0.029760	*
1437618_x_at	Gpr85: G protein-coupled receptor 85	BB273882	1.78	0.008541	1.49	0.004097	*	1.38	0.062462
1437626_at	Zfp36l2: zinc finger protein 36, C3H type-like 2	BB031791	2.15	0.000301	2.53	0.011093	*	1.43	0.036717
1437628_s_at	Rhoa: ras homolog gene family, member A	AV213413	-1.48	0.036631	-1.26	0.116975		-1.04	0.745076
1437642_at	Agfg2: ArfGAP with FG repeats 2	BB243375	1.51	0.020170	1.90	0.003489	*	1.86	0.002463	*
1437666_x_at	Gm1821 /// LOC100048105 /// Rps27a /// Ubb /// Ubc: gene model 1821, (NCBI) /// similar to Ubc protein /// ribosomal protein S27a /// ubiquitin B /// ubiquitin C	AW551908	-1.65	0.000153	-1.34	0.005310	*	-1.15	0.067189
1437689_x_at	Clu: clusterin	AV152288	-1.46	0.001939	-1.34	0.011831		-1.24	0.014794
1437696_at	BC049807: cDNA sequence BC049807	BG071037	1.63	0.003470	1.38	0.079630		-1.01	0.930514
1437716_x_at	Kif22: kinesin family member 22	BB251322	-1.33	0.016037	-1.20	0.067181		-1.34	0.011729	*
1437730_at	Ppp2r2a: protein phosphatase 2 (formerly 2A), regulatory subunit B (PR 52), alpha isoform	C78402	1.31	0.000258	1.17	0.020963		1.03	0.485948
1437734_at	Ppp1r12a: protein phosphatase 1, regulatory (inhibitor) subunit 12A	AV309184	1.40	0.007903	1.17	0.186610		-1.02	0.835592
1437743_at	Aebp2: AE binding protein 2	BM242614	1.87	0.034698	1.25	0.302927		1.14	0.413309
1437758_a_at	Slc4a1ap: solute carrier family 4 (anion exchanger), member 1, adaptor protein	BE133664	1.50	0.000425	1.11	0.254657		1.06	0.615027
1437832_x_at	LOC100046672 /// Wars: similar to Wars protein /// tryptophanyl-tRNA synthetase	BB785450	1.56	0.011781	1.42	0.057501		1.30	0.026198
1437843_s_at	Nupl1: nucleoporin like 1	AV303002	1.64	0.000046	1.33	0.010612		1.24	0.068417
1437852_x_at	Cpsf3: cleavage and polyadenylation specificity factor 3	BB147177	-1.40	0.009171	-1.21	0.033194		-1.13	0.123066
1437900_at	4930523C07Rik: RIKEN cDNA 4930523C07 gene	AV032877	-1.59	0.013348	-1.63	0.010100	*	-1.53	0.019212
1437921_x_at	Zfp516: zinc finger protein 516	AW744723	-1.66	0.000030	-1.32	0.022651		-1.35	0.036109
1437992_x_at	Gja1: gap junction protein, alpha 1	BB039269	1.51	0.004143	1.40	0.003020	*	1.11	0.161323
1438011_at	Pcyt1a: phosphate cytidylyltransferase 1, choline, alpha isoform	BB280291	1.69	0.002046	1.57	0.001239	*	1.36	0.022188	*
1438019_at	Ippk: inositol 1,3,4,5,6-pentakisphosphate 2-kinase	BM196347	1.98	0.000546	2.18	0.000255	*	1.68	0.001970
1438042_at	Shox2: short stature homeobox 2	AV332957	1.46	0.011994	1.08	0.534910		-1.06	0.661143
1438045_at	Eea1: early endosome antigen 1	AW556344	2.42	0.007386	1.98	0.029225	*	1.64	0.015113	*
1438050_x_at	EG668525: predicted gene, EG668525	BG966742	-2.07	0.002379	-1.50	0.016078		-1.22	0.137198
1438079_at	BC050078: cDNA sequence BC050078	AV290754	-2.19	0.000515	-2.28	0.001371	*	-1.93	0.001167	*
1438117_x_at	Tmem41b: transmembrane protein 41B	BB508081	1.47	0.005690	1.19	0.033976		1.15	0.196762
1438140_a_at	Zfp64: zinc finger protein 64	BF020964	-1.64	0.002756	-1.12	0.411120		1.06	0.723129
1438163_x_at	Rhbdd2: Rhomboid domain containing 2 (Rhbdd2), mRNA	BB451238	-1.48	0.026026	-1.08	0.495553		-1.11	0.412525
1438181_x_at	Tm2d2: TM2 domain containing 2	BB302809	-1.33	0.013528	-1.10	0.225463		1.02	0.865742
1438205_at	1110014N23Rik: RIKEN cDNA 1110014N23 gene	BE692418	-2.12	0.028925	-1.51	0.102135		-1.24	0.313000
1438211_s_at	Dbp: D site albumin promoter binding protein	BB550183	-1.86	0.017407	-1.59	0.027947	*	-1.23	0.240837
1438215_at	Mm.6787.4	BB517005	-1.93	0.044104	-2.48	0.000103	*	-1.39	0.145833
1438255_at	Foxn3: forkhead box N3	BM196962	-1.76	0.010230	-2.22	0.003833	*	-1.98	0.002808	*
1438258_at	Vldlr: very low density lipoprotein receptor	BE647363	3.71	0.002138	2.58	0.012349		1.69	0.094680
1438291_x_at	100043481 /// OTTMUSG00000009529 /// Rpl37: predicted gene, 100043481 /// predicted gene, OTTMUSG00000009529 /// ribosomal protein L37	AV069169	-1.35	0.002881	-1.08	0.208480		1.02	0.749656
1438307_at	Mm.138561.1	AV317732	1.54	0.008071	1.07	0.458585		-1.02	0.876579
1438310_at	Mm.178542.1	BB353853	3.14	0.011935	2.35	0.041751	*	1.88	0.101542
1438321_x_at	Fam63a: family with sequence similarity 63, member A	BB010153	-1.50	0.014303	-1.15	0.199515		-1.18	0.217697
1438322_x_at	Fdft1: farnesyl diphosphate farnesyl transferase 1	BB028312	1.93	0.024607	1.90	0.006276	*	1.80	0.003379	*
1438370_x_at	Dos: downstream of Stk11	BB357126	1.61	0.021396	2.31	0.001722	*	1.63	0.042503	*
1438385_s_at	Gpt2: glutamic pyruvate transaminase (alanine aminotransferase) 2	BB068040	1.94	0.002139	1.67	0.056479		1.41	0.022272
1438386_x_at	Mat2a: methionine adenosyltransferase II, alpha	BB470596	1.66	0.000765	1.86	0.000338	*	1.65	0.001143	*
1438400_at	4632411B12Rik: RIKEN cDNA 4632411B12 gene	BG067263	1.45	0.004661	1.28	0.026583		1.08	0.393620
1438415_s_at	Yipf2: Yip1 domain family, member 2	AV166218	-1.59	0.015500	-1.31	0.073820		-1.26	0.094269
1438435_at	Acer3: alkaline ceramidase 3	BB329313	1.95	0.004067	1.57	0.025644	*	1.22	0.252920
1438480_a_at	Thyn1: thymocyte nuclear protein 1	AV301675	1.46	0.030955	1.24	0.095634		1.37	0.032744
1438487_s_at	Zzz3: zinc finger, ZZ domain containing 3	BB724567	1.57	0.020540	1.40	0.156366		1.26	0.287311
1438506_s_at	Abi1: abl-interactor 1	AV330821	1.55	0.007603	1.23	0.179075		1.13	0.477037
1438519_at	Klhl24: kelch-like 24 (Drosophila)	BM124262	-6.38	0.001588	-6.35	0.001589	*	-6.21	0.001604	*
1438561_x_at	Tmem180: transmembrane protein 180	BB400326	-1.44	0.027679	-1.10	0.415350		1.08	0.453085
1438562_a_at	Ptpn2: protein tyrosine phosphatase, non-receptor type 2	AV167543	1.35	0.003636	1.06	0.370875		1.03	0.724044
1438578_a_at	Btbd10 /// LOC100047893: BTB (POZ) domain containing 10 /// similar to BTB (POZ) domain containing 10	BG064119	2.17	0.002296	1.71	0.001243	*	1.64	0.010146	*
1438630_x_at	Mat2a: methionine adenosyltransferase II, alpha	AV260654	1.70	0.004551	1.92	0.000256	*	1.64	0.001512	*
1438657_x_at	EG667723 /// LOC100044742 /// OTTMUSG00000011595 /// OTTMUSG00000026290 /// Ptp4a1: predicted gene, EG667723 /// similar to tyrosine phosphatase /// predicted gene, OTTMUSG00000011595 /// predicted gene, OTTMUSG00000026290 /// protein tyrosine phosphatase 4a1	BB043450	2.06	0.001572	1.67	0.000096	*	1.44	0.008832	*
1438661_a_at	Arf2: ADP-ribosylation factor 2	AV023312	1.73	0.024883	1.53	0.072453		1.51	0.003741	*
1438669_at	Wdr40a: WD repeat domain 40A	BB735632	-1.65	0.000252	-1.37	0.002822	*	-1.36	0.000683	*
1438673_at	Slc4a7: solute carrier family 4, sodium bicarbonate cotransporter, member 7	AW555750	1.75	0.008680	1.37	0.163685		1.14	0.572684
1438682_at	Pik3r1: phosphatidylinositol 3-kinase, regulatory subunit, polypeptide 1 (p85 alpha)	BB426164	3.23	0.000647	2.26	0.003015	*	1.98	0.051640
1438684_at	Nuak1: NUAK family, SNF1-like kinase, 1	BF021001	-1.49	0.044849	-2.01	0.012963	*	-1.43	0.058318
1438695_at	C230091D08Rik: RIKEN cDNA C230091D08 gene	AU067723	1.88	0.016809	1.20	0.177049		1.24	0.374497
1438701_at	Bicd1: bicaudal D homolog 1 (Drosophila)	BB130665	2.55	0.025759	1.60	0.010687		1.65	0.075460
1438702_at	Flrt2: fibronectin leucine rich transmembrane protein 2	BG075699	-1.78	0.019314	-2.93	0.004140	*	-2.83	0.003497	*
1438750_at	Atrx: Alpha thalassemia/mental retardation syndrome X-linked homolog (human) (Atrx), mRNA	BB425841	1.62	0.023673	1.23	0.267005		1.15	0.491257
1438786_a_at	Mm.18001.2	AV258879	1.93	0.041687	1.56	0.071647		1.35	0.259857
1438790_x_at	Tmem41b: transmembrane protein 41B	AA589282	1.30	0.002671	1.10	0.127513		1.03	0.650701
1438798_at	4931406P16Rik: RIKEN cDNA 4931406P16 gene	BB764190	-1.77	0.009800	-1.40	0.032219		-1.54	0.021049	*
1438803_s_at	Snx16: sorting nexin 16	BB224195	1.48	0.010586	1.16	0.107678		-1.12	0.372910
1438818_at	Nmd3: NMD3 homolog (S. cerevisiae)	BF020788	1.66	0.014921	1.48	0.017021		1.47	0.063876
1438824_at	Slc20a1: solute carrier family 20, member 1	BB465699	1.58	0.018453	2.08	0.004455	*	1.61	0.024630	*
1438844_x_at	Spata5: spermatogenesis associated 5	BB819052	1.96	0.001972	2.02	0.019134	*	1.45	0.010156
1438855_x_at	Tnfaip2: tumor necrosis factor, alpha-induced protein 2	BB233088	1.47	0.002254	1.45	0.006768	*	1.16	0.072069
1438951_x_at	Nup54: nucleoporin 54	BB168451	1.58	0.000635	1.32	0.011717		1.16	0.136250
1438962_s_at	Ddx31: DEAD/H (Asp-Glu-Ala-Asp/His) box polypeptide 31	BB469965	1.67	0.000781	1.96	0.045712	*	1.64	0.009272	*
1438976_x_at	Mat2a: methionine adenosyltransferase II, alpha	BB272730	1.68	0.002593	2.02	0.000929	*	1.79	0.001416	*
1438983_x_at	AI413782: expressed sequence AI413782	BB494618	-1.42	0.003711	-1.39	0.004886	*	-1.23	0.032776
1438992_x_at	Atf4: activating transcription factor 4	AV314773	1.71	0.001067	1.88	0.000929	*	1.57	0.037236	*
1439010_at	Larp4: La ribonucleoprotein domain family, member 4	BB284338	2.07	0.015671	1.56	0.031691	*	1.41	0.053075
1439027_at	C330023M02Rik: RIKEN cDNA C330023M02 gene	BM200803	2.09	0.000637	1.87	0.001359	*	1.47	0.003024	*
1439029_at	Gpt2: glutamic pyruvate transaminase (alanine aminotransferase) 2	BG069993	1.49	0.026601	1.33	0.072114		1.23	0.046919
1439030_at	Gmppb: GDP-mannose pyrophosphorylase B	BI410722	1.94	0.008885	2.36	0.001084	*	2.69	0.000802	*
1439050_at	Mm.45298.1	BB258019	1.43	0.038468	1.01	0.915572		1.02	0.832554
1439060_s_at	Wipi1: WD repeat domain, phosphoinositide interacting 1	BI251603	-1.57	0.015181	-1.57	0.017022	*	-1.74	0.005786	*
1439071_at	5430416N02Rik: RIKEN cDNA 5430416N02 gene	AW112059	2.32	0.001920	1.74	0.038227	*	1.39	0.028014
1439087_a_at	Pik3ip1: phosphoinositide-3-kinase interacting protein 1	BB030508	-7.96	0.000759	-9.80	0.001177	*	-7.44	0.001324	*
1439089_at	Zbtb41: zinc finger and BTB domain containing 41 homolog	BM220854	2.04	0.005457	1.39	0.046320		1.41	0.186696
1439153_at	Rnf144b: ring finger protein 144B	AV274826	-1.86	0.020589	-1.98	0.013078	*	-1.92	0.019023	*
1439154_at	Nup98: nucleoporin 98	BB473634	1.88	0.000562	1.57	0.000333	*	1.32	0.024969
1439189_at	Fnip2: folliculin interacting protein 2	BB498793	1.70	0.044334	1.55	0.000623	*	1.65	0.062881
1439238_at	Unc84b: unc-84 homolog B (C. elegans)	BB489416	-1.65	0.007322	-1.47	0.010295		-1.60	0.006206
1439249_at	LOC100044766: similar to WW domain-containing adapter protein with coiled-coil	BB822150	1.60	0.016524	1.41	0.060085		1.13	0.502623
1439255_s_at	Gpr137b /// Gpr137b-ps /// LOC100044979: G protein-coupled receptor 137B /// G protein-coupled receptor 137B, pseudogene /// similar to Gpr137b protein	BB726971	1.40	0.012622	1.42	0.003579	*	1.27	0.020408
1439259_x_at	Abhd4: abhydrolase domain containing 4	BB458178	-1.34	0.003109	-1.02	0.733288		-1.09	0.316051
1439360_x_at	EG665187 /// Ncaph2: predicted gene, EG665187 /// non-SMC condensin II complex, subunit H2	BM244537	-1.44	0.010046	-1.15	0.197966		-1.01	0.866237
1439399_a_at	Snhg1: small nucleolar RNA host gene (non-protein coding) 1	BB493265	1.57	0.014518	1.25	0.279030		1.12	0.408252
1439406_x_at	Fars2: phenylalanine-tRNA synthetase 2 (mitochondrial)	BB530332	-1.56	0.015768	-1.12	0.326936		1.08	0.591861
1439477_at	Ube2b: ubiquitin-conjugating enzyme E2B, RAD6 homology (S. cerevisiae)	BB047737	-2.08	0.001453	-2.25	0.001255	*	-2.10	0.001658	*
1439482_at	Uhrf1bp1: UHRF1 (ICBP90) binding protein 1	BM119523	1.85	0.000187	1.83	0.003332	*	1.69	0.002405	*
1439487_at	Lig4: ligase IV, DNA, ATP-dependent	AW545311	2.03	0.000694	1.47	0.061058		1.23	0.082910
1439502_at	4930573I19Rik: RIKEN cDNA 4930573I19 gene	BM936645	1.72	0.034687	1.59	0.006430	*	1.38	0.029425
1439510_at	Sgol1: shugoshin-like 1 (S. pombe)	BB410537	1.56	0.000354	-1.15	0.158889		-1.29	0.085028
1439514_at	A930004D18Rik: RIKEN cDNA A930004D18 gene	BB277834	-1.60	0.034619	-1.64	0.032519	*	-1.42	0.061156
1439539_at	Tram2: translocating chain-associating membrane protein 2	BB091955	-1.56	0.007015	-1.45	0.011662	*	-1.30	0.046263
1439764_s_at	Igf2bp2: insulin-like growth factor 2 mRNA binding protein 2	BB098431	1.43	0.003788	1.19	0.064979		1.07	0.485338
1439773_at	Ly6e: lymphocyte antigen 6 complex, locus E	BI408205	-2.04	0.000327	-1.41	0.007866	*	-1.28	0.060561
1439780_at	Rpl7l1: ribosomal protein L7-like 1	BG071958	1.51	0.007538	1.31	0.073339		1.33	0.083731
1439882_at	Sec23ip: Sec23 interacting protein	BE685845	1.45	0.019473	1.23	0.071269		1.26	0.027519
1440022_at	Poldip3: polymerase (DNA-directed), delta interacting protein 3	BM209781	-1.51	0.002442	-1.24	0.007844		-1.22	0.027768
1440045_at	Mm.132712.1	BB211471	-1.67	0.005929	-1.32	0.030249		-1.22	0.070146
1440187_at	Taf3: TAF3 RNA polymerase II, TATA box binding protein (TBP)-associated factor	AV316700	1.81	0.001379	1.46	0.013834	*	1.33	0.019518
1440222_at	Mm.44035.1	BB530180	-1.87	0.004195	-1.33	0.037566		1.09	0.521397
1440238_at	Gltscr1: glioma tumor suppressor candidate region gene 1	BB158599	-1.57	0.029532	-1.44	0.053576		-1.36	0.074473
1440272_at	Mm.33045.1	BB232473	1.58	0.001142	1.19	0.092805		1.05	0.599336
1440346_at	Jmjd3: Jumonji domain containing 3, mRNA (cDNA clone IMAGE:1378940)	BG228765	1.83	0.034210	2.06	0.013334	*	1.18	0.177529
1440381_at	2410085M17Rik: RIKEN cDNA 2410085M17 gene	AI553565	1.76	0.005885	1.49	0.020756		1.47	0.064569
1440383_at	Dclre1b: DNA cross-link repair 1B, PSO2 homolog (S. cerevisiae)	BB763339	1.94	0.001582	1.61	0.002315		1.33	0.123353
1440417_at	D19Ertd409e: DNA segment, Chr 19, ERATO Doi 409, expressed	BG918834	-2.07	0.000830	-1.82	0.001748	*	-1.60	0.003751	*
1440444_at	Fads1: fatty acid desaturase 1	BB277583	-1.80	0.032727	-1.66	0.053585		-1.09	0.698621
1440720_s_at	Gle1: GLE1 RNA export mediator (yeast)	AV251087	-1.65	0.005901	-1.39	0.044026		-1.11	0.298776
1440739_at	Vegfc: vascular endothelial growth factor C	AW228853	-1.76	0.004038	-2.15	0.002128	*	-1.91	0.001749	*
1440755_at	Mm.215581.1	BB728878	-1.73	0.005767	-1.87	0.001999	*	-1.88	0.002132	*
1440815_x_at	EG666481 /// LOC624112: predicted gene, EG666481 /// hypothetical protein LOC624112	BB099075	-2.12	0.047912	-1.51	0.138099		-1.30	0.260189
1440836_at	Setd1b: SET domain containing 1B	BB090304	-1.53	0.028551	-1.41	0.041735		-1.37	0.051729
1440866_at	Eif2ak2: eukaryotic translation initiation factor 2-alpha kinase 2	AV328340	1.70	0.004949	1.24	0.091348		1.27	0.162017
1440882_at	Lrp8: low density lipoprotein receptor-related protein 8, apolipoprotein e receptor	BB750940	4.13	0.001076	3.71	0.008724	*	3.16	0.003181	*
1440890_a_at	Zfp809: zinc finger protein 809	BQ176399	1.87	0.007096	1.54	0.012668		1.39	0.040002
1440936_at	Serac1: serine active site containing 1	BG065785	2.16	0.007741	1.54	0.026457		1.68	0.024126
1441023_at	Eif2s2: eukaryotic translation initiation factor 2, subunit 2 (beta)	BG066754	1.94	0.006282	1.51	0.097781		1.01	0.962081
1441177_at	Mm.182691.1	AW552076	1.71	0.020443	1.44	0.044864		1.44	0.277578
1441178_at	Dtwd2: DTW domain containing 2	BB818617	1.57	0.030220	1.13	0.603838		1.17	0.287070
1441272_at	Matr3: Matrin 3, mRNA (cDNA clone MGC:28206 IMAGE:3989914)	BI249188	1.72	0.006058	2.78	0.000614	*	2.63	0.004643	*
1441315_s_at	Slc19a2: solute carrier family 19 (thiamine transporter), member 2	BB449198	1.67	0.006010	1.60	0.000384	*	1.40	0.000763	*
1441536_at	Hmgcs1: 3-hydroxy-3-methylglutaryl-Coenzyme A synthase 1	AV362707	-2.39	0.003803	-1.49	0.043252		-1.18	0.271560
1441557_at	Setd8: SET domain containing (lysine methyltransferase) 8 (Setd8), mRNA	BB491571	-2.48	0.005849	-1.86	0.015843	*	-1.62	0.025615	*
1441682_s_at	Xpot: exportin, tRNA (nuclear export receptor for tRNAs)	C79645	1.85	0.007857	1.48	0.044604		1.35	0.005017	*
1441733_s_at	Nup153: nucleoporin 153	C88147	1.53	0.001229	1.51	0.006610	*	1.14	0.203840
1441737_s_at	Rassf1: Ras association (RalGDS/AF-6) domain family member 1	BB757103	1.82	0.001665	1.74	0.011144	*	1.38	0.001454	*
1441840_x_at	Sbno2: Strawberry notch homolog 2 (Drosophila), mRNA (cDNA clone IMAGE:3376209)	BB533975	-2.24	0.002180	1.14	0.193419		-1.05	0.659568
1441878_s_at	1810049H13Rik: RIKEN cDNA 1810049H13 gene	BB401085	-1.71	0.013816	-1.65	0.038691		-1.14	0.500039
1441894_s_at	Grasp: GRP1 (general receptor for phosphoinositides 1)-associated scaffold protein	BB071890	1.71	0.012951	1.76	0.000825	*	1.68	0.019014	*
1441910_x_at	Ccne1: cyclin E1	BB293079	1.56	0.000161	1.74	0.004334	*	2.04	0.008935	*
1441937_s_at	LOC100047214 /// Pink1: similar to PTEN induced putative kinase 1 /// PTEN induced putative kinase 1	AV371921	-1.52	0.006235	-1.11	0.330694		-1.20	0.129035
1441945_s_at	Abhd14a: abhydrolase domain containing 14A	AV009478	-1.64	0.005863	-1.36	0.015824		1.01	0.928189
1441973_at	Zfp295: zinc finger protein 295	BB091040	2.17	0.002194	2.05	0.000526	*	1.56	0.111846
1442030_at	Mm.101387.1	BB379905	2.15	0.004087	1.75	0.007939	*	2.00	0.002443	*
1442062_at	7120426M23Rik: RIKEN cDNA 7120426M23 gene	AV232667	1.97	0.000997	1.83	0.007783	*	1.44	0.048322
1442073_at	Inpp1: inositol polyphosphate-1-phosphatase	BQ266693	1.90	0.003667	1.83	0.008911	*	1.46	0.096565
1442116_at	Gpr176: G protein-coupled receptor 176	BB311924	-1.55	0.002898	-1.69	0.001286	*	-1.64	0.000790	*
1442222_at	Ifnar1: interferon (alpha and beta) receptor 1	BB206335	-1.51	0.004390	-1.19	0.121762		-1.30	0.084403
1442277_at	Chka: choline kinase alpha	BB546429	2.62	0.047870	2.67	0.006424	*	1.49	0.058153
1442347_at	Lrp8: low density lipoprotein receptor-related protein 8, apolipoprotein e receptor	AI848122	2.33	0.005381	2.15	0.009876	*	1.78	0.039063	*
1442363_at	1110012J17Rik: RIKEN cDNA 1110012J17 gene	BB461471	1.97	0.000028	2.02	0.000024	*	1.80	0.000102	*
1442434_at	D8Ertd82e: DNA segment, Chr 8, ERATO Doi 82, expressed	BM195829	2.55	0.004759	4.47	0.001872	*	2.17	0.008597	*
1442465_s_at	Strbp: spermatid perinuclear RNA binding protein	AV377824	1.63	0.010903	1.24	0.148972		1.09	0.538862
1442812_at	EG433844: predicted gene, EG433844	BB155332	-2.68	0.002053	-1.73	0.007995		-1.53	0.004647
1442883_s_at	Fam108a: family with sequence similarity 108, member A	BI413749	-1.43	0.007951	-1.12	0.392958		-1.07	0.615113
1443558_s_at	Nt5dc3: 5'-nucleotidase domain containing 3	AU040402	1.54	0.003971	1.71	0.004298	*	1.39	0.002257	*
1443719_x_at	Ddx42: DEAD (Asp-Glu-Ala-Asp) box polypeptide 42 (Ddx42), mRNA	AW763628	-2.03	0.036103	-1.30	0.249545		-1.07	0.726161
1443771_x_at	Smad7: MAD homolog 7 (Drosophila)	BB241324	1.49	0.006021	1.56	0.000913	*	1.09	0.212464
1443829_x_at	Coasy: Coenzyme A synthase	AV260982	-1.41	0.012721	-1.16	0.268268		-1.16	0.120078
1443832_s_at	Sdpr: serum deprivation response	AV064339	-3.11	0.000063	-4.10	0.000488	*	-3.32	0.000417	*
1443856_at	Rabep1: rabaptin, RAB GTPase binding effector protein 1	BE951220	1.71	0.017629	1.28	0.077481		1.05	0.672437
1443923_at	Akap13: A kinase (PRKA) anchor protein 13	BB011550	-2.12	0.016138	-2.12	0.015364	*	-1.99	0.020200	*
1443986_at	Cdc73: cell division cycle 73, Paf1/RNA polymerase II complex component, homolog (S. cerevisiae)	BB211070	1.98	0.047344	1.63	0.028825		1.36	0.237056
1444036_at	Mm.149279.1	BB325197	2.12	0.027334	1.91	0.003690		1.56	0.089143
1444089_at	Spnb2: spectrin beta 2	AV016275	1.53	0.030792	1.25	0.199733		1.16	0.436944
1444100_at	Mm.216295.1	AI480718	-2.03	0.024943	-2.04	0.020765	*	-1.58	0.049356
1444107_at	C130039O16Rik: RIKEN cDNA C130039O16 gene	BB091357	1.60	0.010486	1.69	0.022667	*	-1.02	0.894938
1444218_at	D19Ertd737e: DNA segment, Chr 19, ERATO Doi 737, expressed	AI117684	1.60	0.004753	1.19	0.448887		1.19	0.335870
1444416_at	Cenpa: Centromere protein A, mRNA (cDNA clone MGC:13888 IMAGE:4018429)	BI649935	-2.23	0.008613	-1.96	0.013959	*	-1.74	0.014243
1444606_at	Efna2: ephrin A2	BB790825	1.40	0.004761	1.41	0.012334	*	1.29	0.078836
1444785_at	Mm.37220.1	AI503808	-1.72	0.011949	-1.03	0.724000		-1.01	0.928773
1444855_at	Mm.170519.1	AW553537	-2.23	0.002207	-1.60	0.010810		-1.20	0.269699
1445334_at	1700047I17Rik1: RIKEN cDNA 1700047I17 gene 1	BB516625	1.57	0.001018	1.26	0.068858		1.19	0.254986
1445669_at	Spry4: sprouty homolog 4 (Drosophila)	BB080456	4.65	0.000000	8.89	0.006348	*	3.79	0.000075
1445862_at	4921513D23Rik: RIKEN cDNA 4921513D23 gene	BB123487	-1.85	0.004497	-2.10	0.005084	*	-1.50	0.021678	*
1446079_at	Zmat2: zinc finger, matrin type 2	BG065279	-2.69	0.004327	-1.85	0.020612	*	-1.56	0.033945
1446550_at	Gspt1: G1 to S phase transition 1	BB162021	1.82	0.042539	1.73	0.029924	*	1.59	0.141610
1447100_s_at	5730508B09Rik: RIKEN cDNA 5730508B09 gene	C80506	2.51	0.006705	2.25	0.000901	*	1.94	0.008235	*
1447363_s_at	Bub1b: budding uninhibited by benzimidazoles 1 homolog, beta (S. cerevisiae)	AU045529	-1.32	0.000225	-1.29	0.066186		-1.46	0.000693	*
1447403_a_at	Zmynd19: Melanin concentrating hormone receptor interacting zinc finger protein, (mizip gene)	AW125726	1.60	0.001929	1.48	0.028610	*	1.86	0.000830	*
1447447_s_at	Srrm1: serine/arginine repetitive matrix 1	AA407769	1.42	0.000556	1.33	0.003326	*	1.24	0.061327
1447583_x_at	Gper: G protein-coupled estrogen receptor 1	BB021215	-1.82	0.002140	-1.36	0.013003		-1.42	0.024223
1447643_x_at	Snai2: snail homolog 2 (Drosophila)	BB040443	3.22	0.010688	2.43	0.003249	*	1.48	0.071908
1447679_s_at	Bms1: BMS1 homolog, ribosome assembly protein (yeast)	BB007109	1.58	0.009131	1.41	0.034928		1.26	0.115202
1447818_x_at	Rhebl1: Ras homolog enriched in brain like 1	AV271831	-2.30	0.000012	-2.04	0.000410	*	-2.12	0.000028	*
1447830_s_at	Rgs2: regulator of G-protein signaling 2	BB034265	2.48	0.023809	1.23	0.422046		1.82	0.000576	*
1447864_s_at	Pogk: pogo transposable element with KRAB domain	AV377712	2.20	0.016223	2.04	0.003467	*	1.31	0.014693
1447930_at	Baz1a: bromodomain adjacent to zinc finger domain 1A	AV357135	1.96	0.002897	1.73	0.002555	*	1.39	0.031932
1447961_s_at	Mrpl38: mitochondrial ribosomal protein L38	BI135190	-1.39	0.032009	-1.16	0.168491		1.05	0.617840
1447999_x_at	100039163 /// 100039840 /// 100040053 /// 100040109 /// 100041325 /// 435480 /// EG622075 /// EG622432 /// ENSMUSG00000070025 /// ENSMUSG00000070490 /// ENSMUSG00000072451 /// Gapdh /// LOC100042025 /// LOC100047352 /// OTTMUSG00000005227 /// OTTMUSG00000009544: predicted gene, 100039163 /// predicted gene, 100039840 /// predicted gene, 100040053 /// predicted gene, 100040109 /// predicted gene, …	AI840508	-1.53	0.005202	-1.02	0.817573		1.03	0.765380
1448013_at	Usp24: ubiquitin specific peptidase 24	AI196993	1.65	0.001104	1.42	0.195309		1.10	0.545693
1448111_at	Ctps2: cytidine 5'-triphosphate synthase 2	NM_018737	-1.29	0.000930	-1.26	0.002921		-1.10	0.051120
1448124_at	Gusb: glucuronidase, beta	NM_010368	-1.33	0.006927	-1.10	0.254453		-1.12	0.115159
1448133_at	Nmd3: NMD3 homolog (S. cerevisiae)	NM_133787	2.03	0.001615	1.72	0.002074	*	1.53	0.016339	*
1448135_at	Atf4: activating transcription factor 4	M94087	1.61	0.000230	1.72	0.000201	*	1.50	0.000668	*
1448164_at	Klhdc3: kelch domain containing 3	NM_027910	-1.43	0.018123	-1.12	0.241519		-1.23	0.076289
1448165_at	Casp2: caspase 2	NM_007610	-1.35	0.004764	-1.35	0.005996	*	-1.28	0.009291
1448170_at	Siah2: seven in absentia 2	AA414485	2.07	0.000051	2.60	0.000005	*	2.17	0.000873	*
1448171_at	Siah2: seven in absentia 2	AA414485	2.14	0.000755	2.95	0.000048	*	2.37	0.000252	*
1448174_at	Cul1: cullin 1	AF176910	1.45	0.009879	1.02	0.604473		1.03	0.653557
1448195_at	Taf5l: TAF5-like RNA polymerase II, p300/CBP-associated factor (PCAF)-associated factor	NM_133966	1.38	0.000796	1.44	0.029328	*	1.21	0.009681
1448196_at	Mat2b: methionine adenosyltransferase II, beta	NM_134017	-1.93	0.000213	-2.17	0.000139	*	-1.62	0.000302	*
1448210_at	Rab1: RAB1, member RAS oncogene family	AW108405	1.65	0.000205	1.19	0.040831		1.14	0.106840
1448212_at	Psmg2: proteasome (prosome, macropain) assembly chaperone 2	NM_134138	-1.37	0.008088	-1.27	0.018146		-1.12	0.211806
1448229_s_at	Ccnd2: cyclin D2	NM_009829	1.58	0.016085	1.78	0.004135	*	1.30	0.075529
1448239_at	Hmox1: heme oxygenase (decycling) 1	NM_010442	2.07	0.000076	2.31	0.000022	*	2.48	0.000038	*
1448248_at	Crk: v-crk sarcoma virus CT10 oncogene homolog (avian)	BF020879	1.41	0.002582	1.10	0.274841		1.01	0.877753
1448256_at	Gosr1: golgi SNAP receptor complex member 1	NM_016810	1.56	0.008451	1.30	0.119863		1.17	0.156544
1448267_at	Stx5a: syntaxin 5A	BC004849	-2.08	0.013929	-1.95	0.021422	*	-1.38	0.093988
1448270_at	Ddx21: DEAD (Asp-Glu-Ala-Asp) box polypeptide 21	BM246099	2.68	0.000020	2.34	0.004075	*	1.96	0.001551	*
1448271_a_at	Ddx21: DEAD (Asp-Glu-Ala-Asp) box polypeptide 21	BM246099	2.18	0.000957	2.01	0.002048	*	1.67	0.007243	*
1448276_at	Tspan4: tetraspanin 4	NM_053082	-1.42	0.002664	-1.23	0.017915		-1.04	0.634813
1448295_at	LOC100045306 /// Med10: similar to mediator of RNA polymerase II transcription, subunit 10 homolog (NUT2, S. cerevisiae) /// mediator of RNA polymerase II transcription, subunit 10 homolog (NUT2, S. cerevisiae)	NM_138596	1.49	0.000172	1.42	0.021677	*	1.46	0.011943	*
1448305_at	Rab6: RAB6, member RAS oncogene family	NM_024287	1.49	0.006129	1.22	0.029740		1.09	0.320157
1448306_at	Nfkbia: nuclear factor of kappa light polypeptide gene enhancer in B-cells inhibitor, alpha	NM_010907	-1.76	0.009506	-1.87	0.004244	*	-1.56	0.001219	*
1448308_at	Ap3m1: adaptor-related protein complex 3, mu 1 subunit	AF242857	1.90	0.006026	1.25	0.055155		1.34	0.020979
1448325_at	Myd116: myeloid differentiation primary response gene 116	NM_008654	2.00	0.000179	2.01	0.006734	*	1.24	0.070585
1448330_at	Gstm1: glutathione S-transferase, mu 1	NM_010358	-1.44	0.011057	-1.19	0.029071		-1.01	0.861618
1448336_at	Drg1: developmentally regulated GTP binding protein 1	NM_007879	-1.73	0.019084	-1.40	0.061580		-1.13	0.378540
1448337_at	Uqcc: ubiquinol-cytochrome c reductase complex chaperone, CBP3 homolog (yeast)	NM_018888	1.41	0.004078	1.06	0.390629		1.10	0.331035
1448347_a_at	Caprin1: cell cycle associated protein 1	BE981338	1.35	0.001970	1.17	0.031084		1.01	0.899646
1448354_at	G6pdx: glucose-6-phosphate dehydrogenase X-linked	NM_008062	-1.37	0.000933	-1.11	0.229708		-1.04	0.544338
1448356_at	Ube2d2: ubiquitin-conjugating enzyme E2D 2	NM_019912	1.33	0.004178	1.17	0.101763		1.14	0.045370
1448362_at	Dnajc7: DnaJ (Hsp40) homolog, subfamily C, member 7	NM_019795	1.35	0.003760	1.20	0.004977		1.06	0.342624
1448364_at	Ccng2: cyclin G2	U95826	-9.68	0.000204	-10.70	0.000204	*	-11.17	0.000219	*
1448369_at	Pola2: polymerase (DNA directed), alpha 2	NM_008893	-1.42	0.003322	-1.18	0.065956		-1.02	0.817722
1448370_at	Ulk1: Unc-51 like kinase 1 (C. elegans)	AF072370	-2.22	0.002200	-2.49	0.000434	*	-1.82	0.002005	*
1448376_at	Wrnip1: Werner helicase interacting protein 1	NM_030215	1.44	0.001988	1.33	0.005496		1.28	0.005374
1448403_at	Lars: leucyl-tRNA synthetase	NM_134137	1.35	0.001080	1.12	0.299920		1.06	0.396339
1448411_at	Wfs1: Wolfram syndrome 1 homolog (human)	NM_011716	2.22	0.000032	2.40	0.000960	*	2.47	0.001511	*
1448412_a_at	Tsc22d4: TSC22 domain family, member 4	NM_023910	-1.53	0.000300	-1.27	0.002618		-1.40	0.000818	*
1448413_at	2410016O06Rik: RIKEN cDNA 2410016O06 gene	NM_023633	1.46	0.005027	2.25	0.000067	*	1.76	0.016281	*
1448425_at	Eif3a: eukaryotic translation initiation factor 3, subunit A	AW701127	1.61	0.008704	1.41	0.125749		1.19	0.147402
1448436_a_at	Irf1: interferon regulatory factor 1	NM_008390	-1.47	0.001432	-1.32	0.004980	*	-1.19	0.041719
1448439_at	D17Wsu104e: DNA segment, Chr 17, Wayne State University 104, expressed	NM_080837	1.68	0.001349	1.40	0.062135		1.35	0.007304	*
1448440_x_at	D17Wsu104e: DNA segment, Chr 17, Wayne State University 104, expressed	NM_080837	1.93	0.000003	1.59	0.022718	*	1.56	0.023628	*
1448462_at	EG545124 /// ENSMUSG00000051559 /// Tdg: predicted gene, EG545124 /// predicted gene, ENSMUSG00000051559 /// thymine DNA glycosylase	NM_011561	1.33	0.000215	1.21	0.010292		1.17	0.107393
1448466_at	Cdca5: cell division cycle associated 5	NM_026410	-1.70	0.000092	-1.75	0.001518	*	-1.53	0.000615	*
1448472_at	Vars: valyl-tRNA synthetase	AF087680	-1.60	0.029501	-1.22	0.277894		-1.23	0.169425
[truncated: 721 more rows]
