# Supplementary material for: IGF-I, IGF-II, and Insulin Stimulate Different Gene Expression Responses through Binding to the IGF-I Receptor
Source: Front Endocrinol (Lausanne). 2013 Aug 9;4:98. doi: 10.3389/fendo.2013.00098 (PMC3738877; doi:10.3389/fendo.2013.00098)
Supplement: Supplementary Table S3 — Transcripts regulated by IGF-II. [file 48044_Versteyhe_DataSheet3.XLS]

## Sheet: control_vs_IGFII
Supplementary Table 3
Transcripts regulated by IGF-II
Probe set (Affymetrix)	Transcript	Accession nr.	fold change IGF-II	p-value IGF-II	fold change IGF-I	p-value IGF-I		fold change insulin	p-value insulin
1415684_at	Atg5: autophagy-related 5 (yeast)	AV168389	1.60	0.001304	2.02	0.000018	*	1.59	0.026986	*
1415694_at	Wars: tryptophanyl-tRNA synthetase	AK004541	1.46	0.008456	1.61	0.009557	*	1.36	0.012705	*
1415743_at	Hdac5: histone deacetylase 5	NM_010412	-1.44	0.014324	-1.75	0.003122	*	-1.32	0.020539
1415749_a_at	Rragc: Ras-related GTP binding C	NM_017475	1.35	0.001312	1.31	0.008406		1.22	0.022281
1415756_a_at	Snapin: SNAP-associated protein	BB667523	-1.45	0.006063	-1.34	0.060282		-1.36	0.014441	*
1415800_at	Gja1: gap junction protein, alpha 1	M63801	1.46	0.005915	1.52	0.013664	*	1.26	0.056616
1415802_at	Slc16a1: solute carrier family 16 (monocarboxylic acid transporters), member 1	NM_009196	1.49	0.000798	1.56	0.001803	*	1.40	0.001122	*
1415834_at	Dusp6: dual specificity phosphatase 6	NM_026268	4.45	0.000114	2.96	0.000037	*	1.66	0.024401	*
1415836_at	Aldh18a1: aldehyde dehydrogenase 18 family, member A1	NM_019698	1.51	0.002596	1.71	0.000343	*	1.33	0.014128
1415840_at	Elovl5: ELOVL family member 5, elongation of long chain fatty acids (yeast)	NM_134255	1.35	0.000438	1.59	0.000072	*	1.24	0.047717
1415899_at	Junb: Jun-B oncogene	NM_008416	3.03	0.000185	1.97	0.000470	*	1.22	0.107818
1415903_at	Slc38a1: solute carrier family 38, member 1	NM_134086	1.34	0.000164	1.37	0.021857	*	1.19	0.004740
1415906_at	Tmsb4x: thymosin, beta 4, X chromosome	NM_021278	-1.71	0.000100	-1.25	0.145350		-1.39	0.017327
1415907_at	Ccnd3: cyclin D3	NM_007632	1.51	0.001411	1.25	0.062052		1.48	0.002219	*
1415908_at	Tspyl1: testis-specific protein, Y-encoded-like 1	AF042180	-1.63	0.017478	-1.69	0.012941	*	-1.59	0.018799	*
1415929_at	Map1lc3b: microtubule-associated protein 1 light chain 3 beta	AU080586	-1.34	0.003390	-1.39	0.002037	*	-1.26	0.015424
1415940_at	Zfand2a: zinc finger, AN1-type domain 2A	NM_133349	1.96	0.000189	1.88	0.006768	*	1.47	0.005951	*
1415941_s_at	Zfand2a: zinc finger, AN1-type domain 2A	NM_133349	1.86	0.000002	1.70	0.019020	*	1.60	0.019851	*
1415971_at	Marcks: myristoylated alanine rich protein kinase C substrate	AW546141	-1.71	0.000913	-1.42	0.002226	*	-1.72	0.000344	*
1415972_at	Marcks: myristoylated alanine rich protein kinase C substrate	AW546141	-2.08	0.001187	-1.72	0.001650	*	-1.87	0.001772	*
1415973_at	Marcks: myristoylated alanine rich protein kinase C substrate	AW546141	-1.83	0.004634	-1.32	0.050541		-1.69	0.008467	*
1415981_at	Herpud2: HERPUD family member 2	AV258950	-1.57	0.006418	-1.40	0.016424	*	-1.49	0.009600	*
1415984_at	Acadm: acyl-Coenzyme A dehydrogenase, medium chain	NM_007382	-1.48	0.006122	-1.19	0.064423		-1.33	0.011792	*
1415993_at	Sqle: squalene epoxidase	NM_009270	2.61	0.001227	2.45	0.004490	*	2.32	0.015361	*
1415996_at	Txnip: thioredoxin interacting protein	AF173681	-2.31	0.001394	-1.68	0.008627	*	-2.29	0.002008	*
1415997_at	Txnip: thioredoxin interacting protein	AF173681	-2.75	0.009048	-1.90	0.023549	*	-2.75	0.011947	*
1416022_at	Fabp5: fatty acid binding protein 5, epidermal	BC002008	-1.38	0.005404	-1.26	0.220504		-1.02	0.881575
1416029_at	Klf10: Kruppel-like factor 10	NM_013692	2.58	0.000466	2.28	0.006007	*	1.34	0.004550	*
1416035_at	Hif1a: hypoxia inducible factor 1, alpha subunit	BB269715	1.62	0.000403	2.23	0.001949	*	1.36	0.004683	*
1416039_x_at	Cyr61: cysteine rich protein 61	NM_010516	1.40	0.007153	1.22	0.099177		-1.10	0.303331
1416048_at	Phc2: polyhomeotic-like 2 (Drosophila)	NM_018774	1.38	0.003365	1.01	0.933840		1.14	0.194659
1416060_at	Tbc1d15: TBC1 domain family, member 15	BF577643	-1.72	0.000845	-1.47	0.003249	*	-1.85	0.000433	*
1416061_at	Tbc1d15: TBC1 domain family, member 15	BF577643	-1.76	0.001648	-1.39	0.007450	*	-1.78	0.001399	*
1416062_at	Tbc1d15: TBC1 domain family, member 15	BF577643	-2.30	0.001121	-1.92	0.001589	*	-2.03	0.001502	*
1416064_a_at	Hspa5: heat shock protein 5	NM_022310	1.40	0.021379	1.65	0.000685	*	1.21	0.027981
1416067_at	Ifrd1: interferon-related developmental regulator 1	NM_013562	1.73	0.009744	1.69	0.002751	*	1.55	0.017803	*
1416070_a_at	Ddx18: DEAD (Asp-Glu-Ala-Asp) box polypeptide 18	NM_025860	1.46	0.017504	1.63	0.000104	*	1.28	0.073982
1416071_at	Ddx18: DEAD (Asp-Glu-Ala-Asp) box polypeptide 18	NM_025860	1.59	0.002640	1.75	0.000020	*	1.38	0.012348	*
1416073_a_at	Nup85: nucleoporin 85	NM_008787	-1.39	0.000728	-1.35	0.001005	*	-1.14	0.096808
1416085_s_at	LOC100047896 /// Zfand5: similar to zinc finger protein ZNF216 /// zinc finger, AN1-type domain 5	AA124553	-1.38	0.001838	-1.32	0.054644		-1.33	0.001748	*
1416106_at	Kti12: KTI12 homolog, chromatin associated (S. cerevisiae)	NM_029571	1.52	0.004196	1.25	0.054395		1.45	0.020171	*
1416122_at	Ccnd2: cyclin D2	NM_009829	2.25	0.003165	2.03	0.000042	*	1.82	0.000108	*
1416126_at	Polr1b: polymerase (RNA) I polypeptide B	NM_009086	1.78	0.020690	1.41	0.004178		1.79	0.007645	*
1416129_at	Errfi1: ERBB receptor feedback inhibitor 1	NM_133753	3.30	0.000797	2.48	0.000009	*	1.50	0.002918	*
1416146_at	Hspa4: heat shock protein 4	BE912771	1.75	0.000712	2.08	0.000105	*	1.37	0.024400
1416162_at	Rad21: RAD21 homolog (S. pombe)	AF332085	-1.39	0.001667	-1.08	0.363927		-1.41	0.001711	*
1416174_at	LOC677524 /// Rbbp9: similar to Retinoblastoma-binding protein 9 (RBBP-9) (B5T overexpressed gene protein) (Bog protein) /// retinoblastoma binding protein 9	BC011107	-1.44	0.002419	-1.35	0.001827	*	-1.39	0.000457	*
1416211_a_at	Ptn: pleiotrophin	BC002064	-1.95	0.047978	-1.54	0.113006		-1.46	0.137565
1416221_at	Fstl1: follistatin-like 1	BI452727	-1.49	0.024673	-1.18	0.172599		-1.54	0.015859	*
1416223_at	Sh3bp5l: SH3 binding domain protein 5 like	NM_024480	-1.67	0.003801	-1.67	0.002433	*	-1.59	0.004214	*
1416258_at	Tk1: thymidine kinase 1	NM_009387	-1.44	0.001736	-1.37	0.014057	*	-1.24	0.035859
1416268_at	Ets2: E26 avian leukemia oncogene 2, 3' domain	BC005486	1.90	0.003830	1.92	0.000792	*	1.45	0.053372
1416273_at	Tnfaip2: tumor necrosis factor, alpha-induced protein 2	NM_009396	1.48	0.009642	1.40	0.016048		1.20	0.167938
1416308_at	Ugdh: UDP-glucose dehydrogenase	NM_009466	-1.29	0.003541	-1.10	0.054965		-1.21	0.006056
1416309_at	Nusap1: nucleolar and spindle associated protein 1	BC009096	-1.61	0.000022	-1.14	0.097812		-1.61	0.000141	*
1416313_at	Mllt11: myeloid/lymphoid or mixed-lineage leukemia (trithorax homolog, Drosophila); translocated to, 11	NM_019914	2.34	0.000284	2.11	0.000157	*	1.89	0.002465	*
1416331_a_at	Nfe2l1: nuclear factor, erythroid derived 2,-like 1	NM_008686	1.62	0.000301	1.67	0.000225	*	1.31	0.010793
1416345_at	ENSMUSG00000045455 /// Timm8a1: predicted gene, ENSMUSG00000045455 /// translocase of inner mitochondrial membrane 8 homolog a1 (yeast)	W82151	1.71	0.000694	1.74	0.000094	*	1.65	0.001207	*
1416346_at	ENSMUSG00000045455 /// Timm8a1: predicted gene, ENSMUSG00000045455 /// translocase of inner mitochondrial membrane 8 homolog a1 (yeast)	W82151	1.41	0.008595	1.36	0.016627		1.41	0.011319	*
1416350_at	Klf16: Kruppel-like factor 16	NM_078477	1.93	0.005183	1.28	0.055193		1.70	0.008317	*
1416359_at	Snx18: sorting nexin 18	AV344473	-1.31	0.002675	1.06	0.213389		-1.30	0.045805
1416370_at	Zscan21: zinc finger and SCAN domain containing 21	NM_011757	-1.34	0.014289	-1.39	0.009563	*	-1.13	0.136914
1416376_at	Tmem97: transmembrane protein 97	NM_133706	1.59	0.002282	1.30	0.046551		1.78	0.000448	*
1416414_at	Emilin1: elastin microfibril interfacer 1	NM_133918	-1.76	0.007791	-1.77	0.009707	*	-1.30	0.074653
1416418_at	Gabarapl1: gamma-aminobutyric acid (GABA(A)) receptor-associated protein-like 1	AF180518	-1.98	0.011406	-2.04	0.007921	*	-1.89	0.007557	*
1416419_s_at	Gabarapl1: gamma-aminobutyric acid (GABA(A)) receptor-associated protein-like 1	AF180518	-1.93	0.004415	-2.01	0.003755	*	-1.89	0.001877	*
1416431_at	Tubb6: tubulin, beta 6	NM_026473	1.40	0.000984	1.30	0.014344		1.35	0.000457	*
1416442_at	Ier2: immediate early response 2	NM_010499	2.81	0.000163	2.16	0.006658	*	1.56	0.022188	*
1416445_at	Fam98a: family with sequence similarity 98, member A	NM_133747	2.03	0.000464	2.18	0.000337	*	1.95	0.001569	*
1416454_s_at	Acta2: actin, alpha 2, smooth muscle, aorta	NM_007392	-1.77	0.002665	-1.60	0.005899	*	-1.53	0.006374	*
1416458_at	Arf2: ADP-ribosylation factor 2	NM_007477	1.50	0.001134	1.63	0.000360	*	1.43	0.004305	*
1416481_s_at	Higd1a: HIG1 domain family, member 1A	NM_019814	2.59	0.001535	3.02	0.000033	*	2.69	0.004079	*
1416488_at	Ccng2: cyclin G2	U95826	-9.11	0.000116	-7.71	0.000039	*	-8.48	0.000069	*
1416492_at	Ccne1: cyclin E1	NM_007633	2.10	0.000390	1.93	0.000642	*	2.68	0.000822	*
1416498_at	Ppic: peptidylprolyl isomerase C	NM_008908	-1.44	0.038849	-1.13	0.328600		-1.27	0.097596
1416505_at	Nr4a1: nuclear receptor subfamily 4, group A, member 1	NM_010444	1.64	0.015611	1.18	0.073871		-1.20	0.061493
1416515_at	Fscn1: fascin homolog 1, actin bundling protein (Strongylocentrotus purpuratus)	NM_007984	-1.49	0.022645	-1.32	0.057598		-1.16	0.232279
1416516_at	Fscn1: fascin homolog 1, actin bundling protein (Strongylocentrotus purpuratus)	NM_007984	-1.40	0.021736	-1.19	0.100892		-1.11	0.252918
1416525_at	Spop: speckle-type POZ protein	BB815380	-1.59	0.011879	-1.32	0.214543		-1.50	0.032541
1416543_at	Nfe2l2: nuclear factor, erythroid derived 2, like 2	NM_010902	1.59	0.000011	1.77	0.000045	*	1.10	0.286909
1416559_at	1500003O22Rik: RIKEN cDNA 1500003O22 gene	NM_025897	2.29	0.000699	2.22	0.000678	*	1.87	0.003351	*
1416589_at	Sparc: secreted acidic cysteine rich glycoprotein	NM_009242	-1.47	0.002656	-1.32	0.040201		-1.40	0.004313	*
1416592_at	Glrx: glutaredoxin	AF276917	-1.52	0.000423	-1.41	0.001188	*	-1.27	0.007285
1416598_at	Glis2: GLIS family zinc finger 2	NM_031184	1.50	0.010129	1.23	0.132356		1.25	0.147383
1416600_a_at	Rcan1: regulator of calcineurin 1	AF282255	1.50	0.007465	1.37	0.023408		1.67	0.001979	*
1416622_at	Wbscr16: Williams-Beuren syndrome chromosome region 16 homolog (human)	NM_033572	1.42	0.001825	1.12	0.313933		1.31	0.043940
1416659_at	Eif3a: eukaryotic translation initiation factor 3, subunit A	AW701127	1.49	0.014869	1.81	0.004278	*	1.23	0.206605
1416687_at	Plod2: procollagen lysine, 2-oxoglutarate 5-dioxygenase 2	BC021352	-1.58	0.016267	-1.11	0.388021		-1.44	0.043099
1416743_at	LOC640502 /// Uap1: similar to UDP-N-acetylhexosamine pyrophosphorylase /// UDP-N-acetylglucosamine pyrophosphorylase 1	NM_133806	1.80	0.000570	1.91	0.003389	*	1.66	0.000593	*
1416747_at	Mfsd5: major facilitator superfamily domain containing 5	NM_134100	1.54	0.002832	1.18	0.078867		1.66	0.008554	*
1416750_at	Sigmar1: sigma non-opioid intracellular receptor 1	NM_011014	1.90	0.000359	1.35	0.031914		1.88	0.004789	*
1416775_at	Atp5sl: ATP5S-like	NM_025504	-1.79	0.038643	-2.15	0.018331	*	-1.48	0.077915
1416778_at	Sdpr: serum deprivation response	BE197945	-2.68	0.000101	-1.84	0.000161	*	-2.94	0.000018	*
1416779_at	Sdpr: serum deprivation response	BE197945	-3.06	0.000241	-2.56	0.000111	*	-2.97	0.000499	*
1416783_at	Tac1: tachykinin 1	NM_009311	2.10	0.000920	2.15	0.001997	*	1.72	0.074980
1416802_a_at	Cdca5: cell division cycle associated 5	NM_026410	-1.62	0.001233	-1.52	0.003608	*	-1.46	0.003093	*
1416816_at	Nek7: NIMA (never in mitosis gene a)-related expressed kinase 7	NM_021605	-1.35	0.004171	1.04	0.699967		-1.43	0.001754	*
1416831_at	Neu1: neuraminidase 1	AI649303	1.98	0.006704	1.52	0.081580		1.96	0.050880
1416840_at	Mid1ip1: Mid1 interacting protein 1 (gastrulation specific G12-like (zebrafish))	NM_026524	1.60	0.000827	1.50	0.001121	*	1.27	0.014075
1416852_a_at	Ncdn: neurochondrin	BC017126	1.61	0.001711	1.41	0.005236	*	1.61	0.002358	*
1416853_at	Ncdn: neurochondrin	BC017126	1.93	0.031485	1.62	0.000333	*	1.93	0.000029	*
1416864_at	Surf6: surfeit gene 6	NM_009298	2.11	0.000025	1.91	0.000024	*	1.65	0.001502	*
1416868_at	Cdkn2c: cyclin-dependent kinase inhibitor 2C (p18, inhibits CDK4)	BC027026	-1.72	0.006022	-1.57	0.008818	*	-1.29	0.043659
1416880_at	Mcl1: myeloid cell leukemia sequence 1	BC003839	1.49	0.007528	1.16	0.073735		1.03	0.650799
1416881_at	Mcl1: myeloid cell leukemia sequence 1	BC003839	1.75	0.000580	1.39	0.010547		1.23	0.069404
1416895_at	Efna1: ephrin A1	D38146	-1.84	0.003235	-2.23	0.002375	*	-1.33	0.047566
1416904_at	Mbnl1: muscleblind-like 1 (Drosophila)	NM_020007	-1.40	0.011437	-1.05	0.596774		-1.54	0.004779	*
1416911_a_at	Akirin1: akirin 1	NM_023423	1.98	0.000829	1.80	0.013548	*	1.72	0.001154	*
1416912_at	Akirin1: akirin 1	NM_023423	1.61	0.000184	1.81	0.001002	*	1.51	0.000110	*
1416922_a_at	Bnip3l: BCL2/adenovirus E1B interacting protein 3-like	AK018668	-1.52	0.000690	-1.24	0.009339		-1.54	0.000992	*
1416925_at	Kpnb1: karyopherin (importin) beta 1	NM_008379	1.32	0.004869	1.61	0.000002	*	1.11	0.105687
1416926_at	Trp53inp1: transformation related protein 53 inducible nuclear protein 1	AW495711	-1.68	0.004830	-1.05	0.651564		-1.28	0.095842
1416950_at	Tnfaip8: tumor necrosis factor, alpha-induced protein 8	NM_134131	-1.34	0.005101	-1.15	0.066520		-1.22	0.028403
1416953_at	Ctgf: connective tissue growth factor	NM_010217	-1.60	0.029391	-1.59	0.029457	*	-1.74	0.018431	*
1416958_at	Nr1d2: nuclear receptor subfamily 1, group D, member 2	NM_011584	-1.99	0.000086	-1.53	0.000836	*	-2.28	0.000044	*
1416962_at	Rcc1: regulator of chromosome condensation 1	NM_133878	1.51	0.010057	1.29	0.041929		1.50	0.012434	*
1416967_at	Sox2: SRY-box containing gene 2	U31967	-1.95	0.014937	-1.42	0.068435		-1.26	0.154677
1416990_at	Rxrb: retinoid X receptor beta	BC019432	-1.54	0.017292	-1.91	0.007681	*	-1.41	0.029629
1416998_at	Rrs1: RRS1 ribosome biogenesis regulator homolog (S. cerevisiae)	NM_021511	3.24	0.003391	3.01	0.000365	*	2.54	0.000001	*
1417000_at	Abtb1: ankyrin repeat and BTB (POZ) domain containing 1	NM_030251	-3.45	0.042196	-3.74	0.038618	*	-3.27	0.044381	*
1417009_at	C1r: complement component 1, r subcomponent	NM_023143	-1.35	0.015603	-1.41	0.009789	*	-1.37	0.011804	*
1417010_at	Zfp238: zinc finger protein 238	NM_013915	2.35	0.007813	3.00	0.006150	*	1.77	0.067134
1417012_at	Sdc2: syndecan 2	AU021035	-1.41	0.008577	-1.15	0.349289		-1.13	0.178538
1417032_at	Ube2g2: ubiquitin-conjugating enzyme E2G 2	AF296657	1.38	0.005027	1.27	0.018907		1.32	0.015542
1417033_at	Ube2g2: ubiquitin-conjugating enzyme E2G 2	AF296657	1.38	0.017297	1.33	0.026416		1.38	0.000442	*
1417045_at	Bid: BH3 interacting domain death agonist	NM_007544	1.85	0.000587	1.65	0.003045	*	1.89	0.000318	*
1417061_at	Slc40a1: solute carrier family 40 (iron-regulated transporter), member 1	AF226613	-4.48	0.000804	-2.99	0.000973	*	-2.63	0.000644	*
1417064_at	Jagn1: jagunal homolog 1 (Drosophila)	NM_026365	1.72	0.001049	1.62	0.001369	*	1.93	0.006183	*
1417065_at	Egr1: early growth response 1	NM_007913	2.51	0.000152	2.06	0.000005	*	1.37	0.002267	*
1417068_a_at	Ptpn1: protein tyrosine phosphatase, non-receptor type 1	BC010191	1.48	0.002354	1.29	0.000233	*	1.25	0.000973	*
1417075_at	2010309E21Rik: RIKEN cDNA 2010309E21 gene	NM_025591	1.47	0.005397	1.26	0.049406		1.62	0.002553	*
1417091_at	Chuk: conserved helix-loop-helix ubiquitous kinase	NM_007700	1.69	0.010778	2.26	0.000738	*	1.60	0.012779	*
1417096_at	Rrp15: ribosomal RNA processing 15 homolog (S. cerevisiae)	NM_026041	1.39	0.000780	1.42	0.001414	*	1.38	0.000181	*
1417106_at	Tpd52l2: tumor protein D52-like 2	NM_025482	-1.41	0.000708	-1.32	0.001295	*	-1.32	0.002175	*
1417116_at	Slc6a8: solute carrier family 6 (neurotransmitter transporter, creatine), member 8	BG069516	1.42	0.008091	1.29	0.094157		1.27	0.040754
1417133_at	Pmp22: peripheral myelin protein 22	NM_008885	-1.53	0.006260	-1.43	0.011815	*	-1.19	0.096234
1417135_at	Srpk2: serine/arginine-rich protein specific kinase 2	NM_009274	-1.49	0.003474	-1.33	0.212432		-1.53	0.013178	*
1417136_s_at	Srpk2: serine/arginine-rich protein specific kinase 2	NM_009274	-1.53	0.003898	-1.49	0.083814		-1.57	0.018305	*
1417145_at	Nfxl1: nuclear transcription factor, X-box binding-like 1	NM_133921	1.66	0.002686	1.91	0.001199	*	1.28	0.093183
1417148_at	Pdgfrb: platelet derived growth factor receptor, beta polypeptide	NM_008809	-2.07	0.008533	-1.97	0.012459	*	-1.77	0.018796	*
1417158_at	Zxdc: ZXD family zinc finger C	BB238025	1.54	0.021288	1.27	0.121162		1.39	0.053075
1417164_at	Dusp10: dual specificity phosphatase 10	NM_022019	-1.56	0.007883	-1.69	0.005268	*	-1.39	0.037251
1417233_at	Chchd4: coiled-coil-helix-coiled-coil-helix domain containing 4	NM_133928	1.81	0.010157	1.61	0.000821	*	1.67	0.027823	*
1417234_at	Mmp11: matrix metallopeptidase 11	NM_008606	-1.52	0.001910	-1.58	0.003355	*	-1.34	0.030889
1417243_at	2310065K24Rik: RIKEN cDNA 2310065K24 gene	NM_028221	-1.33	0.001575	-1.22	0.015993		-1.21	0.018266
1417254_at	Spata5: spermatogenesis associated 5	NM_021343	2.05	0.004739	2.29	0.000386	*	1.81	0.000107	*
1417262_at	Ptgs2: prostaglandin-endoperoxide synthase 2	M94967	5.83	0.001415	5.01	0.002321	*	1.88	0.001026	*
1417263_at	Ptgs2: prostaglandin-endoperoxide synthase 2	M94967	5.86	0.003544	5.12	0.004035	*	1.82	0.010523	*
1417268_at	Cd14: CD14 antigen	NM_009841	-1.66	0.019499	-1.95	0.011532	*	-1.34	0.082634
1417270_at	Wdr12: WD repeat domain 12	NM_021312	1.50	0.015665	1.55	0.032226	*	1.24	0.035884
1417291_at	Tnfrsf1a: tumor necrosis factor receptor superfamily, member 1a	L26349	1.44	0.001224	1.16	0.085267		1.25	0.115796
1417293_at	Hs6st1 /// LOC100047260: heparan sulfate 6-O-sulfotransferase 1 /// similar to heparan sulfate 6-sulfotransferase 1	NM_015818	1.79	0.001615	1.60	0.005487	*	1.65	0.009432	*
1417303_at	Mvd: mevalonate (diphospho) decarboxylase	NM_138656	2.06	0.009232	1.67	0.044686	*	2.27	0.001259	*
1417349_at	Pldn: pallidin	NM_019788	-1.28	0.000396	-1.23	0.000005	*	-1.25	0.000052	*
1417350_at	Pldn: pallidin	NM_019788	-1.41	0.014667	-1.43	0.013702	*	-1.20	0.090587
1417361_at	Asb3: ankyrin repeat and SOCS box-containing 3	BC023086	-1.65	0.015847	-1.63	0.014090	*	-1.48	0.023836	*
1417373_a_at	Tuba4a: tubulin, alpha 4A	AW491660	1.49	0.008117	1.16	0.049026		1.47	0.010026	*
1417374_at	Tuba4a: tubulin, alpha 4A	AW491660	1.49	0.006252	1.08	0.320494		1.54	0.012752	*
1417376_a_at	Cadm1: cell adhesion molecule 1	NM_018770	-1.43	0.036640	-1.13	0.305503		-1.33	0.063945
1417394_at	Klf4: Kruppel-like factor 4 (gut)	BG069413	2.91	0.001910	2.93	0.000277	*	1.34	0.019087	*
1417395_at	Klf4: Kruppel-like factor 4 (gut)	BG069413	2.36	0.001509	2.38	0.000136	*	1.10	0.330387
1417400_at	Rai14: retinoic acid induced 14	NM_030690	1.66	0.006377	1.92	0.010645	*	1.24	0.034239
1417403_at	Elovl6: ELOVL family member 6, elongation of long chain fatty acids (yeast)	NM_130450	2.48	0.016380	3.13	0.006683	*	1.97	0.068109
1417404_at	Elovl6: ELOVL family member 6, elongation of long chain fatty acids (yeast)	NM_130450	3.19	0.008098	3.96	0.000190	*	2.62	0.029459	*
1417408_at	F3: coagulation factor III	BC024886	1.94	0.005347	1.95	0.078184		1.53	0.000144	*
1417409_at	Jun: Jun oncogene	NM_010591	1.72	0.002886	1.27	0.008475		-1.20	0.010214
1417419_at	Ccnd1: cyclin D1	NM_007631	2.00	0.000992	1.67	0.001369	*	1.45	0.019573
1417420_at	Ccnd1: cyclin D1	NM_007631	2.49	0.000605	2.19	0.000812	*	1.53	0.008594	*
1417430_at	Cdr2: cerebellar degeneration-related 2	NM_007672	3.06	0.000237	3.17	0.000040	*	3.02	0.000254	*
1417435_at	Large: like-glycosyltransferase	BG261907	-1.34	0.004974	-1.50	0.001463	*	-1.32	0.019172
1417445_at	Ndc80: NDC80 homolog, kinetochore complex component (S. cerevisiae)	NM_023294	-1.61	0.000253	-1.16	0.056240		-1.73	0.000121	*
1417448_at	1810008A18Rik: RIKEN cDNA 1810008A18 gene	NM_133998	1.56	0.000190	1.40	0.001240	*	1.47	0.000887	*
1417462_at	Cap1: CAP, adenylate cyclase-associated protein 1 (yeast)	NM_007598	-1.34	0.004738	-1.44	0.002211	*	-1.29	0.008600
1417471_s_at	D1Ertd622e: DNA segment, Chr 1, ERATO Doi 622, expressed	NM_133825	1.63	0.000727	1.57	0.007843	*	1.32	0.025774
1417473_a_at	EG667114 /// Ppcs: predicted gene, EG667114 /// phosphopantothenoylcysteine synthetase	NM_026494	1.78	0.039268	1.37	0.223470		2.02	0.055255
1417487_at	Fosl1: fos-like antigen 1	U34245	7.87	0.003065	4.54	0.000291	*	3.85	0.002671	*
1417488_at	Fosl1: fos-like antigen 1	U34245	8.69	0.001387	5.31	0.001160	*	4.48	0.001278	*
1417496_at	Cp: ceruloplasmin	BB332449	-1.87	0.003012	-1.56	0.014854	*	-1.69	0.001899	*
1417499_at	Timm10 /// Timm13: translocase of inner mitochondrial membrane 10 homolog (yeast) /// translocase of inner mitochondrial membrane 13 homolog (yeast)	NM_013899	1.92	0.018191	1.88	0.018412	*	1.85	0.053536
1417511_at	Lyar: Ly1 antibody reactive clone	NM_025281	1.76	0.000815	2.16	0.000430	*	1.67	0.005773	*
1417516_at	Ddit3: DNA-damage inducible transcript 3	NM_007837	3.52	0.007483	3.90	0.000022	*	1.95	0.003623	*
1417533_a_at	Itgb5: integrin beta 5	NM_010580	-1.58	0.000532	-1.79	0.001464	*	-1.30	0.035227
1417534_at	Itgb5: integrin beta 5	NM_010580	-1.57	0.004020	-1.96	0.000992	*	-1.33	0.027625
1417535_at	Fbxo25: F-box protein 25	NM_025785	-1.89	0.000899	-1.82	0.001091	*	-1.66	0.002396	*
1417542_at	Rps6ka2: ribosomal protein S6 kinase, polypeptide 2	BB737182	1.66	0.026026	1.57	0.001490	*	1.49	0.013624	*
1417564_at	Med7: mediator complex subunit 7	NM_025426	1.70	0.001464	2.16	0.002284	*	1.58	0.035835	*
1417574_at	Cxcl12: chemokine (C-X-C motif) ligand 12	NM_013655	-1.87	0.039602	-1.17	0.427352		-1.34	0.247537
1417575_at	Otub2: OTU domain, ubiquitin aldehyde binding 2	AK006346	1.97	0.000852	1.84	0.001499	*	1.63	0.010402	*
1417621_at	Nfatc1: nuclear factor of activated T-cells, cytoplasmic, calcineurin-dependent 1	NM_016791	1.71	0.001627	1.34	0.036163		1.31	0.041885
1417623_at	Slc12a2: solute carrier family 12, member 2	BG069505	-1.51	0.013038	-1.33	0.150419		-1.32	0.032887
1417644_at	Sspn: sarcospan	BC021484	-1.51	0.001253	-1.13	0.121997		-1.39	0.013058
1417658_at	LOC100046166 /// Tbrg4: similar to Transforming growth factor beta regulated gene 4 /// transforming growth factor beta regulated gene 4	NM_134011	1.55	0.005246	1.24	0.077577		1.65	0.003914	*
1417675_a_at	Mdn1: midasin homolog (yeast)	NM_133874	1.56	0.036176	2.06	0.003537	*	1.47	0.077916
1417688_at	Fam20c: family with sequence similarity 20, member C	NM_030565	1.59	0.001991	1.25	0.057069		1.57	0.043352	*
1417693_a_at	Gab1: growth factor receptor bound protein 2-associated protein 1	NM_021356	-1.80	0.000025	-1.70	0.000031	*	-1.64	0.000037	*
1417694_at	Gab1: growth factor receptor bound protein 2-associated protein 1	NM_021356	-2.13	0.000097	-1.95	0.000015	*	-1.70	0.000589	*
1417707_at	N4bp2l1: NEDD4 binding protein 2-like 1	NM_133898	-4.25	0.025762	-4.56	0.022737	*	-4.10	0.026683	*
1417719_at	Sap30: sin3 associated polypeptide	NM_021788	-1.49	0.008453	-1.61	0.002361	*	-1.26	0.030551
1417740_at	Cdc37l1: cell division cycle 37 homolog (S. cerevisiae)-like 1	BB756370	2.16	0.000449	2.44	0.011016	*	1.77	0.004598
1417750_a_at	Slc25a37: solute carrier family 25, member 37	NM_026331	2.07	0.017457	2.16	0.004575	*	1.50	0.025827
1417768_at	Pnpla8: patatin-like phospholipase domain containing 8	BC019364	-2.04	0.000059	-1.48	0.009370	*	-2.25	0.000071	*
1417786_a_at	Rgs19: regulator of G-protein signaling 19	BC003838	1.39	0.011152	1.29	0.008146		1.57	0.006614	*
1417807_at	Ufsp1: UFM1-specific peptidase 1	NM_027356	3.49	0.003585	2.81	0.000174	*	4.26	0.023029	*
1417811_at	Slc24a6: solute carrier family 24 (sodium/potassium/calcium exchanger), member 6	NM_133221	-1.67	0.016384	-1.89	0.009833	*	-1.24	0.176814
1417821_at	D17H6S56E-5: DNA segment, Chr 17, human D6S56E 5	NM_033075	-1.46	0.000136	-1.57	0.000077	*	-1.46	0.000425	*
1417822_at	D17H6S56E-5: DNA segment, Chr 17, human D6S56E 5	NM_033075	-1.37	0.001343	-1.41	0.001415	*	-1.41	0.000958	*
1417847_at	Ulk2: Unc-51 like kinase 2 (C. elegans)	NM_013881	-2.05	0.002441	-1.45	0.016143		-1.85	0.002651	*
1417871_at	Hsd17b7: hydroxysteroid (17-beta) dehydrogenase 7	NM_010476	3.35	0.012117	4.34	0.062051		3.16	0.024607	*
1417902_at	Slc19a2: solute carrier family 19 (thiamine transporter), member 2	NM_054087	1.63	0.000433	1.68	0.001784	*	1.59	0.000051	*
1417923_at	Pak3: p21 (CDKN1A)-activated kinase 3	BQ174935	-1.71	0.029381	-1.39	0.071926		-1.97	0.011388	*
1417930_at	Nab2: Ngfi-A binding protein 2	NM_008668	1.89	0.001989	1.56	0.003465	*	1.36	0.019527
1417955_at	Ccdc71: coiled-coil domain containing 71	NM_133744	-1.40	0.008826	-1.54	0.000454	*	-1.12	0.083149
1417962_s_at	Ghr: growth hormone receptor	NM_010284	-1.69	0.008944	-1.15	0.197168		-1.67	0.008693	*
1417969_at	Fbxo31: F-box protein 31	NM_133765	-2.00	0.004218	-2.80	0.002706	*	-1.33	0.129508
1417971_at	Nrm: nurim (nuclear envelope membrane protein)	NM_134122	-1.56	0.001733	-1.92	0.000366	*	-1.25	0.015811
1417982_at	Insig2: insulin induced gene 2	AV257512	-1.55	0.018690	-1.28	0.233144		-1.58	0.016788	*
1417987_at	Btd: biotinidase	NM_025295	-1.56	0.042516	-2.03	0.015026	*	-1.16	0.394479
1418025_at	Bhlhe40: basic helix-loop-helix family, member e40	NM_011498	3.46	0.000576	2.42	0.000026	*	1.66	0.005081	*
1418035_a_at	Prim2: DNA primase, p58 subunit	NM_008922	-1.28	0.000474	-1.31	0.000665	*	-1.22	0.001366
1418044_at	Hmgxb3: HMG box domain containing 3	NM_134134	1.35	0.006979	1.22	0.030985		1.27	0.016495
1418070_at	Cdyl: chromodomain protein, Y chromosome-like	AF081260	1.87	0.004036	1.93	0.000028	*	1.47	0.004972	*
1418071_s_at	Cdyl: chromodomain protein, Y chromosome-like	AF081260	1.61	0.004646	1.67	0.002321	*	1.30	0.014996
1418078_at	Psme3: proteaseome (prosome, macropain) 28 subunit, 3	U60330	2.08	0.003808	2.00	0.000559	*	1.82	0.000002	*
1418099_at	Tnfrsf1b: tumor necrosis factor receptor superfamily, member 1b	M60469	1.46	0.019316	1.25	0.036465		1.33	0.065348
1418102_at	Hes1: hairy and enhancer of split 1 (Drosophila)	BC018375	2.05	0.009965	1.87	0.000632	*	1.54	0.019008
1418109_at	Gspt2: G1 to S phase transition 2	NM_008179	1.51	0.018607	1.49	0.013776	*	1.28	0.001737
1418114_at	Rbpj: recombination signal binding protein for immunoglobulin kappa J region	NM_009035	1.64	0.042760	1.64	0.001503	*	-1.01	0.869918
1418121_at	Vrk3: vaccinia related kinase 3	NM_133945	-1.49	0.004939	-1.76	0.001132	*	-1.31	0.035057
1418129_at	Dhcr24: 24-dehydrocholesterol reductase	BG295389	1.74	0.046581	1.15	0.569423		1.63	0.001801	*
1418131_at	Samhd1: SAM domain and HD domain, 1	NM_018851	-1.36	0.003374	-1.18	0.027471		-1.36	0.003197	*
1418162_at	Tlr4: toll-like receptor 4	AF185285	-1.85	0.001211	-1.44	0.021146		-1.71	0.005845	*
1418163_at	Tlr4: toll-like receptor 4	AF185285	-1.85	0.016733	-1.67	0.024105	*	-1.74	0.020887	*
1418192_at	Mnt: max binding protein	NM_010813	-1.61	0.001683	-2.09	0.000159	*	-2.01	0.000208	*
1418203_at	Pmaip1: phorbol-12-myristate-13-acetate-induced protein 1	NM_021451	1.57	0.004820	2.23	0.010803	*	1.14	0.480488
1418209_a_at	Pfn2: profilin 2	NM_019410	1.47	0.000840	1.53	0.000657	*	1.56	0.000626	*
1418210_at	Pfn2: profilin 2	NM_019410	1.49	0.007507	1.52	0.003918	*	1.55	0.010989	*
1418219_at	Il15: interleukin 15	NM_008357	-8.65	0.000952	-7.10	0.000424	*	-5.00	0.000139	*
1418230_a_at	Lims1: LIM and senescent cell antigen-like domains 1	BC005621	-1.48	0.006643	-1.17	0.090780		-1.41	0.008318	*
1418264_at	Cenpk: centromere protein K	NM_021790	-1.44	0.008314	-1.03	0.707095		-1.16	0.033884
1418293_at	Ifit2: interferon-induced protein with tetratricopeptide repeats 2	NM_008332	-2.46	0.000062	-1.78	0.000489	*	-2.63	0.000350	*
1418308_at	Hus1: Hus1 homolog (S. pombe)	NM_008316	1.61	0.006485	1.89	0.001031	*	1.50	0.016621	*
1418326_at	LOC100047619 /// Slc7a5: similar to solute carrier family 7 (cationic amino acid transporter, y+ system), member 5 /// solute carrier family 7 (cationic amino acid transporter, y+ system), member 5	BC026131	1.48	0.010809	1.60	0.000183	*	1.22	0.030590
1418337_at	Rpia: ribose 5-phosphate isomerase A	NM_009075	1.46	0.002234	1.56	0.002475	*	1.21	0.104134
1418343_at	Gtf2ird2: GTF2I repeat domain containing 2	NM_053266	-1.50	0.022479	-1.43	0.022130		-1.19	0.202568
1418349_at	Hbegf: heparin-binding EGF-like growth factor	L07264	4.11	0.003861	2.93	0.000389	*	1.67	0.016481	*
1418350_at	Hbegf: heparin-binding EGF-like growth factor	L07264	3.43	0.002878	2.37	0.000879	*	1.39	0.003493	*
1418371_at	Dynll2: dynein light chain LC8-type 2	AY029255	1.38	0.001472	1.18	0.033798		1.38	0.002709	*
1418390_at	Phf21a: PHD finger protein 21A	BB094173	-1.43	0.026978	-1.22	0.112861		-1.49	0.017546	*
1418394_a_at	Cd97: CD97 antigen	NM_011925	1.42	0.001109	1.21	0.090600		1.21	0.122051
1418397_at	Zfp275: zinc finger protein 275	BC019962	1.49	0.012715	1.61	0.000594	*	1.35	0.017616
1418433_at	Cab39: calcium binding protein 39	AK005226	1.50	0.005326	1.91	0.001266	*	1.25	0.013204
1418434_at	Mkrn1: makorin, ring finger protein, 1	BQ176661	-1.46	0.004528	-1.69	0.003310	*	-1.44	0.018908
1418437_a_at	Mlx: MAX-like protein X	NM_011550	1.74	0.006570	1.80	0.000234	*	1.84	0.039074	*
1418440_at	Col8a1: collagen, type VIII, alpha 1	NM_007739	-2.07	0.036508	-1.40	0.148955		-1.89	0.040757	*
1418472_at	Aspa: aspartoacylase	BC024934	-2.75	0.000057	-2.28	0.000322	*	-2.24	0.000892	*
1418496_at	Foxa1 /// LOC100047556: forkhead box A1 /// similar to Hepatocyte nuclear factor 3-alpha (HNF-3A) (Forkhead box protein A1)	NM_008259	-2.59	0.013278	-1.55	0.054150		-1.53	0.056410
1418501_a_at	Oxr1: oxidation resistance 1	AW548944	-1.60	0.027882	-1.15	0.360085		-1.69	0.023973	*
1418502_a_at	Oxr1: oxidation resistance 1	AW548944	-1.50	0.008254	-1.16	0.202764		-1.49	0.009249	*
1418509_at	Cbr2: carbonyl reductase 2	BC010758	-1.47	0.025716	-1.03	0.906269		-1.01	0.931431
1418510_s_at	Fbxo8: F-box protein 8	NM_015791	-2.72	0.001064	-1.84	0.004291	*	-2.26	0.004510	*
1418532_at	Fzd2: frizzled homolog 2 (Drosophila)	BB371406	-2.45	0.003268	-2.34	0.003699	*	-1.73	0.010928	*
1418533_s_at	Fzd2: frizzled homolog 2 (Drosophila)	BB371406	-2.72	0.001879	-2.73	0.002491	*	-1.74	0.008244	*
1418534_at	Fzd2: frizzled homolog 2 (Drosophila)	BB371406	-2.72	0.002753	-2.05	0.005460	*	-1.76	0.009936	*
1418546_a_at	Stambpl1: Stam binding protein like 1	NM_029682	1.45	0.008986	1.51	0.009894	*	1.21	0.093956
1418553_at	Arhgef18: rho/rac guanine nucleotide exchange factor (GEF) 18	NM_133962	-1.57	0.001323	-1.69	0.000146	*	-1.33	0.024231
1418561_at	Sf3b1: splicing factor 3b, subunit 1	BE951504	1.69	0.002505	2.13	0.000780	*	1.35	0.049611
1418571_at	Tnfrsf12a: tumor necrosis factor receptor superfamily, member 12a	NM_013749	1.80	0.000250	1.60	0.006257	*	1.46	0.004589	*
1418572_x_at	Tnfrsf12a: tumor necrosis factor receptor superfamily, member 12a	NM_013749	1.83	0.000069	1.60	0.005488	*	1.49	0.002948	*
1418599_at	Col11a1: collagen, type XI, alpha 1	NM_007729	-2.86	0.041755	-1.74	0.125281		-1.89	0.093936
1418607_at	Zkscan14: zinc finger with KRAB and SCAN domains 14	NM_023322	-3.12	0.016933	-3.80	0.013027	*	-2.15	0.027511	*
1418637_at	Etv3: ets variant gene 3	BI456953	1.43	0.009565	1.34	0.038059		1.08	0.535035
1418659_at	Clock: circadian locomoter output cycles kaput	BB203106	1.83	0.007560	2.22	0.000165	*	1.40	0.116558
1418673_at	Snai2: snail homolog 2 (Drosophila)	NM_011415	2.43	0.016438	2.55	0.003833	*	1.45	0.039762
1418687_at	Arc: activity regulated cytoskeletal-associated protein	NM_018790	5.51	0.014618	3.46	0.004766	*	1.72	0.065388
1418715_at	Pank1: pantothenate kinase 1	BC023496	1.56	0.000834	1.71	0.000937	*	1.74	0.042680	*
1418745_at	Omd: osteomodulin	NM_012050	-5.15	0.032859	-3.13	0.047885	*	-3.41	0.044843	*
1418758_a_at	Cyth3: cytohesin 3	NM_011182	-1.42	0.029391	-1.30	0.064136		-1.48	0.023764	*
1418760_at	Rdh11: retinol dehydrogenase 11	AB030503	1.95	0.006518	1.86	0.004059	*	1.63	0.000582	*
1418817_at	Chmp1b: chromatin modifying protein 1B	BG073376	-1.51	0.036422	-1.06	0.636650		-1.40	0.072112
1418818_at	Aqp5 /// LOC100046616: aquaporin 5 /// similar to aquaporin 5	NM_009701	1.39	0.002302	1.09	0.325057		1.36	0.028952
1418829_a_at	Eno2: enolase 2, gamma neuronal	NM_013509	1.70	0.007514	1.49	0.024623	*	1.60	0.056553
1418835_at	Phlda1: pleckstrin homology-like domain, family A, member 1	NM_009344	3.42	0.000137	2.50	0.000016	*	1.45	0.006783	*
1418838_at	Abcd1: ATP-binding cassette, sub-family D (ALD), member 1	BC011273	-1.41	0.015061	-1.62	0.006050	*	-1.24	0.077268
1418840_at	Pdcd4: programmed cell death 4	NM_011050	-1.70	0.002528	-1.53	0.006081	*	-1.62	0.004000	*
1418846_at	Ap4m1: adaptor-related protein complex AP-4, mu 1	NM_021392	-1.44	0.007772	-1.57	0.007144	*	-1.08	0.396531
1418854_at	Birc2: baculoviral IAP repeat-containing 2	NM_007465	-1.47	0.002446	-1.18	0.045992		-1.34	0.008438
1418901_at	Cebpb: CCAAT/enhancer binding protein (C/EBP), beta	NM_009883	1.87	0.001349	1.32	0.057066		1.57	0.009285	*
1418908_at	Pam: peptidylglycine alpha-amidating monooxygenase	NM_013626	-1.36	0.004036	-1.30	0.009701		-1.18	0.025665
1418924_at	Rassf7: Ras association (RalGDS/AF-6) domain family (N-terminal) member 7	NM_025886	-1.86	0.006875	-2.08	0.004198	*	-1.41	0.038086
1418932_at	LOC100046232 /// Nfil3: similar to NFIL3/E4BP4 transcription factor /// nuclear factor, interleukin 3, regulated	AY061760	1.55	0.007144	1.05	0.688653		1.11	0.470062
1418936_at	Maff: v-maf musculoaponeurotic fibrosarcoma oncogene family, protein F (avian)	BC022952	1.79	0.012098	1.57	0.038108		1.16	0.407669
1418942_at	Ift74: intraflagellar transport 74 homolog (Chlamydomonas)	NM_026319	-1.70	0.005495	-1.20	0.087331		-1.52	0.008506	*
1418960_at	Phf20l1: PHD finger protein 20-like 1	BF715219	1.69	0.039779	2.20	0.001642	*	1.66	0.028283	*
1418964_at	Pigm: phosphatidylinositol glycan anchor biosynthesis, class M	NM_026234	1.46	0.017162	1.23	0.113418		1.25	0.089785
1418968_at	Rb1cc1: RB1-inducible coiled-coil 1	BE570980	-4.64	0.000824	-2.44	0.001412	*	-3.82	0.000263	*
1418970_a_at	Bcl10: B-cell leukemia/lymphoma 10	AF100339	1.25	0.000017	1.24	0.000036	*	-1.02	0.655208
1418973_at	Blzf1: basic leucine zipper nuclear factor 1	AK006544	1.72	0.000219	1.75	0.001382	*	1.22	0.035677
1419055_a_at	Ptpn21: protein tyrosine phosphatase, non-receptor type 21	AW987375	-1.37	0.005948	-1.42	0.018282		-1.58	0.001448	*
1419073_at	Tmeff2: transmembrane protein with EGF-like and two follistatin-like domains 2	NM_019790	-1.96	0.001998	-1.67	0.004480	*	-1.68	0.005443	*
1419074_at	Chac2: ChaC, cation transport regulator homolog 2 (E. coli)	NM_026527	1.63	0.020717	1.96	0.005822	*	1.53	0.150788
1419149_at	Serpine1: serine (or cysteine) peptidase inhibitor, clade E, member 1	NM_008871	1.81	0.014767	1.48	0.025145		1.23	0.111649
1419155_a_at	Sox4: SRY-box containing gene 4	AI428101	-2.30	0.019106	-1.74	0.037092	*	-1.94	0.029852	*
1419156_at	Sox4: SRY-box containing gene 4	AI428101	-2.38	0.027139	-1.97	0.039252	*	-2.22	0.029717	*
1419157_at	Sox4: SRY-box containing gene 4	AI428101	-3.86	0.042026	-3.08	0.048558	*	-3.06	0.056120
1419164_at	Zfp260: zinc finger protein 260	D45210	-1.96	0.014640	-1.65	0.022208	*	-1.95	0.014615	*
1419165_at	Zfp260: zinc finger protein 260	D45210	-1.83	0.014011	-1.30	0.082992		-1.75	0.013360	*
1419184_a_at	Fhl2: four and a half LIM domains 2	NM_010212	1.48	0.010171	1.33	0.002906	*	1.19	0.016962
1419198_at	Cbx8: chromobox homolog 8 (Drosophila Pc class)	AI428839	-1.99	0.005814	-2.19	0.005877	*	-1.48	0.032451	*
1419205_x_at	Gpatch4: G patch domain containing 4	NM_025663	1.71	0.001501	1.75	0.002418	*	1.50	0.000933
1419213_at	Nat6: N-acetyltransferase 6	NM_019750	-2.03	0.020586	-2.27	0.017348	*	-1.57	0.048877	*
1419223_a_at	Dtna: dystrobrevin alpha	AF143542	-3.19	0.008796	-2.45	0.009733	*	-2.19	0.014246	*
1419249_at	Pftk1: PFTAIRE protein kinase 1	AI327038	-1.38	0.006073	-1.05	0.548084		-1.22	0.129110
1419253_at	Mthfd2: methylenetetrahydrofolate dehydrogenase (NAD+ dependent), methenyltetrahydrofolate cyclohydrolase	BG076333	1.58	0.005920	1.86	0.000311	*	1.63	0.001591	*
1419267_at	Nfyb: nuclear transcription factor-Y beta	AV250496	1.60	0.005883	2.43	0.005169	*	1.53	0.007996	*
1419271_at	Pax6: paired box gene 6	BC011272	-1.98	0.009032	-1.37	0.047638		-1.58	0.017059	*
1419365_at	Pex11a: peroxisomal biogenesis factor 11a	NM_011068	3.21	0.000909	3.15	0.007088	*	1.93	0.102832
1419417_at	Vegfc: vascular endothelial growth factor C	NM_009506	-2.08	0.000520	-2.02	0.001617	*	-1.78	0.000980	*
1419431_at	Ereg: epiregulin	NM_007950	4.98	0.007224	3.81	0.003989	*	1.59	0.013385	*
1419469_at	Gnb4: guanine nucleotide binding protein (G protein), beta 4	BI713933	-1.40	0.007980	-1.61	0.004749	*	-1.24	0.050453
1419513_a_at	Ect2: ect2 oncogene	NM_007900	-1.59	0.012058	-1.28	0.069228		-1.85	0.005700	*
1419522_at	Zmynd19: zinc finger, MYND domain containing 19	NM_026021	1.43	0.008441	1.33	0.027296		1.93	0.000166	*
1419548_at	Kpna1: karyopherin (importin) alpha 1	U20619	1.65	0.000671	1.78	0.000239	*	1.57	0.002788	*
1419636_at	4833420G17Rik: RIKEN cDNA 4833420G17 gene	BG067119	-3.22	0.008824	-1.91	0.017661	*	-2.66	0.006668	*
1419645_at	Cstf2: cleavage stimulation factor, 3' pre-RNA subunit 2	BM120662	1.38	0.007830	1.77	0.000221	*	1.20	0.101194
1419647_a_at	Ier3: immediate early response 3	NM_133662	2.38	0.001086	1.55	0.015636	*	1.12	0.368278
1419660_at	1600012F09Rik: RIKEN cDNA 1600012F09 gene	NM_025904	1.50	0.048579	1.77	0.001003	*	1.27	0.027282
1419705_at	Car5b: carbonic anhydrase 5b, mitochondrial	NM_019513	-1.45	0.013069	-1.56	0.009825	*	-1.26	0.102841
1419745_at	4933428G20Rik: RIKEN cDNA 4933428G20 gene	BE988299	-1.50	0.028052	-1.60	0.021548	*	-1.55	0.024576	*
1419816_s_at	Errfi1: ERBB receptor feedback inhibitor 1	AI788755	2.82	0.003084	2.18	0.000303	*	1.43	0.013860	*
1419913_at	Strap: Serine/threonine kinase receptor associated protein (Strap), mRNA	AW557906	1.48	0.008012	1.69	0.008710	*	1.39	0.038901
1419920_s_at	Usp7: ubiquitin specific peptidase 7	AW548146	1.41	0.001214	1.61	0.000172	*	1.18	0.053390
1419935_s_at	Mm.197850.1	C77789	1.53	0.009972	1.47	0.036458		1.25	0.117105
1419954_s_at	Zfand3: zinc finger, AN1-type domain 3	AW539211	1.56	0.042512	1.64	0.003456	*	1.44	0.049137
1419978_s_at	D10Ertd610e: DNA segment, Chr 10, ERATO Doi 610, expressed	AU014694	-1.41	0.001512	-1.51	0.000763	*	-1.32	0.006292
1420011_s_at	Xbp1: X-box binding protein 1	C77390	2.05	0.000377	1.52	0.006164	*	1.71	0.003270	*
1420013_s_at	Lss: lanosterol synthase	C77434	1.68	0.003700	1.73	0.046237	*	1.38	0.013954	*
1420046_s_at	Maf1: MAF1 homolog (S. cerevisiae)	AU042856	-1.62	0.003993	-2.16	0.002895	*	-1.50	0.008189	*
1420056_s_at	Jmjd6: jumonji domain containing 6	C78652	1.84	0.006106	1.67	0.012115	*	1.57	0.018250	*
1420088_at	Nfkbia: nuclear factor of kappa light polypeptide gene enhancer in B-cells inhibitor, alpha	AI462015	-1.44	0.010058	-1.35	0.022080		-1.47	0.009198	*
1420380_at	Ccl2: chemokine (C-C motif) ligand 2	AF065933	1.67	0.006209	1.50	0.002491	*	1.68	0.000431	*
1420416_at	LOC100044161 /// Sema3a: hypothetical protein LOC100044161 /// sema domain, immunoglobulin domain (Ig), short basic domain, secreted, (semaphorin) 3A	NM_009152	-2.49	0.017319	-1.76	0.047659	*	-2.21	0.019418	*
1420441_at	Cenpc1: centromere protein C1	NM_007683	-1.46	0.006303	-1.16	0.101896		-1.67	0.005003	*
1420481_at	Cnnm3: cyclin M3	NM_053186	-2.18	0.012878	-2.27	0.017248	*	-1.54	0.051335
1420493_a_at	Pcyt2: phosphate cytidylyltransferase 2, ethanolamine	NM_024229	1.71	0.000266	1.48	0.003307	*	1.81	0.008982	*
1420498_a_at	Dab2: disabled homolog 2 (Drosophila)	NM_023118	-4.25	0.009152	-3.60	0.013370	*	-3.21	0.014025	*
1420509_at	Srfbp1: serum response factor binding protein 1	BB041813	1.95	0.001582	1.99	0.000044	*	1.71	0.002804	*
1420535_a_at	Nub1: negative regulator of ubiquitin-like proteins 1	NM_016736	-1.63	0.008099	-1.38	0.033388		-1.38	0.029493
1420614_at	Dynlt3: dynein light chain Tctex-type 3	NM_025975	-1.48	0.003119	-1.13	0.263039		-1.51	0.020018	*
1420617_at	Cpeb4: cytoplasmic polyadenylation element binding protein 4	NM_026252	1.71	0.009998	2.35	0.018233	*	1.47	0.082400
1420618_at	Cpeb4: cytoplasmic polyadenylation element binding protein 4	NM_026252	2.05	0.000734	2.59	0.010049	*	1.65	0.097911
1420620_a_at	Rnf13: ring finger protein 13	NM_011883	-1.53	0.003657	1.06	0.670672		-1.43	0.009342	*
1420631_a_at	Blcap: bladder cancer associated protein homolog (human)	NM_016916	1.46	0.010439	1.15	0.247155		1.43	0.035835
1420772_a_at	Tsc22d3: TSC22 domain family, member 3	NM_010286	1.65	0.002320	1.66	0.002585	*	1.46	0.034097
1420776_a_at	Auh: AU RNA binding protein/enoyl-coenzyme A hydratase	NM_016709	-1.51	0.015302	-1.58	0.016884	*	-1.48	0.016064
1420826_at	Letm1: leucine zipper-EF-hand containing transmembrane protein 1	BG060855	1.37	0.001730	1.30	0.008728		1.29	0.016843
1420845_at	Mrps2: mitochondrial ribosomal protein S2	AV031454	1.46	0.015316	1.41	0.027292		1.68	0.004582	*
1420876_a_at	Sept6: septin 6	NM_019942	-1.53	0.007233	-1.32	0.024034		-1.09	0.538481
1420886_a_at	Xbp1: X-box binding protein 1	NM_013842	2.26	0.000304	1.56	0.024311	*	1.85	0.000103	*
1420890_at	Hccs: holocytochrome c synthetase	BB129992	1.62	0.038280	2.11	0.014503	*	1.36	0.004499	*
1420905_at	Il17ra: interleukin 17 receptor A	AK010040	2.00	0.046589	1.32	0.004529		1.43	0.047362
1420909_at	Vegfa: vascular endothelial growth factor A	NM_009505	3.60	0.001070	3.57	0.003003	*	2.14	0.049047	*
1420936_s_at	Cpsf2: cleavage and polyadenylation specific factor 2	BM239527	1.92	0.034616	2.48	0.002716	*	1.57	0.004020
1420961_a_at	Ivns1abp: influenza virus NS1A binding protein	NM_028582	2.00	0.000457	2.42	0.001742	*	1.81	0.001512	*
1420965_a_at	Enc1: ectodermal-neural cortex 1	BM120053	1.76	0.000221	1.39	0.009759	*	1.55	0.045494	*
1420967_at	Slc25a15: solute carrier family 25 (mitochondrial carrier ornithine transporter), member 15	AW541300	1.84	0.000293	1.86	0.002680	*	1.69	0.000707	*
1420973_at	Arid5b /// LOC100044968: AT rich interactive domain 5B (MRF1-like) /// similar to modulator recognition factor 2	BB699910	-2.92	0.004779	-3.04	0.004269	*	-3.69	0.005984	*
1421019_at	1700021F05Rik: RIKEN cDNA 1700021F05 gene	BC013506	1.38	0.006255	1.61	0.000026	*	1.49	0.002018	*
1421027_a_at	Mef2c: myocyte enhancer factor 2C	AI595932	-2.52	0.004307	-1.53	0.025472		-2.18	0.003926	*
1421064_at	Mpp5: membrane protein, palmitoylated 5 (MAGUK p55 subfamily member 5)	AW258373	-1.62	0.019709	-1.16	0.398740		-1.67	0.012115	*
1421077_at	Sertad3: SERTA domain containing 3	BM124141	-1.67	0.005056	-1.99	0.002370	*	-1.48	0.011358	*
1421089_a_at	2610028A01Rik: RIKEN cDNA 2610028A01 gene	NM_028228	2.10	0.049065	2.34	0.000431	*	1.91	0.003436	*
1421134_at	Areg: amphiregulin	NM_009704	32.85	0.001366	18.39	0.004443	*	6.46	0.018404	*
1421135_a_at	Cnot8: CCR4-NOT transcription complex, subunit 8	NM_026949	-1.33	0.000097	-1.29	0.019885		-1.08	0.325128
1421140_a_at	Foxp1: forkhead box P1	BG962849	-1.82	0.022584	-1.55	0.043686	*	-2.08	0.015154	*
1421141_a_at	Foxp1: forkhead box P1	BG962849	-1.93	0.004026	-1.54	0.018707	*	-2.00	0.003451	*
1421151_a_at	Epha2: Eph receptor A2	NM_010139	2.00	0.017312	1.36	0.000479	*	1.24	0.007113
1421237_at	Tmpo: thymopoietin	NM_011605	-1.42	0.010675	1.04	0.741203		-1.47	0.011266	*
1421265_a_at	Rbm38: RNA binding motif protein 38	NM_019547	1.62	0.003491	1.48	0.000029	*	1.86	0.000431	*
1421267_a_at	Cited2: Cbp/p300-interacting transactivator, with Glu/Asp-rich carboxy-terminal domain, 2	NM_010828	-1.68	0.002185	-2.10	0.000404	*	-2.27	0.001405	*
1421344_a_at	Jub: ajuba	NM_010590	-1.51	0.011521	-1.62	0.004939	*	-1.45	0.011583	*
1421487_a_at	Nck1: non-catalytic region of tyrosine kinase adaptor protein 1	NM_010878	-1.32	0.005732	-1.03	0.675191		-1.19	0.030483
1421528_a_at	Med22: mediator complex subunit 22	NM_011513	1.35	0.007167	1.32	0.018043		1.33	0.058449
1421756_a_at	Gpr19: G protein-coupled receptor 19	NM_008157	-1.87	0.002601	-1.93	0.000108	*	-1.19	0.197082
1421784_a_at	Efna4: ephrin A4	NM_007910	-2.81	0.000860	-3.25	0.001149	*	-1.54	0.019365	*
1421821_at	Ldlr: low density lipoprotein receptor	AF425607	3.38	0.001319	2.83	0.011144	*	2.71	0.007455	*
1421891_at	St3gal2: ST3 beta-galactoside alpha-2,3-sialyltransferase 2	BB750118	-1.52	0.001514	-1.72	0.000338	*	-1.44	0.009117	*
1421892_at	St3gal2: ST3 beta-galactoside alpha-2,3-sialyltransferase 2	BB750118	-1.55	0.040437	-1.67	0.027393	*	-1.60	0.037350	*
1421904_at	Tgs1: trimethylguanosine synthase homolog (S. cerevisiae)	BM233196	1.38	0.006508	1.79	0.000484	*	1.24	0.070675
1421945_a_at	Bxdc1: brix domain containing 1	NM_023323	1.72	0.011361	1.92	0.000303	*	1.76	0.007814	*
1421955_a_at	Nedd4: neural precursor cell expressed, developmentally down-regulated 4	NM_010890	-1.34	0.001048	-1.31	0.147726		-1.50	0.006531	*
1421998_at	LOC100047963 /// Tor3a: similar to ADIR1 /// torsin family 3, member A	NM_023141	2.07	0.003973	2.08	0.002245	*	1.69	0.018177	*
1422147_a_at	Pla2g6: phospholipase A2, group VI	BC003487	-2.02	0.002328	-2.72	0.001270	*	-1.89	0.003203	*
1422470_at	Bnip3: BCL2/adenovirus E1B interacting protein 3	NM_009760	-1.69	0.037420	-1.41	0.099967		-1.32	0.207332
1422471_at	Pex13: peroxisomal biogenesis factor 13	BB045429	-1.27	0.000042	-1.17	0.003529		-1.23	0.015018
1422533_at	Cyp51: cytochrome P450, family 51	NM_020010	2.44	0.013132	2.83	0.001602	*	2.13	0.019981	*
1422560_at	Ddi2 /// Rsc1a1: DNA-damage inducible protein 2 /// regulatory solute carrier protein, family 1, member 1	NM_023544	1.59	0.036114	1.55	0.016119	*	1.34	0.066310
1422561_at	Adamts5 /// LOC100048332: a disintegrin-like and metallopeptidase (reprolysin type) with thrombospondin type 1 motif, 5 (aggrecanase-2) /// similar to a disintegrin-like and metalloprotease (reprolysin type) with thrombospondin type 1 motif, 5 (aggrecanase-2)	BB658835	-4.17	0.008351	-3.93	0.007061	*	-3.42	0.007712	*
1422566_at	Tcfeb: transcription factor EB	NM_011549	2.27	0.000752	1.77	0.009201	*	2.16	0.002757	*
1422573_at	Ampd3: adenosine monophosphate deaminase 3	D85596	-2.12	0.011735	-2.15	0.012613	*	-1.49	0.045303
1422581_at	Pias1: protein inhibitor of activated STAT 1	NM_019663	-1.58	0.003331	-1.43	0.009257	*	-1.43	0.009519	*
1422603_at	Rnase4: ribonuclease, RNase A family 4	BC005569	-1.54	0.022371	-1.16	0.273116		-1.55	0.031808
1422612_at	Hk2: hexokinase 2	NM_013820	4.23	0.001156	3.85	0.000033	*	3.44	0.001631	*
1422619_at	Ppap2a: phosphatidic acid phosphatase 2a	NM_008903	-1.37	0.000454	-1.45	0.006504	*	-1.06	0.349585
1422620_s_at	Ppap2a: phosphatidic acid phosphatase 2a	NM_008903	-1.35	0.000528	-1.41	0.006417	*	-1.04	0.678491
1422629_s_at	Shroom3: shroom family member 3	NM_015756	-1.79	0.005034	-1.59	0.015405	*	-1.50	0.016225	*
1422702_at	Azin1: antizyme inhibitor 1	BE626090	1.43	0.012719	1.77	0.005745	*	1.27	0.021596
1422742_at	Hivep1: human immunodeficiency virus type I enhancer binding protein 1	NM_007772	1.50	0.012762	1.58	0.005222	*	1.25	0.165333
1422767_at	Bysl: bystin-like	BG079188	1.63	0.003067	1.43	0.009814	*	1.64	0.003029	*
1422818_at	Nedd9: neural precursor cell expressed, developmentally down-regulated gene 9	NM_017464	-1.67	0.004601	-1.20	0.089159		-1.56	0.004728	*
1422821_s_at	Stard5: StAR-related lipid transfer (START) domain containing 5	BI076697	1.78	0.017205	1.56	0.034224		1.55	0.091080
1422823_at	Eps8 /// LOC632638: epidermal growth factor receptor pathway substrate 8 /// similar to Epidermal growth factor receptor kinase substrate 8	NM_007945	1.41	0.007169	1.60	0.002229	*	1.15	0.224428
1422851_at	Hmga2: high mobility group AT-hook 2	X58380	2.90	0.015282	2.17	0.012765	*	1.20	0.178787
1422906_at	Abcg2: ATP-binding cassette, sub-family G (WHITE), member 2	NM_011920	-1.42	0.001312	-1.35	0.002249	*	-1.24	0.014615
1422916_at	Fgf21: fibroblast growth factor 21	NM_020013	4.43	0.003976	4.96	0.000026	*	3.22	0.000302	*
1422944_a_at	Diap3: diaphanous homolog 3 (Drosophila)	NM_019670	-1.36	0.002716	-1.04	0.735043		-1.30	0.006236
1422948_s_at	Hist1h4a /// Hist1h4b /// Hist1h4c /// Hist1h4d /// Hist1h4f /// Hist1h4h /// Hist1h4i /// Hist1h4j /// Hist1h4k /// Hist1h4m /// Hist2h4 /// Hist4h4 /// LOC100041230: histone cluster 1, H4a /// histone cluster 1, H4b /// histone cluster 1, H4c /// histone cluster 1, H4d /// histone cluster 1, H4f /// histone cluster 1, H4h /// histone cluster 1, H4i /// histone cluster 1, H4j /// histone cluster…	NM_013550	-1.82	0.021881	-1.92	0.018318	*	-1.78	0.025139	*
1423044_at	Prosc: proline synthetase co-transcribed	AV072100	1.52	0.000215	1.55	0.000173	*	1.46	0.000627	*
1423047_at	Tollip: toll interacting protein	BB400304	1.61	0.001093	1.61	0.000010	*	1.35	0.002296	*
1423071_x_at	6720475J19Rik: RIKEN cDNA 6720475J19 gene	AW549928	-2.03	0.000711	-1.71	0.002431	*	-1.40	0.023243
1423072_at	6720475J19Rik: RIKEN cDNA 6720475J19 gene	AW549928	-2.35	0.002630	-2.08	0.004524	*	-1.34	0.143692
1423078_a_at	Sc4mol: sterol-C4-methyl oxidase-like	AK005441	3.01	0.004583	3.26	0.004441	*	3.03	0.008095	*
1423086_at	Npc1: Niemann Pick type C1	BB769209	1.46	0.005430	1.30	0.023167		1.42	0.010503	*
1423089_at	Tmod3: tropomodulin 3	AK017725	-1.49	0.008465	-1.19	0.409838		-1.55	0.018801	*
1423094_at	Crbn: cereblon	AV156594	-2.04	0.036417	-1.59	0.087676		-1.99	0.037822	*
1423095_s_at	Crbn: cereblon	AV156594	-2.15	0.001871	-1.54	0.008828	*	-2.13	0.001314	*
1423100_at	Fos: FBJ osteosarcoma oncogene	AV026617	3.58	0.000988	2.79	0.000301	*	1.43	0.011280	*
1423104_at	Irs1: insulin receptor substrate 1	BB345784	-2.92	0.014221	-2.50	0.023071	*	-2.62	0.015739	*
1423106_at	Ube2b: ubiquitin-conjugating enzyme E2B, RAD6 homology (S. cerevisiae)	AK010432	-1.51	0.008017	-1.17	0.139357		-1.38	0.019431
1423117_at	Pum1: pumilio 1 (Drosophila)	BB837171	-1.39	0.008238	-1.30	0.016640		-1.41	0.010882	*
1423142_a_at	Gtpbp4: GTP binding protein 4	AI987834	2.55	0.048343	2.39	0.000675	*	2.04	0.034354	*
1423143_at	Gtpbp4: GTP binding protein 4	AI987834	2.02	0.005483	2.12	0.053185		1.56	0.068604
1423148_at	Skp1a: S-phase kinase-associated protein 1A	AV347477	-1.33	0.007105	-1.34	0.006073	*	-1.08	0.240784
1423149_at	Skp1a: S-phase kinase-associated protein 1A	AV347477	-1.34	0.002304	-1.37	0.000969	*	-1.09	0.351470
1423159_at	Dld: dihydrolipoamide dehydrogenase	AI647805	1.43	0.043467	1.76	0.005513	*	1.32	0.079540
1423160_at	Spred1: sprouty protein with EVH-1 domain 1, related sequence	BQ044290	1.79	0.003587	1.65	0.002015	*	1.18	0.246347
1423161_s_at	Spred1: sprouty protein with EVH-1 domain 1, related sequence	BQ044290	1.95	0.004457	2.04	0.003684	*	1.24	0.055176
1423165_a_at	Mta2: metastasis-associated gene family, member 2	AV296905	1.36	0.004725	1.28	0.022353		1.45	0.002391	*
1423217_a_at	2510049I19Rik: RIKEN cDNA 2510049I19 gene	AV109006	-1.66	0.010534	-1.49	0.013381	*	-1.38	0.023095	*
1423233_at	Cebpd: CCAAT/enhancer binding protein (C/EBP), delta	BB831146	2.00	0.001244	1.36	0.070811		1.75	0.017188	*
1423267_s_at	Itga5: integrin alpha 5 (fibronectin receptor alpha)	BB493533	1.71	0.001005	1.35	0.035145		1.46	0.003174	*
1423306_at	2010002N04Rik: RIKEN cDNA 2010002N04 gene	BI963682	2.22	0.000016	1.86	0.000153	*	1.80	0.000277	*
1423311_s_at	Tpbg: trophoblast glycoprotein	BQ177165	-1.50	0.040041	-1.64	0.022628	*	-1.51	0.035153	*
1423349_at	Socs5: suppressor of cytokine signaling 5	AA510713	2.41	0.000141	2.09	0.001242	*	1.40	0.111612
1423350_at	Socs5: suppressor of cytokine signaling 5	AA510713	2.15	0.001624	1.74	0.000238	*	1.25	0.041765
1423383_a_at	Osbpl9: oxysterol binding protein-like 9	BB826372	-1.45	0.003033	-1.27	0.009152		-1.44	0.002145	*
1423389_at	Smad7: MAD homolog 7 (Drosophila)	BF226166	1.73	0.001517	1.52	0.003386	*	1.14	0.082060
1423399_a_at	Yaf2: YY1 associated factor 2	BG143658	1.48	0.000969	1.78	0.001517	*	1.45	0.001612	*
1423440_at	1110001A07Rik: RIKEN cDNA 1110001A07 gene	AK003196	-1.54	0.005399	-1.16	0.250525		-1.13	0.241386
1423459_at	Cops2: COP9 (constitutive photomorphogenic) homolog, subunit 2 (Arabidopsis thaliana)	BE853265	-1.48	0.001096	-1.05	0.428838		-1.45	0.000604	*
1423460_at	Gigyf1: GRB10 interacting GYF protein 1	BI688428	-1.66	0.020306	-1.77	0.016564	*	-1.73	0.016435	*
1423505_at	Tagln: transgelin	BB114067	-1.64	0.015027	-1.27	0.180017		-1.61	0.018323	*
1423524_at	Mastl: microtubule associated serine/threonine kinase-like	BF021309	-2.16	0.001638	-1.48	0.015076	*	-2.03	0.006324	*
1423525_at	Mastl: microtubule associated serine/threonine kinase-like	BF021309	-1.65	0.011205	-1.35	0.052090		-1.57	0.016413	*
1423538_at	Ntan1: N-terminal Asn amidase	BB223798	-1.29	0.001754	-1.16	0.127151		1.00	0.873624
1423540_at	Rbms2: RNA binding motif, single stranded interacting protein 2	BB767478	-1.62	0.003477	-1.81	0.001826	*	-1.28	0.026555
1423551_at	Cdh13: cadherin 13	BB776961	-1.68	0.040456	-1.43	0.147305		-1.53	0.043773	*
1423613_at	Ssfa2: sperm specific antigen 2	BB033597	1.77	0.030009	2.28	0.026008	*	1.26	0.000602
1423614_at	Lrrc8c: leucine rich repeat containing 8 family, member C	BB329408	1.36	0.004124	1.37	0.002724	*	1.21	0.045598
1423620_at	Cenpq: centromere protein Q	AI891882	-1.71	0.002829	-1.18	0.135970		-1.76	0.001983	*
1423644_at	Aco1: aconitase 1	BC005454	1.28	0.001070	1.26	0.087033		1.26	0.032180
1423650_at	Rnf26: ring finger protein 26	BC004739	-1.57	0.024780	-1.87	0.015687	*	-1.34	0.076196
1423659_a_at	Tbc1d17: TBC1 domain family, member 17	BC017607	-2.19	0.001909	-2.06	0.000676	*	-1.82	0.006383	*
1423661_s_at	Ctdsp2 /// ENSMUSG00000040540: CTD (carboxy-terminal domain, RNA polymerase II, polypeptide A) small phosphatase 2 /// predicted gene, ENSMUSG00000040540	BB294133	-1.59	0.003354	-1.89	0.000968	*	-1.72	0.002345	*
1423667_at	Mat2a: methionine adenosyltransferase II, alpha	BC003451	1.41	0.000633	1.48	0.016946	*	1.37	0.000839	*
1423672_at	Ttc30b: tetratricopeptide repeat domain 30B	BC026507	-2.37	0.001783	-2.48	0.001491	*	-1.94	0.007188	*
1423685_at	Aars: alanyl-tRNA synthetase	BC026611	1.52	0.018452	1.48	0.005125	*	1.43	0.009604	*
1423694_at	Kctd10: potassium channel tetramerisation domain containing 10	BC006935	-1.28	0.002129	-1.35	0.015460		-1.24	0.044278
1423703_at	Ppan: peter pan homolog (Drosophila)	BC014688	1.81	0.000831	1.48	0.009967	*	1.68	0.009810	*
1423707_at	Tmem50b: transmembrane protein 50B	BC004841	1.41	0.001107	1.45	0.019351	*	1.60	0.004800	*
1423792_a_at	Cmtm6: CKLF-like MARVEL transmembrane domain containing 6	BC027248	1.46	0.012969	1.30	0.026414		1.30	0.012667
1423793_at	D2Ertd391e: DNA segment, Chr 2, ERATO Doi 391, expressed	BM231455	-2.09	0.000838	-1.94	0.001123	*	-1.97	0.002024	*
1423797_at	Aacs: acetoacetyl-CoA synthetase	BC026817	2.34	0.001264	1.95	0.016934	*	2.26	0.003686	*
1423803_s_at	Gltscr2: glioma tumor suppressor candidate region gene 2	BC017637	1.54	0.005505	1.22	0.004870		1.39	0.003565	*
1423804_a_at	Idi1: isopentenyl-diphosphate delta isomerase	BC004801	2.56	0.022293	2.68	0.000062	*	2.16	0.023285	*
1423813_at	Kif22: kinesin family member 22	BC003427	-1.45	0.009352	-1.58	0.003428	*	-1.46	0.002635	*
1423825_at	Gpr177: G protein-coupled receptor 177	BC018381	-1.44	0.011221	-1.06	0.412303		-1.26	0.065045
1423828_at	Fasn: fatty acid synthase	AF127033	2.19	0.008938	1.67	0.015478	*	2.08	0.024947	*
1423841_at	Bxdc2: brix domain containing 2	BC014832	2.15	0.033618	2.36	0.000069	*	1.91	0.004175	*
1423848_at	Mphosph6: M phase phosphoprotein 6	BC008161	1.37	0.002480	1.65	0.000114	*	1.56	0.002308	*
1423883_at	Acsl1: acyl-CoA synthetase long-chain family member 1	BC006692	2.03	0.000003	2.11	0.007800	*	1.90	0.000001	*
1423884_at	Cirh1a: cirrhosis, autosomal recessive 1A (human)	BC027399	1.54	0.000544	1.49	0.000060	*	1.46	0.002245	*
1423892_at	Apbb1: amyloid beta (A4) precursor protein-binding, family B, member 1	AF206720	-1.43	0.007691	-1.99	0.001976	*	-1.21	0.096154
1423893_x_at	Apbb1: amyloid beta (A4) precursor protein-binding, family B, member 1	AF206720	-1.54	0.005544	-1.94	0.002817	*	-1.40	0.015158
1423895_a_at	Cugbp2: CUG triplet repeat, RNA binding protein 2	BB644164	-1.50	0.014948	-1.28	0.073185		-1.49	0.015591	*
1423904_a_at	Pvr: poliovirus receptor	BB049138	2.25	0.008820	1.80	0.009981	*	1.38	0.011468	*
1423905_at	Pvr: poliovirus receptor	BB049138	2.26	0.000298	1.91	0.014094	*	1.58	0.014075	*
1423957_at	Aen: apoptosis enhancing nuclease	BI440638	3.93	0.000039	4.28	0.000021	*	3.44	0.000118	*
1423958_a_at	Ttc33: tetratricopeptide repeat domain 33	BC017533	-2.03	0.000011	-1.70	0.000051	*	-1.83	0.000051	*
1423974_at	Numa1: nuclear mitotic apparatus protein 1	BC006631	-1.49	0.018589	-1.57	0.004742	*	-1.41	0.011218	*
1423975_s_at	Numa1: nuclear mitotic apparatus protein 1	BC006631	-1.65	0.005035	-1.89	0.003615	*	-1.58	0.006636	*
1423999_at	Abl1: c-abl oncogene 1, receptor tyrosine kinase	J02995	-1.33	0.003733	-1.48	0.000054	*	-1.24	0.057629
1424001_at	Mki67ip: Mki67 (FHA domain) interacting nucleolar phosphoprotein	AY030275	1.36	0.003190	1.34	0.003812	*	1.35	0.003726	*
1424008_a_at	Rbpms2: RNA binding protein with multiple splicing 2	BC021788	1.48	0.003271	1.21	0.004388		1.39	0.016548	*
1424013_at	Etf1: eukaryotic translation termination factor 1	BC013717	1.66	0.020928	2.11	0.001680	*	1.30	0.029140
1424019_at	Nop2: NOP2 nucleolar protein homolog (yeast)	BC007151	1.77	0.000556	1.42	0.009660	*	1.50	0.005082	*
1424022_at	Osgin1: oxidative stress induced growth inhibitor 1	BC022135	2.15	0.003237	1.82	0.001386	*	2.25	0.000124	*
1424023_at	Atpbd3: ATP binding domain 3	BC005752	1.36	0.000565	1.20	0.058856		1.11	0.290278
1424029_at	Tspyl4: TSPY-like 4	BC017540	1.56	0.000460	1.76	0.003177	*	1.48	0.001601	*
1424033_at	Sfrs7: splicing factor, arginine/serine-rich 7	BC014857	2.10	0.001164	2.30	0.000072	*	1.87	0.004740	*
1424057_at	Gdap2: ganglioside-induced differentiation-associated-protein 2	BC025070	1.35	0.004730	1.42	0.001708	*	1.44	0.025262	*
1424081_at	Pcgf6: polycomb group ring finger 6	BC016195	1.40	0.003515	1.59	0.006394	*	1.33	0.009865
1424089_a_at	Tcf4: transcription factor 4	U16321	-1.56	0.029767	-1.18	0.342766		-1.53	0.044976
1424159_at	Fam134c: family with sequence similarity 134, member C	BC016089	-1.45	0.024221	-1.61	0.014787	*	-1.80	0.011268	*
1424170_at	Phf5a: PHD finger protein 5A	BC025161	1.38	0.003936	1.40	0.000013	*	1.56	0.000520	*
1424175_at	Tef: thyrotroph embryonic factor	BC017689	-1.50	0.002516	-1.45	0.004191	*	-1.30	0.009804
1424186_at	Ccdc80: coiled-coil domain containing 80	BG074158	-1.57	0.008310	-1.29	0.061615		-1.44	0.019140
1424187_at	Ccdc80: coiled-coil domain containing 80	BG074158	-1.73	0.012442	-1.70	0.012140	*	-1.71	0.014936	*
1424193_at	Pwp2: PWP2 periodic tryptophan protein homolog (yeast)	AB041855	1.95	0.002468	1.65	0.000108	*	1.68	0.005577	*
1424210_at	Erlin1: ER lipid raft associated 1	BC011220	1.48	0.010241	1.87	0.004809	*	1.29	0.036072
1424211_at	Slc25a33: solute carrier family 25, member 33	BC011293	2.18	0.002397	1.93	0.005987	*	2.17	0.009579	*
1424213_at	Ubiad1: UbiA prenyltransferase domain containing 1	BC015303	1.49	0.011186	1.24	0.021804		1.31	0.039495
1424238_at	Sirt7: sirtuin 7 (silent mating type information regulation 2, homolog) 7 (S. cerevisiae)	BC026403	1.80	0.000095	1.45	0.000849	*	1.72	0.003689	*
1424243_at	Rwdd4a: RWD domain containing 4A	AK005797	1.63	0.014246	2.07	0.001233	*	1.53	0.008497	*
1424263_at	Aif1l: allograft inflammatory factor 1-like	BC024599	-1.53	0.003588	-1.26	0.053870		-1.34	0.012416
1424288_at	Mepce: methylphosphate capping enzyme	BC017157	-1.46	0.021903	-1.82	0.009133	*	-1.20	0.123635
1424289_at	Osgin2: oxidative stress induced growth inhibitor family member 2	BB817847	3.03	0.022938	4.29	0.006232	*	2.52	0.002718	*
1424296_at	Gclc: glutamate-cysteine ligase, catalytic subunit	BC019374	1.37	0.002889	1.47	0.023863	*	1.60	0.001980	*
1424303_at	Depdc7: DEP domain containing 7	BC013499	-1.52	0.002917	-1.18	0.234367		-1.12	0.157964
1424308_at	Slc24a3: solute carrier family 24 (sodium/potassium/calcium exchanger), member 3	BC017615	-1.96	0.034391	-1.54	0.082348		-1.77	0.045902	*
1424314_at	Prpf3: PRP3 pre-mRNA processing factor 3 homolog (yeast)	BC006782	1.45	0.005316	1.77	0.001930	*	1.32	0.017670
1424322_at	Apex2: apurinic/apyrimidinic endonuclease 2	AB072498	1.51	0.003459	1.24	0.142477		1.18	0.287584
1424330_at	Senp1: SUMO1/sentrin specific peptidase 1	BC023129	1.52	0.001312	1.50	0.002981	*	1.38	0.007600
1424333_at	Rg9mtd1: RNA (guanine-9-) methyltransferase domain containing 1	BC023147	1.77	0.020018	2.15	0.001781	*	1.35	0.033371
1424343_a_at	Eif1a: eukaryotic translation initiation factor 1A	BM200591	1.66	0.012537	1.91	0.001994	*	1.23	0.117281
1424344_s_at	Eif1a: eukaryotic translation initiation factor 1A	BM200591	1.79	0.023539	2.33	0.004717	*	1.12	0.358396
1424347_at	Ppp6c: protein phosphatase 6, catalytic subunit	BG065679	1.57	0.000590	1.90	0.000237	*	1.46	0.011288	*
1424360_at	BC019943: cDNA sequence BC019943	BB467190	1.51	0.006805	1.27	0.070184		1.45	0.008521	*
1424382_at	Rcn3: reticulocalbin 3, EF-hand calcium binding domain	BC025602	-1.38	0.008504	-1.38	0.019501		-1.02	0.817666
1424399_at	Uck1: uridine-cytidine kinase 1	BC025146	1.36	0.003813	1.23	0.043560		1.40	0.003054	*
1424405_at	Mbip: MAP3K12 binding inhibitory protein 1	BC002277	-1.45	0.008157	-1.13	0.311878		-1.32	0.026049
1424430_at	Mterfd2: MTERF domain containing 2	BC002280	-1.65	0.018057	-2.07	0.009948	*	-1.38	0.052793
1424462_at	Ergic2: ERGIC and golgi 2	BC018188	1.45	0.022362	1.82	0.000236	*	1.35	0.012631
1424463_at	Mfsd6: major facilitator superfamily domain containing 6	BF225441	1.47	0.015369	1.73	0.003462	*	1.12	0.418674
1424470_a_at	Rapgef3: Rap guanine nucleotide exchange factor (GEF) 3	BC020532	1.90	0.007879	1.51	0.008109		1.44	0.001130
1424500_at	Utp6: UTP6, small subunit (SSU) processome component, homolog (yeast)	BC025074	1.36	0.006228	1.52	0.000353	*	1.26	0.007932
1424507_at	Rin1: Ras and Rab interactor 1	BC011277	1.88	0.005499	1.52	0.004534	*	1.54	0.004226	*
1424513_at	Atp6v0a2: ATPase, H+ transporting, lysosomal V0 subunit A2	AF218252	1.50	0.023089	1.58	0.011758	*	1.42	0.013379
1424515_at	B230354K17Rik: RIKEN cDNA B230354K17 gene	BB440272	-1.74	0.020417	-1.43	0.070284		-1.89	0.015536	*
1424516_at	B230354K17Rik: RIKEN cDNA B230354K17 gene	BB440272	-1.50	0.047699	-1.07	0.664040		-1.68	0.027825	*
1424520_at	2010305A19Rik: RIKEN cDNA 2010305A19 gene	BC012391	1.41	0.005484	1.43	0.040055		1.56	0.003869	*
1424522_at	Heatr1: HEAT repeat containing 1	BC019693	1.75	0.012142	1.73	0.000658	*	1.54	0.011412	*
1424532_at	Ylpm1: YLP motif containing 1	AB033168	1.56	0.021795	1.69	0.007294	*	1.22	0.228351
1424533_a_at	Ccdc137: coiled-coil domain containing 137	BC026662	1.80	0.021238	2.12	0.008041	*	1.41	0.019102
1424539_at	Ubl4: ubiquitin-like 4	BI650739	1.46	0.000621	1.37	0.000901	*	1.26	0.008093
1424608_a_at	100039204 /// 100039345 /// 100040790 /// 100041175 /// 100041416 /// 100042151 /// 100042787 /// 100043211 /// 100043258 /// 100043316 /// 434166 /// Bzw2 /// OTTMUSG00000017752: predicted gene, 100039204 /// predicted gene, 100039345 /// predicted gene, 100040790 /// predicted gene, 100041175 /// predicted gene, 100041416 /// predicted gene, 100042151 /// predicted gene, 100042787 /// predicted…	BM225255	-1.80	0.000792	-2.49	0.000357	*	-1.26	0.050490
1424614_at	Frag1: FGF receptor activating protein 1	BG063931	-1.59	0.002883	-1.86	0.004543	*	-1.57	0.001937	*
1424629_at	Brca1: breast cancer 1	U31625	-1.40	0.004856	-1.09	0.233834		-1.39	0.012457
1424638_at	Cdkn1a: cyclin-dependent kinase inhibitor 1A (P21)	AK007630	1.71	0.000169	1.53	0.013611	*	1.33	0.045524
1424674_at	Slc39a6: solute carrier family 39 (metal ion transporter), member 6	BB825002	1.41	0.011085	1.40	0.004459	*	1.28	0.008202
1424704_at	Runx2: runt related transcription factor 2	D14636	1.93	0.022164	1.74	0.002328	*	1.28	0.176013
1424717_at	Mis12: MIS12 homolog (yeast)	BC026790	1.50	0.022617	1.87	0.000309	*	1.44	0.008417	*
1424723_s_at	Cstf3: cleavage stimulation factor, 3' pre-RNA, subunit 3	BC003241	-1.41	0.002327	-1.12	0.255218		-1.09	0.422506
1424724_a_at	D16Ertd472e: DNA segment, Chr 16, ERATO Doi 472, expressed	BC019957	1.49	0.044448	1.75	0.005590	*	1.44	0.000851	*
1424735_at	Slc25a25: solute carrier family 25 (mitochondrial carrier, phosphate carrier), member 25	BC019978	1.51	0.001189	1.49	0.000097	*	1.30	0.000863
1424745_at	Agxt2l2: alanine-glyoxylate aminotransferase 2-like 2	BC024461	-1.39	0.001372	-1.15	0.067768		-1.46	0.000470	*
1424750_at	Zbtb1: zinc finger and BTB domain containing 1	BC012239	1.57	0.021776	1.93	0.012056	*	1.17	0.328956
1424768_at	Cald1: caldesmon 1	BI248947	-1.43	0.021467	-1.27	0.117024		-1.51	0.016100	*
1424777_at	Wdr21: WD repeat domain 21	BC003284	-1.65	0.003799	-1.92	0.000659	*	-1.33	0.042993
1424786_s_at	Wdr45: WD repeat domain 45	BC011479	-1.64	0.001061	-2.13	0.000554	*	-1.40	0.004867	*
1424837_at	Rnf113a1: ring finger protein 113A1	BC024906	3.58	0.009121	3.21	0.000179		2.70	0.026009
1424875_at	Spg20: spastic paraplegia 20, spartin (Troyer syndrome) homolog (human)	BB040507	-1.35	0.000494	-1.39	0.002282	*	-1.36	0.000048	*
1424876_s_at	Spg20: spastic paraplegia 20, spartin (Troyer syndrome) homolog (human)	BB040507	-1.54	0.000193	-1.45	0.001509	*	-1.42	0.000377	*
1424883_s_at	Sfrs7: splicing factor, arginine/serine-rich 7	BC027391	1.79	0.000096	1.89	0.000003	*	1.73	0.000012	*
1424892_at	Zkscan5: zinc finger with KRAB and SCAN domains 5	U62907	-1.54	0.007267	-1.63	0.006561	*	-1.38	0.024937
1424895_at	Gpsm2: G-protein signalling modulator 2 (AGS3-like, C. elegans)	BC021308	-1.47	0.001788	-1.27	0.014273		-1.55	0.001639	*
1424915_s_at	2310044G17Rik: RIKEN cDNA 2310044G17 gene	AK009800	1.57	0.000605	1.71	0.008898	*	1.55	0.000159	*
1424929_a_at	Trim26: tripartite motif-containing 26	AF230395	1.59	0.018944	1.56	0.000327	*	1.61	0.002512	*
1424940_s_at	BC022687: cDNA sequence BC022687	BC022687	1.71	0.006950	1.25	0.076406		1.55	0.029030	*
1424942_a_at	Myc: myelocytomatosis oncogene	BC006728	3.41	0.001457	2.57	0.001522	*	1.57	0.004404	*
1424987_at	5430435G22Rik: RIKEN cDNA 5430435G22 gene	BB128517	-3.36	0.000824	-2.28	0.002699	*	-2.08	0.003923	*
1424990_at	Orai1: ORAI calcium release-activated calcium modulator 1	BQ173909	1.46	0.009450	1.03	0.824246		1.53	0.032594	*
1425022_at	Usp3: ubiquitin specific peptidase 3	BM936366	-1.40	0.007148	-1.46	0.003246	*	-1.23	0.023415
1425059_at	Prmt6: protein arginine N-methyltransferase 6	BC022899	2.69	0.000335	2.18	0.000020	*	2.18	0.000874	*
1425066_a_at	Mtmr14: myotubularin related protein 14	BC018294	-1.47	0.043621	-1.78	0.018971	*	-1.33	0.084035
1425099_a_at	Arntl: aryl hydrocarbon receptor nuclear translocator-like	BC011080	1.45	0.004749	1.48	0.003596	*	1.21	0.071924
1425139_at	Sesn2: sestrin 2	AV308638	1.58	0.000654	1.15	0.294564		1.45	0.013890	*
1425148_a_at	LOC100047864 /// Snx6: similar to sorting nexin 6 /// sorting nexin 6	BC025911	-1.40	0.001346	-1.18	0.109824		-1.34	0.006587
1425173_s_at	Golph3l: golgi phosphoprotein 3-like	BC027194	-1.80	0.000003	-1.69	0.000098	*	-1.65	0.000005	*
1425185_at	Fam152a: family with sequence similarity 152, member A	BC002200	1.55	0.010487	1.87	0.001045	*	1.21	0.057516
1425280_at	Leng1: leukocyte receptor cluster (LRC) member 1	BC023108	1.52	0.000201	1.56	0.000018	*	1.56	0.009232	*
1425281_a_at	Tsc22d3: TSC22 domain family, member 3	AF201289	1.73	0.003633	1.66	0.009245	*	1.55	0.016673	*
1425305_at	Zfp295: zinc finger protein 295	BC027135	1.62	0.025131	1.56	0.034264		1.29	0.203608
1425333_at	Rab43: RAB43, member RAS oncogene family	BC010248	1.69	0.002132	1.46	0.020383	*	1.49	0.001432	*
1425356_at	Zfp142: zinc finger protein 142	AF332092	1.37	0.011462	1.22	0.054071		1.13	0.113362
1425480_at	Cnot6l: CCR4-NOT transcription complex, subunit 6-like	BC018506	-1.55	0.035656	-1.14	0.476053		-1.64	0.028417	*
1425503_at	Gcnt2: glucosaminyl (N-acetyl) transferase 2, I-branching enzyme	AB037596	1.51	0.014259	1.25	0.027437		-1.01	0.915557
1425508_s_at	Arfrp1: ADP-ribosylation factor related protein 1	BG695431	1.45	0.011266	1.34	0.019094	*	1.39	0.000670	*
1425526_a_at	Prrx1: paired related homeobox 1	L06502	-1.70	0.008010	-1.34	0.165269		-1.63	0.008854	*
1425537_at	Ppm1a: protein phosphatase 1A, magnesium dependent, alpha isoform	AF259672	1.70	0.022908	1.91	0.021188	*	1.02	0.912487
1425554_a_at	Cdc16: CDC16 cell division cycle 16 homolog (S. cerevisiae)	BC026606	-1.26	0.000035	-1.09	0.004916		-1.10	0.070045
1425580_a_at	Pik3c3: phosphoinositide-3-kinase, class 3	BC024675	-2.22	0.000565	-2.09	0.001190	*	-1.94	0.001830	*
1425632_a_at	Pqlc2: PQ loop repeat containing 2	BC019216	2.12	0.001076	1.40	0.029326		2.31	0.001027	*
1425676_a_at	Elovl1: elongation of very long chain fatty acids (FEN1/Elo2, SUR4/Elo3, yeast)-like 1	BC006735	1.58	0.000596	1.24	0.048107		1.65	0.003405	*
1425684_at	2310005E10Rik: RIKEN cDNA 2310005E10 gene	BB493454	-2.25	0.003565	-2.18	0.000476	*	-1.83	0.002155	*
1425732_a_at	Mxi1: Max interacting protein 1	D31824	-3.89	0.000283	-2.42	0.001120	*	-3.75	0.000432	*
1425753_a_at	Ung: uracil DNA glycosylase	BC004037	1.36	0.004210	1.31	0.010351		1.57	0.000671	*
1425810_a_at	Csrp1: cysteine and glycine-rich protein 1	BF124540	-1.40	0.001294	-1.48	0.002750	*	-1.21	0.007863
1425820_x_at	Gpatch4: G patch domain containing 4	BC019490	1.63	0.017672	1.69	0.001781	*	1.50	0.000775	*
1425837_a_at	Ccrn4l /// LOC100047134: CCR4 carbon catabolite repression 4-like (S. cerevisiae) /// similar to carbon catabolite repression 4 protein homolog	AF199491	2.19	0.003324	1.96	0.000013	*	1.67	0.001044	*
1425895_a_at	Id1: inhibitor of DNA binding 1	U43884	2.01	0.000146	1.40	0.037099		1.71	0.000618	*
1425921_a_at	1810055G02Rik: RIKEN cDNA 1810055G02 gene	BC019471	1.37	0.003167	1.11	0.203631		1.40	0.001183	*
1425981_a_at	Rbl2: retinoblastoma-like 2	U47333	-1.52	0.009513	-1.37	0.016110		-1.81	0.003090	*
1425993_a_at	Hsph1: heat shock 105kDa/110kDa protein 1	D67017	1.43	0.002883	1.60	0.000323	*	1.38	0.006732	*
1426002_a_at	Cdc7: cell division cycle 7 (S. cerevisiae)	AB018574	1.36	0.004435	1.70	0.003921	*	1.49	0.004231	*
1426011_a_at	Ggnbp2: gametogenetin binding protein 2	AB064543	1.32	0.003744	1.84	0.000027	*	1.05	0.662248
1426061_x_at	Mm.212861.1	BC007159	-1.56	0.017290	-2.16	0.003380	*	-1.11	0.511868
1426063_a_at	Gem: GTP binding protein (gene overexpressed in skeletal muscle)	U10551	1.50	0.023941	1.39	0.038865		1.24	0.110926
1426065_a_at	Trib3: tribbles homolog 3 (Drosophila)	BC012955	1.91	0.002249	1.66	0.007148	*	1.80	0.003296	*
1426089_a_at	BC003331: cDNA sequence BC003331	BC003331	-1.52	0.012256	-1.13	0.328489		-1.35	0.033714
1426124_a_at	Clk1: CDC-like kinase 1	U21209	-1.96	0.003420	-1.58	0.016106	*	-1.60	0.011206	*
1426220_at	4930471M23Rik: RIKEN cDNA 4930471M23 gene	BC019457	1.71	0.009132	1.43	0.035155		1.84	0.010043	*
1426221_at	Vwa5a: von Willebrand factor A domain containing 5A	BC004727	-1.52	0.010125	-1.40	0.016830	*	-1.43	0.017648	*
1426236_a_at	Glul: glutamate-ammonia ligase (glutamine synthetase)	AI391218	-1.64	0.001619	-1.66	0.004501	*	-1.32	0.013561
1426368_at	LOC100044115 /// Rin2: similar to Ras and Rab interactor 2 /// Ras and Rab interactor 2	AK014548	-2.54	0.015490	-1.89	0.034571	*	-2.52	0.015348	*
1426381_at	Pprc1: peroxisome proliferative activated receptor, gamma, coactivator-related 1	BM199989	2.21	0.010248	1.73	0.000051	*	1.74	0.002572	*
1426395_s_at	Eif3j: eukaryotic translation initiation factor 3, subunit J	BB379268	1.67	0.010606	1.99	0.000061	*	1.54	0.002635	*
1426397_at	Tgfbr2: transforming growth factor, beta receptor II	BG793483	-1.42	0.028786	-1.48	0.027201	*	-1.43	0.029957
1426416_a_at	Yipf4: Yip1 domain family, member 4	AV216410	-1.31	0.002089	-1.23	0.008650		-1.11	0.051557
1426426_at	Mak16: MAK16 homolog (S. cerevisiae)	AV111031	1.92	0.000002	2.20	0.000026	*	1.69	0.002445	*
1426523_a_at	Gnpda2: glucosamine-6-phosphate deaminase 2	AK014950	-1.99	0.006013	-1.41	0.033687		-1.58	0.021956	*
1426546_at	Tesk2: testis-specific kinase 2	BQ179435	-1.75	0.000198	-1.86	0.000066	*	-1.39	0.013543	*
1426579_at	Gnl2: guanine nucleotide binding protein-like 2 (nucleolar)	BM199850	1.47	0.000533	1.78	0.000060	*	1.25	0.042377
1426614_at	Prkcbp1: protein kinase C binding protein 1	BB523906	-1.67	0.015298	-1.40	0.082039		-1.56	0.023363	*
1426624_a_at	Ypel3: yippee-like 3 (Drosophila)	BI660196	-1.92	0.002018	-2.44	0.002119	*	-1.81	0.003816	*
1426625_at	Zfp623: zinc finger protein 623	BB333454	1.39	0.006262	1.17	0.080493		1.26	0.024937
1426686_s_at	Map3k3: mitogen-activated protein kinase kinase kinase 3	BG175594	-1.44	0.004484	-1.46	0.012054	*	-1.28	0.022614
1426717_at	Nipa2: non imprinted in Prader-Willi/Angelman syndrome 2 homolog (human)	BF787442	1.57	0.021301	1.73	0.006652	*	1.43	0.045679
1426719_at	Apbb2: amyloid beta (A4) precursor protein-binding, family B, member 2	BG067463	-1.55	0.038280	-1.30	0.118984		-1.47	0.052248
1426723_at	Wdr48: WD repeat domain 48	BE570732	-1.44	0.000732	-1.24	0.008080		-1.53	0.001538	*
1426752_at	Phf17: PHD finger protein 17	BG065238	1.42	0.010914	1.56	0.003157	*	-1.07	0.598331
1426771_at	Tug1: taurine upregulated gene 1	D50523	2.14	0.000648	2.25	0.010645	*	1.83	0.001632
1426784_at	Trim47: tripartite motif-containing 47	AV077293	1.81	0.000504	1.27	0.058723		1.35	0.015943
1426798_a_at	Ppp1r15b: protein phosphatase 1, regulatory (inhibitor) subunit 15b	BC006897	1.36	0.005549	1.39	0.004740	*	1.02	0.750013
1426806_at	Obfc2a: oligonucleotide/oligosaccharide-binding fold containing 2A	AV313559	1.94	0.019712	1.97	0.019090	*	1.76	0.034494	*
1426810_at	Jmjd1a: jumonji domain containing 1A	BC026605	-1.43	0.000427	-1.38	0.001065	*	-1.72	0.000623	*
1426826_at	Rbm16: RNA binding motif protein 16	BE825099	1.33	0.000666	1.46	0.000348	*	1.05	0.483977
1426834_s_at	D930015E06Rik: RIKEN cDNA D930015E06 gene	BM234701	-1.39	0.005067	-1.63	0.001451	*	-1.44	0.002011	*
1426835_at	Metap1: methionyl aminopeptidase 1	BG064851	1.40	0.004677	1.43	0.003315	*	1.24	0.013104
1426836_s_at	Metap1: methionyl aminopeptidase 1	BG064851	1.53	0.000055	1.64	0.000188	*	1.44	0.000682	*
1426875_s_at	Srxn1: sulfiredoxin 1 homolog (S. cerevisiae)	BM210600	1.95	0.000652	1.70	0.005640	*	2.02	0.004268	*
1426880_at	Etl4: enhancer trap locus 4	BM250266	-1.79	0.028700	-1.66	0.036717	*	-1.88	0.022838	*
1426903_at	Fndc3a: fibronectin type III domain containing 3A	BC022140	1.57	0.037455	1.70	0.002658	*	1.19	0.112296
1426913_at	Lss: lanosterol synthase	AK014742	2.42	0.005008	2.68	0.001655	*	1.93	0.016235	*
1426922_s_at	Agfg1: ArfGAP with FG repeats 1	BB130716	1.50	0.008156	2.00	0.000004	*	1.30	0.046447
1426934_at	Nhsl1: NHS-like 1	BC013565	-1.64	0.001418	-1.42	0.006869	*	-1.72	0.001464	*
1426942_at	Aim1: absent in melanoma 1	BM233292	-1.56	0.007025	-1.43	0.017273	*	-1.56	0.009142	*
1426951_at	Crim1: cysteine rich transmembrane BMP regulator 1 (chordin like)	AK018666	-2.65	0.001864	-2.04	0.002908	*	-2.39	0.001521	*
1426965_at	Rap2a: RAS related protein 2a	BC025198	1.47	0.001050	1.78	0.000022	*	1.34	0.170922
1426969_at	Trim23: tripartite motif-containing 23	BM232436	-1.70	0.002465	-1.17	0.183031		-1.75	0.001996	*
1426985_s_at	Fam76b: family with sequence similarity 76, member B	AV337692	-1.56	0.020809	1.03	0.819537		-1.31	0.090886
1426987_at	5430417L22Rik: RIKEN cDNA 5430417L22 gene	BB028755	1.75	0.000366	1.40	0.085263		1.68	0.000466	*
1426998_at	Zfand3: zinc finger, AN1-type domain 3	BG976649	1.41	0.015768	1.47	0.004217	*	1.34	0.034100
1427030_at	Ccdc52: coiled-coil domain containing 52	BG067674	-1.55	0.027653	-1.70	0.019226	*	-1.37	0.056881
1427033_at	Dnmbp: dynamin binding protein	BC025944	-1.45	0.003482	-1.53	0.004006	*	-1.27	0.016779
1427035_at	Slc39a14: solute carrier family 39 (zinc transporter), member 14	BB399837	1.74	0.007112	1.64	0.009255	*	1.37	0.042941
1427043_s_at	Enox2: ecto-NOX disulfide-thiol exchanger 2	BC026450	-1.51	0.039413	-1.38	0.065177		-1.50	0.037923	*
1427070_at	Snx21: sorting nexin family member 21	BF459077	-1.82	0.019964	-2.20	0.014017	*	-1.71	0.021208	*
1427074_at	Pcmtd2: protein-L-isoaspartate (D-aspartate) O-methyltransferase domain containing 2	BM117243	-2.77	0.004866	-2.01	0.007009	*	-2.90	0.004766	*
1427075_s_at	Pcmtd2: protein-L-isoaspartate (D-aspartate) O-methyltransferase domain containing 2	BM117243	-2.48	0.019677	-2.16	0.024137	*	-2.23	0.020204	*
1427112_at	Ttl: tubulin tyrosine ligase	AV127581	1.38	0.007124	1.59	0.000868	*	1.15	0.229144
1427113_s_at	Ttl: tubulin tyrosine ligase	AV127581	1.49	0.018226	1.86	0.001417	*	1.23	0.149660
1427126_at	Hspa1b: heat shock protein 1B	M12573	-2.49	0.000583	-2.27	0.002821	*	-1.95	0.001676	*
1427127_x_at	Hspa1b: heat shock protein 1B	M12573	-2.17	0.014310	-2.00	0.024139	*	-1.68	0.039029	*
1427192_a_at	Brd8: bromodomain containing 8	BM219644	-1.88	0.005520	-1.46	0.015555	*	-1.76	0.004023	*
1427194_a_at	Ercc8: excision repaiross-complementing rodent repair deficiency, complementation group 8	AK010576	1.98	0.000130	1.90	0.000177	*	1.88	0.000014	*
1427202_at	4833442J19Rik: RIKEN cDNA 4833442J19 gene	AV002340	-4.65	0.006289	-3.87	0.007141	*	-3.59	0.007539	*
1427216_at	Ifnz: interferon zeta	BF022827	-1.93	0.006267	-1.87	0.007264	*	-1.67	0.019093
1427225_at	Epn2: epsin 2	AF057286	1.61	0.004865	1.63	0.000016	*	1.47	0.010990	*
1427226_at	Epn2: epsin 2	AF057286	1.59	0.015202	1.72	0.007427	*	1.32	0.116581
1427229_at	Hmgcr: 3-hydroxy-3-methylglutaryl-Coenzyme A reductase	BB123978	3.58	0.005263	3.16	0.001860	*	3.13	0.014123	*
1427233_at	Tshz1: teashirt zinc finger family member 1	AV291373	-1.87	0.027562	-1.76	0.028712	*	-2.09	0.016320	*
1427235_at	Utx: ubiquitously transcribed tetratricopeptide repeat gene, X chromosome	BG076105	-1.62	0.007154	-1.32	0.112022		-1.74	0.020350	*
1427244_at	Ttc15: tetratricopeptide repeat domain 15	AV274469	-1.49	0.005109	-1.57	0.003254	*	-1.16	0.164388
1427266_at	Pbrm1: polybromo 1	BG065752	-1.36	0.013122	-1.07	0.626516		-1.39	0.014314
1427267_at	Tnrc18: trinucleotide repeat containing 18	BC025631	-1.60	0.045637	-2.10	0.017901	*	-1.89	0.027317	*
1427269_at	Sfrs11: splicing factor, arginine/serine-rich 11	AW261583	1.49	0.002920	1.83	0.000243	*	1.31	0.027044
1427270_a_at	Bsdc1: BSD domain containing 1	BF729638	-2.29	0.000379	-2.20	0.000010	*	-2.75	0.000001	*
1427276_at	Smc4: structural maintenance of chromosomes 4	BI665568	-1.45	0.017454	-1.21	0.211331		-1.50	0.024209
1427361_at	Hoxc6: homeo box C6	BB440143	-2.26	0.006717	-2.04	0.013052	*	-2.14	0.006746	*
1427362_x_at	Hoxc6: homeo box C6	BB440143	-2.30	0.000108	-2.09	0.000770		-2.09	0.000819
1427382_a_at	Suv39h1: suppressor of variegation 3-9 homolog 1 (Drosophila)	AF193862	-1.40	0.000896	-1.59	0.000140	*	-1.18	0.018701
1427396_a_at	Csde1: cold shock domain containing E1, RNA binding	BC024826	-1.46	0.006071	-1.17	0.239070		-1.35	0.028912
1427447_a_at	Triobp: TRIO and F-actin binding protein	BC003984	1.95	0.031569	1.46	0.066420		1.75	0.074838
1427476_a_at	Trim32: tripartite motif-containing 32	AF230385	1.59	0.029672	1.48	0.001846	*	1.33	0.002698	*
1427504_s_at	Sfrs2: splicing factor, arginine/serine-rich 2 (SC-35)	AF250133	1.50	0.009120	1.50	0.003000	*	1.50	0.008581	*
1427568_a_at	Ift80: intraflagellar transport 80 homolog (Chlamydomonas)	BC013814	-1.38	0.000991	1.09	0.349661		-1.26	0.049568
1427588_a_at	Dtna: dystrobrevin alpha	X95226	-1.89	0.007390	-1.53	0.030458	*	-1.76	0.009578	*
1427672_a_at	Utx: ubiquitously transcribed tetratricopeptide repeat gene, X chromosome	AJ002730	-1.73	0.000596	-1.47	0.001978	*	-1.64	0.000273	*
1427682_a_at	Egr2: early growth response 2	X06746	3.21	0.001597	2.39	0.000571	*	-1.03	0.747696
1427683_at	Egr2: early growth response 2	X06746	3.19	0.000841	2.35	0.000002	*	-1.16	0.214812
1427685_a_at	Synj2: synaptojanin 2	AF041858	1.48	0.030897	1.29	0.000581		1.11	0.315946
1427689_a_at	Tnip1: TNFAIP3 interacting protein 1	AJ242777	-1.34	0.004648	-1.54	0.000127	*	-1.26	0.005499
1427763_a_at	Camk2d: calcium/calmodulin-dependent protein kinase II, delta	AF059029	-1.31	0.002213	-1.17	0.034379		-1.17	0.066136
1427831_s_at	Zfp260: zinc finger protein 260	L36316	-2.09	0.000638	-1.44	0.093571		-2.03	0.000877	*
1427844_a_at	Cebpb: CCAAT/enhancer binding protein (C/EBP), beta	AB012278	1.80	0.005586	1.13	0.445063		1.74	0.018553	*
1427897_s_at	Suds3: suppressor of defective silencing 3 homolog (S. cerevisiae)	AK010274	-1.40	0.009519	-1.53	0.000552	*	-1.32	0.003919
1427929_a_at	Pdxk: pyridoxal (pyridoxine, vitamin B6) kinase	BG063905	1.49	0.000794	1.43	0.005959	*	1.60	0.005594	*
1427983_at	Zfp280c: zinc finger protein 280c	AI504060	1.34	0.002992	1.80	0.000444	*	1.29	0.028941
1427997_at	1110007M04Rik: RIKEN cDNA 1110007M04 gene	BG064890	3.04	0.000300	3.28	0.001610	*	2.89	0.005111	*
1428024_at	Map1lc3b: CDNA clone IMAGE:5149237	BG083583	-2.68	0.042343	-3.50	0.031479	*	-2.06	0.071341
1428065_at	Slc44a2: solute carrier family 44, member 2	AK003942	-1.49	0.002047	-1.81	0.000347	*	-1.33	0.033429
1428074_at	Tmem158: transmembrane protein 158	BE981853	1.80	0.000566	1.70	0.000723	*	1.68	0.002445	*
1428080_at	Pgam5: phosphoglycerate mutase family member 5	BC021317	1.39	0.002786	1.28	0.011356		1.55	0.000779	*
1428100_at	Sfrs1: splicing factor, arginine/serine-rich 1 (ASF/SF2)	BF147037	1.58	0.036394	1.86	0.000165	*	1.35	0.029000
1428124_at	Gtf2e1: general transcription factor II E, polypeptide 1 (alpha subunit)	AK011543	1.54	0.001559	1.60	0.001653	*	1.67	0.000510	*
1428135_a_at	Eef1d: eukaryotic translation elongation factor 1 delta (guanine nucleotide exchange protein)	BB292776	-1.60	0.004496	-1.51	0.005271	*	-1.32	0.041736
1428142_at	Etv5: ets variant gene 5	AK003461	3.36	0.003423	2.50	0.003344	*	1.95	0.007972	*
1428196_a_at	Fam82a2: family with sequence similarity 82, member A2	AK004786	1.38	0.011118	1.50	0.028312	*	1.15	0.054816
1428210_s_at	Chuk: conserved helix-loop-helix ubiquitous kinase	AU045682	1.55	0.030731	1.91	0.005180	*	1.43	0.066892
1428217_at	1600012H06Rik: RIKEN cDNA 1600012H06 gene	AK017276	-1.42	0.029261	-1.26	0.091153		-1.36	0.038018
1428218_a_at	1600012H06Rik: RIKEN cDNA 1600012H06 gene	AK017276	-1.56	0.000319	-1.64	0.000058	*	-1.52	0.000558	*
1428219_at	Rybp: RING1 and YY1 binding protein	AK010548	2.07	0.002221	2.31	0.000227	*	1.59	0.005820	*
1428223_at	Mfsd2: major facilitator superfamily domain containing 2	AK006096	2.00	0.005289	1.64	0.002415		1.81	0.002152	*
1428227_at	Rest: RE1-silencing transcription factor	AK011349	1.39	0.014398	1.59	0.001411	*	1.03	0.767274
1428255_at	Luc7l: Luc7 homolog (S. cerevisiae)-like	AV309996	1.45	0.015968	1.70	0.002351	*	1.29	0.025788
1428265_at	Ppp2r1b: protein phosphatase 2 (formerly 2A), regulatory subunit A (PR 65), beta isoform	AK010754	1.44	0.000467	1.42	0.001447	*	1.45	0.000549	*
1428267_at	Dhx40: DEAH (Asp-Glu-Ala-His) box polypeptide 40	AK010512	-1.55	0.026297	-1.28	0.091865		-1.81	0.009482	*
1428287_at	Cul5: cullin 5	BB702110	1.60	0.017008	2.26	0.027596	*	1.28	0.259004
1428304_at	Esco2: establishment of cohesion 1 homolog 2 (S. cerevisiae)	AK010391	-2.04	0.037636	-1.47	0.110509		-1.64	0.071548
1428306_at	Ddit4: DNA-damage-inducible transcript 4	AK017926	2.04	0.000029	1.98	0.000641	*	1.73	0.000305	*
1428307_at	Zdhhc13: zinc finger, DHHC domain containing 13	AK010382	1.81	0.002866	2.11	0.000040	*	1.62	0.002123	*
1428320_at	Jmjd1b: jumonji domain containing 1B	BG075787	-1.51	0.006480	-1.53	0.007786	*	-1.37	0.017159
1428323_at	Gpd2: glycerol phosphate dehydrogenase 2, mitochondrial	BQ175968	1.50	0.001609	1.66	0.000126	*	1.27	0.011419
1428328_at	Nup50: nucleoporin 50	AK006556	1.45	0.002848	1.52	0.000127	*	1.28	0.042994
1428332_at	Pik3ip1: phosphoinositide-3-kinase interacting protein 1	AW556858	-8.73	0.008019	-8.61	0.008119	*	-8.07	0.008218	*
1428342_at	Rcor3: REST corepressor 3	BB667699	1.56	0.000628	1.83	0.000004	*	1.49	0.009510	*
1428353_at	Foxk2: forkhead box K2	BM206907	1.41	0.001844	1.68	0.000122	*	1.23	0.107883
1428384_at	D4Bwg0951e: DNA segment, Chr 4, Brigham & Women's Genetics 0951 expressed	AK003950	-1.86	0.000441	-1.84	0.000471	*	-1.28	0.041277
1428389_s_at	Wdr43: WD repeat domain 43	AK012043	2.03	0.013008	2.32	0.002108	*	1.47	0.024729	*
1428390_at	Wdr43: WD repeat domain 43	AK012043	1.39	0.002851	1.71	0.000736	*	1.28	0.009850
1428416_at	Fam164a: family with sequence similarity 164, member A	BE198251	-2.37	0.000087	-1.51	0.000451	*	-1.93	0.000097	*
1428417_at	Fam164a: family with sequence similarity 164, member A	BE198251	-2.87	0.000019	-2.28	0.000036	*	-2.29	0.000273	*
1428418_s_at	Fam164a: family with sequence similarity 164, member A	BE198251	-2.79	0.000015	-2.40	0.000011	*	-1.92	0.000013	*
1428426_s_at	Tgfbrap1: transforming growth factor, beta receptor associated protein 1	AK014063	1.57	0.000801	1.65	0.014319	*	1.52	0.002955	*
1428432_at	Zcchc24: zinc finger, CCHC domain containing 24	BB813478	-1.73	0.001483	-1.54	0.001306	*	-1.44	0.014665	*
1428451_at	Lrrc47: leucine rich repeat containing 47	AK013512	1.38	0.009507	1.27	0.002561		1.41	0.001310	*
1428453_at	Nat12: N-acetyltransferase 12	AK017805	1.47	0.020230	1.67	0.003364	*	1.41	0.050419
1428457_at	Ttpal: tocopherol (alpha) transfer protein-like	AK014262	1.74	0.002639	1.54	0.007139	*	1.76	0.005485	*
1428468_at	3110043O21Rik: RIKEN cDNA 3110043O21 gene	AK014175	1.90	0.022117	2.01	0.000515	*	1.56	0.000061	*
1428475_at	Llph: LLP homolog, long-term synaptic facilitation (Aplysia)	BI152210	1.43	0.010765	1.80	0.000388	*	1.31	0.075138
1428487_s_at	Coq10b: coenzyme Q10 homolog B (S. cerevisiae)	AK002294	2.17	0.001956	2.24	0.000420	*	1.99	0.000120	*
1428505_at	Ccdc90b: coiled-coil domain containing 90B	AK009370	-1.43	0.010567	-1.13	0.243184		-1.22	0.242265
1428534_at	Nr2c2ap: nuclear receptor 2C2-associated protein	AK010864	1.69	0.030541	1.41	0.044979		1.65	0.108000
1428535_at	9430020K01Rik: RIKEN cDNA 9430020K01 gene	AK004276	1.56	0.003824	1.55	0.001712	*	1.28	0.098836
1428542_at	Eif1ad: eukaryotic translation initiation factor 1A domain containing	AK008070	1.36	0.003271	1.28	0.011152		1.46	0.008151	*
1428546_at	Syncrip: synaptotagmin binding, cytoplasmic RNA interacting protein	AK019500	1.82	0.007663	2.31	0.001828	*	1.41	0.078921
1428557_a_at	Osgepl1: O-sialoglycoprotein endopeptidase-like 1	BG067251	-1.85	0.027042	-1.28	0.192374		-1.14	0.491067
1428560_at	Xpo5: exportin 5	AK012248	1.88	0.000777	1.91	0.000004	*	1.76	0.002716	*
1428572_at	Basp1 /// LOC100045716: brain abundant, membrane attached signal protein 1 /// similar to 22 kDa neuronal tissue-enriched acidic protein	AK011545	-1.38	0.008349	-1.05	0.495704		-1.49	0.005182	*
1428588_a_at	Mrpl41: mitochondrial ribosomal protein L41	BF134369	1.60	0.018456	1.42	0.016636		1.64	0.027058	*
1428589_at	Mrpl41: mitochondrial ribosomal protein L41	BF134369	1.79	0.010388	1.62	0.005466	*	1.96	0.020337	*
1428616_at	LOC100040573 /// Zfp131: similar to putative transcription factor ZNF131 /// zinc finger protein 131	BG075140	1.56	0.003419	1.99	0.001432	*	1.27	0.231411
1428618_at	Hcfc2: host cell factor C2	AK018461	1.54	0.019065	1.90	0.001391	*	1.34	0.011139
1428651_at	Klhl24: kelch-like 24 (Drosophila)	AK004187	-7.09	0.001471	-6.62	0.001117	*	-7.21	0.001492	*
1428657_at	Rreb1: ras responsive element binding protein 1	BE197381	1.63	0.001169	1.53	0.019847	*	1.42	0.041117
1428660_s_at	LOC100047963 /// Tor3a: similar to ADIR1 /// torsin family 3, member A	AK009693	1.76	0.000024	1.48	0.000514	*	1.78	0.000273	*
1428688_at	Pdcd11: programmed cell death 11	AK003899	1.45	0.003811	1.37	0.006564	*	1.40	0.006235	*
1428715_at	Gfpt1: glutamine fructose-6-phosphate transaminase 1	AK013141	1.44	0.002079	1.75	0.000715	*	1.25	0.068229
1428723_at	2310047M10Rik: RIKEN cDNA 2310047M10 gene	AK009886	1.78	0.017711	1.04	0.744833		1.49	0.009150	*
1428750_at	Cdc42ep2: CDC42 effector protein (Rho GTPase binding) 2	BF453885	-2.53	0.000292	-2.77	0.000119	*	-1.30	0.080566
1428758_at	Tmem86a: transmembrane protein 86A	AK007864	-1.62	0.023410	-1.93	0.015100	*	-1.33	0.131717
1428766_at	Rnmtl1: RNA methyltransferase like 1	AK014739	1.44	0.032501	1.17	0.037306		1.30	0.079339
1428788_at	Pgp: phosphoglycolate phosphatase	W59405	1.68	0.000209	1.49	0.001524	*	1.90	0.012487	*
1428791_at	Ube2h: ubiquitin-conjugating enzyme E2H	BB183512	-1.57	0.008058	-1.26	0.039415		-1.60	0.009042	*
1428800_a_at	Pus7l: pseudouridylate synthase 7 homolog (S. cerevisiae)-like	AK019372	2.52	0.018528	3.08	0.000960	*	3.09	0.000310	*
1428831_at	Senp5: SUMO/sentrin specific peptidase 5	AV333805	1.47	0.022734	1.67	0.004754	*	1.26	0.053929
1428834_at	Dusp4: dual specificity phosphatase 4	AK012530	5.33	0.003373	3.66	0.005728	*	1.53	0.118230
1428853_at	Ptch1: patched homolog 1	BG071079	-2.07	0.040592	-1.87	0.057444		-2.28	0.034355	*
1428854_at	Tmed8: transmembrane emp24 domain containing 8	AK018286	2.03	0.001311	2.25	0.012873	*	1.69	0.001439	*
1428861_at	Filip1l: filamin A interacting protein 1-like	AK019472	-1.59	0.006260	-1.28	0.029024		-1.84	0.002131	*
1428869_at	Nolc1: nucleolar and coiled-body phosphoprotein 1	BM213850	1.81	0.000129	2.09	0.000035	*	1.81	0.000382	*
1428870_at	Nolc1: nucleolar and coiled-body phosphoprotein 1	BM213850	2.31	0.001310	2.67	0.005858	*	2.05	0.001470	*
1428896_at	Pdgfrl: platelet-derived growth factor receptor-like	AK004179	-1.70	0.037313	-1.35	0.226285		-1.35	0.122279
1428903_at	Dem1: defects in morphology 1 homolog (S. cerevisiae)	AK014134	-1.48	0.002809	-1.31	0.000798	*	-1.27	0.001746
1428909_at	A130040M12Rik: RIKEN cDNA A130040M12 gene	C85657	1.47	0.012815	1.23	0.329905		-1.19	0.102409
1428926_at	1110003O08Rik: RIKEN cDNA 1110003O08 gene	AK003388	-2.56	0.024695	-2.34	0.031450		-2.02	0.041607
1428942_at	Mt2: metallothionein 2	AA796766	1.45	0.023927	1.41	0.007097	*	1.90	0.002940	*
1428966_at	2610204K14Rik /// LOC100048057: RIKEN cDNA 2610204K14 gene /// hypothetical protein LOC100048057	AK018614	-1.48	0.000237	-1.19	0.030562		-1.28	0.015464
1428985_at	Ints12: integrator complex subunit 12	AK015941	1.61	0.003991	1.95	0.000401	*	1.18	0.228436
1428997_at	Phf23: PHD finger protein 23	AV011460	1.42	0.001578	1.06	0.373339		1.18	0.145638
1429043_at	Smndc1: survival motor neuron domain containing 1	BG071121	1.52	0.002362	1.66	0.014227	*	1.24	0.024469
1429053_at	1110012J17Rik: RIKEN cDNA 1110012J17 gene	BB795266	1.74	0.009948	1.79	0.006138	*	1.47	0.030011
1429080_at	Mphosph10: M-phase phosphoprotein 10 (U3 small nucleolar ribonucleoprotein)	AK008785	1.88	0.002704	2.03	0.001594	*	1.57	0.019760	*
1429093_at	Ddi2: DNA-damage inducible protein 2	BI110088	1.41	0.011793	1.45	0.044843		1.18	0.141172
1429108_at	Msl2: male-specific lethal 2 homolog (Drosophila)	BB745314	1.76	0.002187	1.93	0.006792	*	1.36	0.024304
1429122_a_at	1700040I03Rik: RIKEN cDNA 1700040I03 gene	AK006658	1.43	0.004782	1.39	0.035871		1.78	0.005313	*
1429170_a_at	Mtf1: metal response element binding transcription factor 1	AK012676	1.63	0.002300	1.44	0.012446	*	1.40	0.033853
1429172_a_at	Ncapg: on-SMC condensin I complex, subunit G	BB702347	-1.53	0.028805	-1.13	0.602667		-1.33	0.195092
1429191_at	Dhx33: DEAH (Asp-Glu-Ala-His) box polypeptide 33	BB149206	1.36	0.003118	1.39	0.008893	*	1.20	0.083426
1429194_at	Tigd2: tigger transposable element derived 2	BB373351	1.71	0.007750	2.12	0.001038	*	1.37	0.156768
1429201_at	Cyld: cylindromatosis (turban tumor syndrome)	AK013508	-1.59	0.008615	-1.29	0.064541		-1.77	0.007763	*
1429216_at	Paqr3: progestin and adipoQ receptor family member III	AK018174	3.11	0.017726	3.09	0.008982	*	2.11	0.015708	*
1429239_a_at	Stard4: StAR-related lipid transfer (START) domain containing 4	AK014587	1.73	0.037424	2.04	0.020626	*	1.59	0.035620	*
1429240_at	Stard4: StAR-related lipid transfer (START) domain containing 4	AK014587	1.80	0.002676	2.24	0.000025	*	1.51	0.044934	*
1429243_at	1110054O05Rik: RIKEN cDNA 1110054O05 gene	BG076073	1.65	0.000903	1.67	0.001330	*	1.32	0.046443
1429251_at	Prdm2: PR domain containing 2, with ZNF domain	BM226301	1.74	0.005117	1.68	0.001643	*	1.26	0.097025
1429264_at	C030044B11Rik: RIKEN cDNA C030044B11 gene	AK021143	-1.35	0.002711	-1.34	0.008847	*	-1.21	0.014293
1429326_at	Cenpl: centromere protein L	BB538449	-1.48	0.004425	-1.36	0.009140	*	-1.32	0.010935
1429331_at	4632427E13Rik: RIKEN cDNA 4632427E13 gene	AK019505	-1.57	0.029152	-1.46	0.124023		-1.44	0.090527
1429348_at	Sema3c: sema domain, immunoglobulin domain (Ig), short basic domain, secreted, (semaphorin) 3C	AK004119	-1.72	0.008802	1.03	0.733222		-1.70	0.006766	*
1429351_at	Klhl24: kelch-like 24 (Drosophila)	AK018314	-10.28	0.003714	-7.57	0.004340	*	-8.61	0.004239	*
1429360_at	Klf3 /// LOC100046855: Kruppel-like factor 3 (basic) /// similar to BKLF	AK007959	-1.58	0.004940	-1.59	0.002137	*	-1.70	0.001289	*
1429393_at	Wdr40a: WD repeat domain 40A	BI558553	-1.97	0.005201	-1.96	0.005120	*	-1.84	0.006073	*
1429402_at	Glt8d2: glycosyltransferase 8 domain containing 2	AK003894	-1.54	0.006445	-1.43	0.006582	*	-1.42	0.012374	*
1429418_at	Cdc14b: CDC14 cell division cycle 14 homolog B (S. cerevisiae)	AK013228	1.87	0.000936	2.34	0.002661	*	1.58	0.006686
1429421_at	Accs: 1-aminocyclopropane-1-carboxylate synthase homolog (Arabidopsis)(non-functional)	AK011867	-1.42	0.009908	-1.43	0.004730	*	-1.29	0.026292
1429428_at	Tcf7l2: transcription factor 7-like 2, T-cell specific, HMG-box	BB175494	-1.99	0.000015	-2.03	0.001241	*	-1.79	0.000686	*
1429451_at	2610301B20Rik: RIKEN cDNA 2610301B20 gene	AK011950	1.41	0.010667	2.00	0.010555	*	1.47	0.039547
1429456_a_at	Polr3e: polymerase (RNA) III (DNA directed) polypeptide E	AV251549	1.80	0.000007	2.04	0.005237	*	1.92	0.012341	*
1429477_at	Ncaph2: non-SMC condensin II complex, subunit H2	AW556269	-1.65	0.001623	-1.81	0.001037	*	-1.34	0.020362
1429500_at	Ppm1a: protein phosphatase 1A, magnesium dependent, alpha isoform	C85630	1.44	0.022455	1.41	0.082268		1.14	0.367453
1429503_at	Fam69a: family with sequence similarity 69, member A	AK013580	-1.56	0.012281	-1.49	0.020080	*	-1.44	0.019945	*
1429505_at	2310076G13Rik: RIKEN cDNA 2310076G13 gene	AK010199	-2.28	0.010901	-1.49	0.119980		-1.66	0.036423	*
1429508_at	2310057M21Rik: RIKEN cDNA 2310057M21 gene	AW555676	1.82	0.000239	1.65	0.000330	*	1.54	0.000138	*
1429537_at	Sfrs18: splicing factor, arginine/serine-rich 18	BG277020	-1.59	0.011577	-1.30	0.320545		-1.70	0.025168	*
1429560_at	100043468: predicted gene, 100043468	BM227942	-1.58	0.011847	-1.27	0.200926		-1.80	0.005374	*
1429568_x_at	Ube2f: ubiquitin-conjugating enzyme E2F (putative)	AK007937	1.46	0.005857	1.36	0.017998		1.56	0.002920	*
1429593_at	Slc38a2: solute carrier family 38, member 2	BB030482	-1.53	0.000813	-1.46	0.001763	*	-1.27	0.110492
1429617_at	Cyld: cylindromatosis (turban tumor syndrome)	BM119209	-1.50	0.003897	-1.03	0.807135		-1.61	0.005787	*
1429650_at	Stk40: serine/threonine kinase 40	AV091811	2.68	0.020816	2.18	0.002320	*	1.27	0.035966
1429655_at	Nudcd1: NudC domain containing 1	AW542236	-1.71	0.007429	-1.00	0.999185		-1.38	0.023437
1429661_at	Rhobtb3: Rho-related BTB domain containing 3	BG801497	-1.86	0.016331	-2.08	0.014401	*	-1.92	0.013473	*
1429678_at	5730508B09Rik: RIKEN cDNA 5730508B09 gene	AK017758	1.56	0.017297	1.80	0.011574	*	1.34	0.048360
1429692_s_at	Gch1: GTP cyclohydrolase 1	BB698398	2.46	0.002782	2.84	0.005401	*	2.08	0.002290	*
1429768_at	Dtna: dystrobrevin alpha	BB355121	-3.20	0.002395	-2.98	0.002551	*	-3.35	0.001280	*
1429839_a_at	Yaf2: YY1 associated factor 2	AK012787	1.59	0.001052	1.87	0.001542	*	1.42	0.004398	*
1429863_at	Lonrf3: LON peptidase N-terminal domain and ring finger 3	AK016522	2.02	0.001922	1.64	0.000426	*	1.50	0.002659	*
1430038_at	Gphn: gephyrin	AK017831	2.00	0.000001	2.26	0.003134	*	1.68	0.030664	*
1430127_a_at	Ccnd2: cyclin D2	AK007904	2.21	0.002631	2.17	0.001334	*	1.82	0.004669	*
1430418_at	Tmem57: transmembrane protein 57	AK020354	-1.58	0.007149	-1.56	0.007115	*	-1.33	0.028858
1430427_a_at	Pcdh18: protocadherin 18	AK014140	-1.78	0.009429	-1.29	0.385528		-1.68	0.022449	*
1430491_at	Bop1: block of proliferation 1	AV128350	1.93	0.006039	1.04	0.820081		1.78	0.013556	*
1430527_a_at	Rnf167: ring finger protein 167	AK017523	-3.20	0.000294	-3.87	0.000235	*	-2.33	0.000285	*
1430543_at	Clip3: CAP-GLY domain containing linker protein 3	AK005167	-1.52	0.031987	-1.91	0.014919	*	-1.35	0.072215
1430561_at	Dnajb14: DnaJ (Hsp40) homolog, subfamily B, member 14	BE952491	1.51	0.033407	1.73	0.067921		1.36	0.050823
1430596_s_at	Vgll3: vestigial like 3 (Drosophila)	BG066866	-2.39	0.002292	-2.15	0.005900	*	-2.12	0.005064	*
1430604_a_at	Dab2: disabled homolog 2 (Drosophila)	AW986632	-2.49	0.022756	-2.63	0.014434	*	-2.12	0.028492	*
1430617_at	Oip5: Opa interacting protein 5	BB238604	-2.89	0.000334	-2.62	0.000785	*	-2.61	0.000735	*
1430811_a_at	Nuf2: NUF2, NDC80 kinetochore complex component, homolog (S. cerevisiae)	AK010351	-1.35	0.006471	1.03	0.585017		-1.30	0.009560
1430826_s_at	Gcnt2: glucosaminyl (N-acetyl) transferase 2, I-branching enzyme	AK019924	1.77	0.028001	1.26	0.343607		1.24	0.283167
1431235_at	Matr3: matrin 3	BI654939	2.70	0.004642	1.84	0.001993	*	2.84	0.001251	*
1431385_a_at	Mbtps1: membrane-bound transcription factor peptidase, site 1	AK002809	-1.47	0.028398	-1.45	0.078569		-1.33	0.010371
1431423_a_at	Med8: mediator of RNA polymerase II transcription, subunit 8 homolog (yeast)	AK011080	1.43	0.005524	1.41	0.000128	*	1.44	0.000380	*
1431502_a_at	Exosc3: exosome component 3	AK012689	1.43	0.007693	1.45	0.047064		1.25	0.040405
1431530_a_at	Tspan5: tetraspanin 5	AK015705	-1.58	0.000250	-1.62	0.012299	*	-1.32	0.002884
1431734_a_at	Dnajb4: DnaJ (Hsp40) homolog, subfamily B, member 4	AK006478	-2.16	0.000113	-1.66	0.000315	*	-1.71	0.000211	*
1431798_a_at	Syde1: synapse defective 1, Rho GTPase, homolog 1 (C. elegans)	AK004654	1.35	0.004090	1.02	0.829500		1.02	0.857076
1431843_a_at	Nfkbie: nuclear factor of kappa light polypeptide gene enhancer in B-cells inhibitor, epsilon	AK011965	1.91	0.001062	1.64	0.003989	*	1.37	0.035087
1431951_a_at	Usp16: ubiquitin specific peptidase 16	AK013437	1.47	0.011439	1.62	0.002166	*	1.30	0.010990
1432007_s_at	Ap2a2: adaptor protein complex AP-2, alpha 2 subunit	AK009735	-1.59	0.002666	-1.97	0.000950	*	-1.35	0.020288
1432032_a_at	Artn: artemin	AK015393	2.17	0.000270	2.21	0.004123	*	1.84	0.005449	*
1432080_s_at	Myst1: MYST histone acetyltransferase 1	AK008418	-1.41	0.032038	-1.61	0.012103	*	-1.20	0.140959
1432143_a_at	Hbp1: high mobility group box transcription factor 1	AK006835	-7.76	0.000446	-6.02	0.000297	*	-7.13	0.000444	*
1432181_s_at	Sco2: SCO cytochrome oxidase deficient homolog 2 (yeast)	AK013765	2.01	0.022314	1.28	0.186340		1.88	0.026409	*
1432216_s_at	Mpp7: membrane protein, palmitoylated 7 (MAGUK p55 subfamily member 7)	AK012883	-1.48	0.023408	-1.48	0.037157		-1.38	0.034601
1432236_a_at	Suv39h1: suppressor of variegation 3-9 homolog 1 (Drosophila)	AK021174	-1.71	0.000573	-1.90	0.000354	*	-1.27	0.044615
1432435_s_at	Fam118b: family with sequence similarity 118, member B	AK012261	1.69	0.015041	1.74	0.001501	*	1.90	0.000955	*
1432489_a_at	Wdyhv1: WDYHV motif containing 1	AK010831	-1.86	0.005513	-1.80	0.007475	*	-1.52	0.024913
1433443_a_at	Hmgcs1 /// LOC100040592: 3-hydroxy-3-methylglutaryl-Coenzyme A synthase 1 /// similar to Hmgcs1 protein	BB705380	2.78	0.009720	3.54	0.000663	*	2.35	0.036442	*
1433444_at	Hmgcs1 /// LOC100040592: 3-hydroxy-3-methylglutaryl-Coenzyme A synthase 1 /// similar to Hmgcs1 protein	BB705380	2.74	0.006924	3.11	0.000325	*	2.39	0.034137	*
1433445_x_at	Hmgcs1 /// LOC100040592: 3-hydroxy-3-methylglutaryl-Coenzyme A synthase 1 /// similar to Hmgcs1 protein	BB705380	2.92	0.007904	3.30	0.000293	*	2.57	0.031423	*
1433446_at	Hmgcs1 /// LOC100040592: 3-hydroxy-3-methylglutaryl-Coenzyme A synthase 1 /// similar to Hmgcs1 protein	BB705380	3.39	0.009230	4.27	0.004513	*	2.92	0.033506	*
1433455_at	LOC100047863 /// Sh2b3: similar to lymphocyte-specific adaptor protein Lnk /// SH2B adaptor protein 3	AW536901	1.86	0.003956	1.65	0.000736	*	1.50	0.024742	*
1433465_a_at	AI467606: expressed sequence AI467606	BB234337	1.99	0.004292	1.24	0.030674		1.00	0.991555
1433471_at	Tcf7: transcription factor 7, T-cell specific	AI323642	1.63	0.026350	1.55	0.003238	*	1.52	0.011705	*
1433502_s_at	Tsr1: TSR1, 20S rRNA accumulation, homolog (yeast)	BM213835	3.04	0.016806	3.39	0.000280	*	2.09	0.000190	*
1433505_a_at	Lrrc8d: leucine rich repeat containing 8D	BB315861	1.33	0.000848	1.46	0.005078	*	1.18	0.013712
1433555_at	Eaf1: ELL associated factor 1	BM932622	2.12	0.017093	2.21	0.002229	*	1.58	0.000270	*
1433563_s_at	Derl1: Der1-like domain family, member 1	AV310010	1.44	0.008789	1.35	0.022407		1.42	0.004362	*
1433575_at	Sox4: SRY-box containing gene 4	BG083485	-2.16	0.020926	-1.41	0.101556		-1.77	0.033439	*
1433576_at	Mat2a: methionine adenosyltransferase II, alpha	BG065061	1.87	0.000359	1.66	0.002167	*	1.76	0.000840	*
1433580_at	Nup54: nucleoporin 54	AW681678	1.42	0.023631	1.81	0.001782	*	1.26	0.048157
1433583_at	Zfp365: zinc finger protein 365	AV327248	2.68	0.007175	3.27	0.010134	*	2.33	0.014271	*
1433597_at	Arglu1: arginine and glutamate rich 1	BG093966	1.50	0.000105	1.35	0.049272		1.32	0.019827
1433598_at	Arglu1: arginine and glutamate rich 1	BG093966	-1.62	0.046084	-1.58	0.096439		-1.33	0.148984
1433599_at	Baz1a: bromodomain adjacent to zinc finger domain 1A	BM239162	1.88	0.006545	2.19	0.000216	*	1.51	0.004933	*
1433609_s_at	Surf2: surfeit gene 2	BB381623	1.40	0.029966	1.41	0.037364	*	1.43	0.090479
1433613_at	Pank3: pantothenate kinase 3	BB795106	1.55	0.023220	2.16	0.003169	*	1.37	0.198448
1433626_at	Plscr4: phospholipid scramblase 4	BB826296	-1.40	0.017218	-1.30	0.035838		-1.40	0.017470	*
1433629_s_at	Tmem199: transmembrane protein 199	BM119859	1.54	0.004968	1.32	0.022015		1.63	0.021012	*
1433632_at	Irf2bp2: interferon regulatory factor 2 binding protein 2	BB183385	1.80	0.042598	1.60	0.004644	*	1.48	0.012202	*
1433633_at	Irf2bp2: interferon regulatory factor 2 binding protein 2	BB183385	1.77	0.027034	1.63	0.000936	*	1.36	0.011364
1433634_at	Irf2bp2: interferon regulatory factor 2 binding protein 2	BB183385	1.64	0.008798	1.21	0.029515		1.25	0.080780
1433647_s_at	Rhobtb3: Rho-related BTB domain containing 3	BM942043	-1.64	0.022981	-1.02	0.890963		-1.62	0.027000	*
1433656_a_at	Gnl3: guanine nucleotide binding protein-like 3 (nucleolar)	BF021177	1.63	0.036586	1.98	0.006453	*	1.44	0.022298	*
1433668_at	Pnrc1: proline-rich nuclear receptor coactivator 1	BI410130	-2.74	0.000020	-3.60	0.000075	*	-2.54	0.000020	*
1433677_at	Sfrs8: splicing factor, arginine/serine-rich 8	AV327910	1.42	0.004172	1.29	0.021809		1.48	0.002347	*
1433697_at	Patl1: protein associated with topoisomerase II homolog 1 (yeast)	BM245529	1.44	0.007967	1.52	0.046718		1.14	0.264296
1433702_at	Ermp1: endoplasmic reticulum metallopeptidase 1	BI663634	1.46	0.018969	1.74	0.008046	*	1.40	0.010150	*
1433703_s_at	Bahd1: bromo adjacent homology domain containing 1	BM115038	1.83	0.013883	1.47	0.039984		1.36	0.043590
1433711_s_at	LOC100047324 /// Sesn1: similar to Sesn1 protein /// sestrin 1	BG076140	-2.64	0.002200	-1.71	0.017257	*	-1.63	0.016249	*
1433717_at	D19Wsu162e: DNA segment, Chr 19, Wayne State University 162, expressed	BI903574	-1.35	0.006199	-1.27	0.006935		-1.13	0.208808
1433722_at	Akap13: A kinase (PRKA) anchor protein 13	AV304590	-1.59	0.045413	-1.34	0.119549		-1.55	0.059740
1433725_at	Acvr1b: activin A receptor, type 1B	BQ043509	-1.47	0.001093	-1.50	0.025336	*	-1.18	0.074446
1433730_at	Elmod2: ELMO domain containing 2	BQ031040	1.76	0.006894	2.35	0.000248	*	1.91	0.003994	*
1433733_a_at	Cry1: cryptochrome 1 (photolyase-like)	BG069864	1.68	0.003317	1.88	0.007560	*	1.76	0.002809	*
1433739_at	Nol10: nucleolar protein 10	BG071110	1.74	0.001123	1.89	0.000357	*	1.59	0.005308	*
1433746_at	Wdr3: WD repeat domain 3	BG063575	1.41	0.011489	1.49	0.001313	*	1.26	0.009070
1433748_at	Zdhhc18: zinc finger, DHHC domain containing 18	BG073303	1.45	0.002564	1.19	0.069108		1.27	0.020496
1433757_a_at	Nisch: nischarin	BB025231	-1.90	0.001983	-1.75	0.002603	*	-1.62	0.011074	*
1433761_at	Pde4dip: phosphodiesterase 4D interacting protein (myomegalin)	AV374669	1.61	0.004899	1.63	0.003487	*	1.36	0.036163
1433766_at	C330023M02Rik: RIKEN cDNA C330023M02 gene	BG065438	1.36	0.005636	1.52	0.019409	*	1.20	0.040918
1433769_at	Als2cl: ALS2 C-terminal like	BM201174	-1.46	0.035064	-1.52	0.022759	*	-1.53	0.028831	*
1433774_x_at	Cog1: component of oligomeric golgi complex 1	AA238341	1.32	0.000661	1.05	0.623633		1.39	0.016845	*
1433777_at	L3mbtl2: l(3)mbt-like 2 (Drosophila)	BB152370	1.51	0.005341	1.46	0.003543	*	1.62	0.011027	*
1433797_at	E130309D02Rik: RIKEN cDNA E130309D02 gene	BG069595	1.48	0.007431	1.15	0.188976		1.38	0.006271	*
1433801_at	9930012K11Rik: RIKEN cDNA 9930012K11 gene	AV223039	-1.80	0.000187	-2.27	0.000029	*	-1.38	0.040379
1433812_at	Lix1l: Lix1-like	AW412503	-1.45	0.005650	-1.62	0.002964	*	-1.41	0.015519
1433860_at	6030458C11Rik: RIKEN cDNA 6030458C11 gene	BB126127	1.99	0.018498	2.14	0.000313	*	1.98	0.009801	*
1433864_at	Lrp12: low density lipoprotein-related protein 12	AV254798	1.51	0.004548	1.77	0.017747	*	1.61	0.010053	*
1433877_at	Fam46b: family with sequence similarity 46, member B	BB407092	-1.58	0.023267	-2.08	0.004841	*	-1.15	0.398117
1433903_at	AU021838: expressed sequence AU021838	BM227771	1.53	0.031335	1.84	0.000091	*	1.27	0.107040
1433915_s_at	Epn2: epsin 2	BG794880	1.77	0.002305	1.85	0.004164	*	1.52	0.091903
1433917_x_at	D2Bwg1423e: DNA segment, Chr 2, Brigham & Women's Genetics 1423 expressed	BB359828	1.43	0.015988	1.30	0.047397		1.35	0.036232
1433934_at	Sec24a: Sec24 related gene family, member A (S. cerevisiae)	BM233963	1.98	0.003532	2.18	0.014802	*	1.63	0.068312
1433936_at	0610010E21Rik: RIKEN cDNA 0610010E21 gene	BG791555	2.28	0.004970	2.15	0.000895	*	2.87	0.003073	*
1433943_at	Itprip: inositol 1,4,5-triphosphate receptor interacting protein	BM207348	1.48	0.007267	1.26	0.106433		-1.03	0.794895
1433955_at	Brwd1: bromodomain and WD repeat domain containing 1	BB467195	1.83	0.014996	1.73	0.014621	*	1.50	0.041966
1433962_at	6720458F09Rik: RIKEN cDNA 6720458F09 gene	BB131965	4.72	0.000876	3.76	0.004231	*	3.69	0.001275	*
1433979_at	Rbms2: RNA binding motif, single stranded interacting protein 2	BQ176636	-1.51	0.001986	-1.78	0.000002	*	-1.39	0.014244	*
1433985_at	Abi2: abl-interactor 2	AV263684	1.49	0.009290	1.67	0.001770	*	1.20	0.086466
1434000_at	Kras: v-Ki-ras2 Kirsten rat sarcoma viral oncogene homolog	BQ176608	1.50	0.041092	2.03	0.000827	*	1.20	0.204067
1434002_at	Foxn3: forkhead box N3	AW556347	-2.09	0.006926	-1.69	0.020086	*	-2.23	0.005134	*
1434045_at	Cdkn1b: cyclin-dependent kinase inhibitor 1B	BB354528	-1.70	0.005258	-1.33	0.035047		-1.82	0.003913	*
1434048_at	4930471M23Rik: RIKEN cDNA 4930471M23 gene	BB408093	1.74	0.003990	1.36	0.051470		1.62	0.007429	*
1434103_at	Slc35e1: solute carrier family 35, member E1	BB041864	1.41	0.008674	1.31	0.040807		1.40	0.054592
1434107_at	Spata2: spermatogenesis associated 2	BM204396	1.38	0.038066	1.20	0.144337		1.26	0.003765
1434116_at	Cbx2: chromobox homolog 2 (Drosophila Pc class)	BI693188	-1.66	0.000945	-2.08	0.000257	*	-1.39	0.012417
1434125_at	Utp15: UTP15, U3 small nucleolar ribonucleoprotein, homolog (yeast)	AV227804	1.61	0.004132	1.56	0.005907	*	1.53	0.006927	*
1434129_s_at	Lhfpl2: lipoma HMGIC fusion partner-like 2	BG917242	3.26	0.002203	3.23	0.019782	*	2.26	0.000756	*
1434130_at	Lhfpl2: lipoma HMGIC fusion partner-like 2	BG917242	2.78	0.000304	2.72	0.005956	*	2.15	0.001200
1434134_at	Wdr42a: WD repeat domain 42A	BB123403	-1.69	0.000689	-1.79	0.000954	*	-1.51	0.002388	*
1434142_at	LOC100045551 /// Ppm1d: similar to Protein phosphatase 1D magnesium-dependent, delta /// protein phosphatase 1D magnesium-dependent, delta isoform	BG076151	-1.74	0.000045	-1.52	0.001327	*	-1.56	0.000058	*
1434143_at	Atmin: ATM interactor	BQ266886	1.51	0.004737	1.47	0.004503	*	1.34	0.124175
1434144_s_at	Wdyhv1: WDYHV motif containing 1	BG073505	-1.96	0.000283	-1.65	0.001003	*	-1.51	0.001974	*
1434150_a_at	Higd1c /// Mettl7a1 /// Mettl7a2: HIG1 domain family, member 1C /// methyltransferase like 7A1 /// methyltransferase like 7A2	AV171622	-1.88	0.004810	-2.26	0.003885	*	-1.78	0.008699	*
1434151_at	Mettl7a1: methyltransferase like 7A1	AV171622	-2.02	0.000748	-1.63	0.000413	*	-1.91	0.000578	*
1434155_a_at	2310061I04Rik: RIKEN cDNA 2310061I04 gene	BB174350	1.50	0.014315	1.16	0.218918		1.53	0.014331	*
1434185_at	Acaca: acetyl-Coenzyme A carboxylase alpha	BG921646	1.51	0.003017	1.58	0.011812	*	1.45	0.114036
1434200_at	BC010981: cDNA sequence BC010981	AV270842	2.08	0.030029	2.21	0.010552	*	1.33	0.119143
1434219_at	Stim2: stromal interaction molecule 2	BB004503	1.36	0.001864	1.50	0.000153	*	-1.08	0.253690
1434228_at	Ppm2c: protein phosphatase 2C, magnesium dependent, catalytic subunit	AV255921	-1.94	0.004229	-2.12	0.003402	*	-2.57	0.000981	*
1434239_at	Rrp12: ribosomal RNA processing 12 homolog (S. cerevisiae)	AW554921	1.73	0.000224	1.52	0.050454		1.74	0.023288	*
1434252_at	Tmcc3: transmembrane and coiled coil domains 3	BB711990	2.38	0.001893	2.86	0.015926	*	1.78	0.015983	*
1434263_at	F630110N24Rik: RIKEN cDNA F630110N24 gene	AV307274	1.53	0.000958	1.39	0.004567	*	1.34	0.032003
1434268_at	Adar: adenosine deaminase, RNA-specific	AV341198	1.42	0.007393	1.34	0.008394	*	1.31	0.013666
1434277_a_at	Ypel2: yippee-like 2 (Drosophila)	BG069663	-2.02	0.009135	-1.61	0.019698		-1.89	0.011051	*
1434278_at	Mtm1: X-linked myotubular myopathy gene 1	BG976607	-1.95	0.002505	-3.39	0.000551	*	-1.37	0.062797
1434280_at	Mm.30502.2	BG976607	-1.62	0.003093	-3.44	0.000466	*	-1.39	0.093540
1434283_at	LOC100044968: similar to modulator recognition factor 2	BB079486	-2.28	0.000457	-2.33	0.001125	*	-2.85	0.000196	*
1434287_at	Agpat5: 1-acylglycerol-3-phosphate O-acyltransferase 5 (lysophosphatidic acid acyltransferase, epsilon)	BG065500	1.54	0.002100	1.80	0.002859	*	1.40	0.138672
1434336_s_at	Rcor1: REST corepressor 1	AW543416	1.63	0.005644	1.75	0.010322	*	1.32	0.044033
1434338_at	Rgp1: RGP1 retrograde golgi transport homolog (S. cerevisiae)	BQ085677	1.40	0.026159	1.18	0.041333		1.32	0.016829
1434350_at	Axud1: AXIN1 up-regulated 1	BG070296	1.93	0.005419	1.28	0.155002		1.68	0.029302	*
1434378_a_at	Mm.148395.2	BG868949	-2.88	0.000006	-2.32	0.000017	*	-2.45	0.000012	*
1434388_at	Mobkl2a: MOB1, Mps One Binder kinase activator-like 2A (yeast)	BB023868	1.50	0.006665	1.10	0.377865		1.03	0.828849
1434398_at	Nkrf: NF-kappaB repressing factor	BB396674	2.23	0.000450	2.17	0.000019	*	2.00	0.000028	*
1434401_at	Zcchc2: zinc finger, CCHC domain containing 2	BM224914	1.67	0.006801	1.44	0.032482		1.33	0.080556
1434402_at	Samd8: sterile alpha motif domain containing 8	BQ176258	1.81	0.011533	2.27	0.005209	*	1.46	0.055723
1434414_at	Foxred2: FAD-dependent oxidoreductase domain containing 2	BM227994	1.40	0.001502	1.47	0.015401	*	1.38	0.006119	*
1434428_at	D330028D13Rik: RIKEN cDNA D330028D13 gene	BB478071	-1.46	0.000007	-1.25	0.021201		-1.13	0.125847
1434432_at	Rffl: ring finger and FYVE like domain containing protein	AW123157	1.40	0.004309	1.19	0.138938		1.17	0.090440
1434436_at	Morc4: microrchidia 4	AV036158	1.77	0.010859	2.14	0.000571	*	1.69	0.003246	*
1434440_at	Gnai1: guanine nucleotide binding protein (G protein), alpha inhibiting 1	BQ174580	-1.65	0.003502	-1.28	0.036328		-1.35	0.022772
1434442_at	Stbd1: starch binding domain 1	BB667844	3.14	0.004731	3.02	0.000239	*	2.26	0.006572	*
1434453_at	Polr3a: polymerase (RNA) III (DNA directed) polypeptide A	BB343487	1.46	0.007574	1.37	0.008251	*	1.39	0.007725	*
1434459_at	Zc3h4: zinc finger CCCH-type containing 4	BF147898	-1.41	0.005134	-1.50	0.000324	*	-1.25	0.040759
1434462_at	BC088983: cDNA sequence BC088983	BB765964	-1.81	0.018588	-1.82	0.017844	*	-1.61	0.028636	*
1434465_x_at	Vldlr: very low density lipoprotein receptor	AV333363	1.46	0.036869	1.78	0.061994		1.17	0.381330
1434472_at	Dusp3: dual specificity phosphatase 3 (vaccinia virus phosphatase VH1-related)	AV287497	1.37	0.007460	1.34	0.011500		1.24	0.048222
1434477_at	Heca: headcase homolog (Drosophila)	BE447663	-2.42	0.001173	-2.09	0.001210	*	-2.54	0.000714	*
1434478_at	Heca: headcase homolog (Drosophila)	BE447663	-3.78	0.001732	-2.47	0.003911	*	-3.37	0.002436	*
1434496_at	Plk3: polo-like kinase 3 (Drosophila)	BM947855	4.79	0.000021	2.21	0.007719	*	2.74	0.002507	*
1434520_at	Sc5d: sterol-C5-desaturase (fungal ERG3, delta-5-desaturase) homolog (S. cerevisae)	AU067703	2.25	0.001725	3.34	0.000004	*	2.18	0.006626	*
1434549_at	Rab11a: RAB11a, member RAS oncogene family	BI083615	1.43	0.013871	1.61	0.003288	*	1.30	0.050664
1434552_at	Wdr77: WD repeat domain 77	BB372571	1.41	0.005984	1.34	0.000774	*	1.44	0.003225	*
1434561_at	Asxl1: additional sex combs like 1 (Drosophila)	BI648411	-1.64	0.001726	-1.78	0.000039	*	-1.70	0.000698	*
1434564_at	E2f3: E2F transcription factor 3	BQ176318	1.52	0.001762	1.62	0.001063	*	1.38	0.030549
1434569_at	Mm.21535.2	BB428484	1.83	0.000555	1.71	0.001314	*	1.55	0.000519	*
1434570_at	Bend3: BEN domain containing 3	BG070592	1.91	0.003610	1.85	0.004479	*	1.50	0.012954	*
1434606_at	Erbb3: v-erb-b2 erythroblastic leukemia viral oncogene homolog 3 (avian)	BF140685	-1.72	0.002303	-1.79	0.002693	*	-1.91	0.002258	*
1434660_at	Alkbh1: alkB, alkylation repair homolog 1 (E. coli)	BG069448	1.99	0.008567	1.86	0.005233		1.67	0.000023
1434674_at	Lyst: lysosomal trafficking regulator	BB463428	1.57	0.015168	1.56	0.009940	*	1.07	0.741073
1434675_at	1700065O13Rik: RIKEN cDNA 1700065O13 gene	BB442939	-3.60	0.000141	-1.69	0.002765	*	-2.34	0.000399	*
1434689_at	Zfp637: zinc finger protein 637	BM237055	-1.49	0.016804	-1.56	0.009235	*	-1.10	0.320442
1434690_at	Lclat1: lysocardiolipin acyltransferase 1	BM237177	1.52	0.003411	1.48	0.005607	*	1.31	0.001917	*
1434717_at	Cul3: cullin 3	BM198837	1.51	0.012572	2.05	0.005107	*	1.20	0.161066
1434744_at	Yrdc: yrdC domain containing (E.coli)	BB230053	1.89	0.001190	1.83	0.001404	*	1.91	0.001936	*
1434745_at	Ccnd2: cyclin D2	BQ175880	2.50	0.004338	2.53	0.003668	*	1.91	0.015233	*
1434782_at	Usp42: ubiquitin specific peptidase 42	AW551594	1.41	0.011571	1.27	0.017514		1.10	0.318040
1434817_s_at	Rprd2: Regulation of nuclear pre-mRNA domain containing 2	BM206427	1.85	0.001774	2.33	0.026546	*	1.38	0.054780
1434825_at	Tnrc18: trinucleotide repeat containing 18	BQ175287	-1.58	0.043192	-1.81	0.024048	*	-1.67	0.030017	*
1434829_at	Cbl: Casitas B-lineage lymphoma (Cbl), mRNA	BB487560	1.54	0.016975	1.34	0.109436		1.28	0.164615
1434831_a_at	Foxo3: forkhead box O3	BB364488	-1.64	0.002187	-1.68	0.002660	*	-1.47	0.013894	*
1434832_at	Foxo3: forkhead box O3	BB364488	-1.65	0.000438	-1.74	0.000580	*	-1.64	0.000367	*
1434839_s_at	Tbl1xr1: transducin (beta)-like 1X-linked receptor 1	BG071620	-1.77	0.027687	-1.25	0.196092		-1.71	0.032868	*
1434870_at	2810004N23Rik: RIKEN cDNA 2810004N23 gene	BB121003	1.50	0.029444	1.93	0.000220	*	1.26	0.038916
1434879_at	Cdc34 /// LOC100046898: cell division cycle 34 homolog (S. cerevisiae) /// similar to Cell division cycle 34 homolog (S. cerevisiae)	BI794243	1.44	0.004788	1.23	0.036136		1.55	0.005709	*
1434895_s_at	Ppp1r13b: protein phosphatase 1, regulatory (inhibitor) subunit 13B	BG064715	1.65	0.002988	1.35	0.001094	*	1.60	0.001752	*
1434901_at	Zbtb2: zinc finger and BTB domain containing 2	BB484975	1.68	0.004970	1.71	0.008994	*	1.19	0.019503
1434940_x_at	Rgs19: regulator of G-protein signaling 19	BB233670	1.40	0.013719	1.30	0.079781		1.50	0.001212	*
1434949_at	Armc8: armadillo repeat containing 8	BE995635	1.57	0.013935	1.95	0.003003	*	1.24	0.146321
1434953_at	Ccdc93: coiled-coil domain containing 93	BB027914	1.50	0.012667	1.87	0.027347	*	1.58	0.005366	*
1434958_at	Sacs: sacsin	BG075163	1.63	0.020940	1.74	0.020941	*	1.35	0.185832
1434967_at	Zswim6: zinc finger, SWIM domain containing 6	BM938007	1.69	0.016716	1.91	0.000463	*	1.22	0.228854
1434997_at	Cdc2l6: cell division cycle 2-like 6 (CDK8-like)	BB510904	-1.53	0.015787	-1.33	0.052024		-1.83	0.008187	*
1435000_at	Gspt1: G1 to S phase transition 1	AW537663	1.44	0.000744	1.87	0.007243	*	1.26	0.122938
1435001_at	Plaa: phospholipase A2, activating protein	BM198417	1.52	0.028936	1.96	0.001002	*	1.34	0.073097
1435013_at	Heatr2: HEAT repeat containing 2	BM231491	1.52	0.001390	1.52	0.003688	*	1.46	0.004419	*
1435014_at	Rab39b: RAB39B, member RAS oncogene family	AV162168	2.22	0.000494	2.77	0.000067	*	1.68	0.008318
1435016_at	Trak2: trafficking protein, kinesin binding 2	BB795263	1.48	0.038653	1.72	0.006732	*	1.31	0.012691
1435023_at	Itsn2: intersectin 2	BB794974	1.42	0.018622	1.61	0.023975	*	1.02	0.739306
1435041_at	EG433297 /// Myl6 /// OTTMUSG00000004549: predicted gene, EG433297 /// myosin, light polypeptide 6, alkali, smooth muscle and non-muscle /// predicted gene, OTTMUSG00000004549	BI108818	-1.90	0.026325	-1.46	0.068884		-1.75	0.032804	*
1435055_a_at	EG545878 /// Tom1: predicted gene, EG545878 /// target of myb1 homolog (chicken)	BB765813	1.38	0.004895	1.11	0.184021		1.34	0.024402
1435068_at	Pip4k2b: phosphatidylinositol-5-phosphate 4-kinase, type II, beta	BQ174042	1.52	0.020431	1.41	0.006077		1.52	0.002633	*
1435072_at	Zfyve1: zinc finger, FYVE domain containing 1	AV327165	-1.97	0.000722	-1.70	0.001684	*	-2.20	0.000581	*
1435074_at	Tmem106b: transmembrane protein 106B	AV025807	-1.56	0.001010	1.01	0.876446		-1.37	0.004768	*
1435076_at	Fam57a: family with sequence similarity 57, member A	AV291303	1.73	0.008043	1.44	0.047338		1.79	0.005346	*
1435077_at	Asxl1: additional sex combs like 1 (Drosophila)	BE956516	-1.84	0.000254	-1.94	0.000463	*	-1.96	0.000210	*
1435083_at	Ctxn1: cortexin 1	BI155559	-1.32	0.003477	-1.59	0.009669	*	-1.19	0.085335
1435089_at	2010111I01Rik: RIKEN cDNA 2010111I01 gene	BI157086	-1.96	0.015623	-1.96	0.020344	*	-1.64	0.034598	*
1435093_at	Zfyve20: zinc finger, FYVE domain containing 20	AV259377	1.66	0.015679	1.99	0.000302	*	1.34	0.122680
1435139_at	Narg1: NMDA receptor-regulated gene 1	AV275156	2.22	0.014662	3.00	0.000168	*	1.88	0.012329	*
1435162_at	Prkg2: protein kinase, cGMP-dependent, type II	BB823350	2.54	0.029739	2.12	0.001378	*	1.33	0.088857
1435163_at	9030612M13Rik: RIKEN cDNA 9030612M13 gene	BB008634	-1.67	0.009575	-1.18	0.379670		-1.41	0.083045
1435176_a_at	Id2: inhibitor of DNA binding 2	BF019883	1.57	0.017063	1.31	0.108531		1.33	0.089724
1435188_at	Gm129: gene model 129, (NCBI)	BB407125	3.98	0.000190	3.35	0.000921	*	3.14	0.000365	*
1435207_at	Dixdc1: DIX domain containing 1	BB758432	-1.51	0.011082	-1.08	0.372047		-1.38	0.022342
1435222_at	Foxp1: forkhead box P1	BM220880	-1.94	0.017867	-1.44	0.055486		-2.10	0.010890	*
1435244_at	Vav2: vav 2 oncogene	BF535947	1.61	0.021625	1.46	0.063587		1.56	0.059812
1435248_a_at	Btaf1: BTAF1 RNA polymerase II, B-TFIID transcription factor-associated, (Mot1 homolog, S. cerevisiae)	BG917504	2.17	0.013686	2.28	0.003045	*	1.45	0.023428	*
1435249_at	Btaf1: BTAF1 RNA polymerase II, B-TFIID transcription factor-associated, (Mot1 homolog, S. cerevisiae)	BG917504	1.99	0.003586	2.28	0.001543	*	1.34	0.009186
1435256_at	Clip3: CAP-GLY domain containing linker protein 3	BQ174720	-1.33	0.001430	-1.73	0.000071	*	-1.19	0.158541
1435306_a_at	Kif11: kinesin family member 11	BM234447	-1.76	0.006149	-1.20	0.115116		-1.92	0.003119	*
1435333_at	1110007M04Rik: RIKEN cDNA 1110007M04 gene	AV156568	2.67	0.000345	3.40	0.000908	*	2.69	0.001046	*
1435335_a_at	Gnptab: N-acetylglucosamine-1-phosphate transferase, alpha and beta subunits	BG144467	1.57	0.026028	1.69	0.023100	*	1.42	0.011199
1435344_at	Tfdp2: transcription factor Dp 2	BM246377	-1.47	0.044979	-1.12	0.416467		-1.44	0.043310
1435369_at	Fastkd5: FAST kinase domains 5	BM244352	1.34	0.000916	1.37	0.002100	*	1.20	0.041768
1435379_at	Urb2: URB2 ribosome biogenesis 2 homolog (S. cerevisiae)	C87981	2.01	0.014025	1.82	0.000533	*	1.64	0.001191	*
1435440_at	Pdzd8: PDZ domain containing 8	BQ175434	1.47	0.033410	1.86	0.000208	*	1.11	0.356465
1435448_at	Bcl2l11: BCL2-like 11 (apoptosis facilitator)	BM120925	-2.65	0.003174	-2.42	0.003289	*	-2.05	0.001714	*
1435455_at	Iffo2: intermediate filament family orphan 2	BQ031259	2.03	0.004786	2.15	0.012429	*	1.64	0.014744
1435458_at	Pim1: proviral integration site 1	AI323550	-4.17	0.000104	-4.94	0.000465	*	-3.74	0.000207	*
1435460_at	Prkg2: protein kinase, cGMP-dependent, type II	BB363188	2.39	0.010622	2.41	0.000317	*	1.26	0.091109
1435469_at	Qsox2: quiescin Q6 sulfhydryl oxidase 2	BM237031	1.90	0.002455	2.16	0.005018	*	1.52	0.004201	*
1435483_x_at	Slc25a32: solute carrier family 25, member 32	AI662800	1.85	0.009124	1.65	0.000179	*	1.46	0.057910
1435486_at	Pak3: p21 (CDKN1A)-activated kinase 3	BQ175796	-1.56	0.046339	-1.29	0.150643		-1.82	0.022834	*
1435517_x_at	Ralb: v-ral simian leukemia viral oncogene homolog B (ras related)	BB465250	1.31	0.000898	1.32	0.020274		1.26	0.009404
1435544_at	Exosc6: exosome component 6	BB446614	1.59	0.000268	1.39	0.005411	*	1.62	0.000385	*
1435551_at	Fhod3: formin homology 2 domain containing 3	BG066491	-1.53	0.010166	-1.13	0.338434		-1.13	0.400400
1435554_at	Tmcc3: transmembrane and coiled coil domains 3	BB771888	2.85	0.000256	2.94	0.000570	*	1.80	0.009428	*
1435595_at	1810011O10Rik: RIKEN cDNA 1810011O10 gene	AV016374	2.01	0.002508	2.14	0.001640	*	1.01	0.959922
1435675_at	Tbc1d12: TBC1D12: TBC1 domain family, member 12	BF228251	1.56	0.036992	1.92	0.009284	*	1.10	0.345736
1435754_at	Zyg11b: zyg-ll homolog B (C. elegans)	BQ180736	1.73	0.002380	2.01	0.000100	*	1.33	0.037971
1435772_at	Kif21b: kinesin family member 21B	AV122249	2.31	0.009962	1.92	0.004426	*	1.71	0.021045	*
1435774_at	LOC106740: hypothetical LOC106740	AV024517	1.69	0.048917	2.32	0.000629	*	1.50	0.035210
1435855_x_at	Aldh18a1: aldehyde dehydrogenase 18 family, member A1	BF148128	1.43	0.002697	1.56	0.001752	*	1.29	0.020110
1435874_at	Prkab2: protein kinase, AMP-activated, beta 2 non-catalytic subunit	AV223660	1.61	0.041378	2.01	0.001975	*	1.23	0.062914
1435893_at	Vldlr: very low density lipoprotein receptor	BB127955	2.80	0.009240	3.65	0.003996	*	2.07	0.007313
1435912_at	Ubxn7: UBX domain protein 7	BM220232	-1.74	0.009413	-1.63	0.014360	*	-2.04	0.005027	*
1435927_at	Dennd3: DENN/MADD domain containing 3	BI557237	1.55	0.004866	1.23	0.097533		1.43	0.017812
1435947_at	Mm.35478.1	BQ175669	1.86	0.023409	2.61	0.012530	*	1.70	0.061314
1435953_at	Btaf1: BTAF1 RNA polymerase II, B-TFIID transcription factor-associated, (Mot1 homolog, S. cerevisiae)	AW494978	1.79	0.029326	2.27	0.011727	*	1.43	0.063606
1435970_at	LOC100044468 /// Nlk: similar to nemo-like kinase /// nemo like kinase	AU035920	1.52	0.003044	1.71	0.000979	*	1.39	0.009310	*
1436004_at	Usp27x: ubiquitin specific peptidase 27, X chromosome	BB021271	1.91	0.017238	1.83	0.016303	*	1.23	0.049257
1436007_a_at	LOC100048066 /// Thumpd1: similar to THUMP domain containing 1 /// THUMP domain containing 1	BM233005	1.63	0.015526	1.87	0.000001	*	1.37	0.004004	*
1436015_s_at	Stk4: serine/threonine kinase 4	BB141897	1.39	0.003239	1.45	0.038451	*	1.20	0.016319
1436018_at	Mex3a: mex3 homolog A (C. elegans)	BE951772	-2.31	0.021362	-2.10	0.031241		-2.06	0.027637
1436028_at	Tmem33: transmembrane protein 33	BB795429	1.54	0.001705	2.08	0.002193	*	1.38	0.031190
1436050_x_at	Hes6: hairy and enhancer of split 6 (Drosophila)	AI326893	1.42	0.017242	1.12	0.120029		1.47	0.014389	*
1436052_at	1700020O03Rik: RIKEN cDNA 1700020O03 gene	AW494764	2.00	0.002541	2.08	0.002068	*	1.37	0.098454
1436069_at	Ing5: inhibitor of growth family, member 5	AW545952	1.41	0.012148	1.31	0.071161		1.22	0.063496
1436119_at	Aldh1l2: aldehyde dehydrogenase 1 family, member L2	BM231794	1.81	0.027229	2.44	0.009692	*	1.58	0.054392
1436125_at	D16Ertd472e: DNA segment, Chr 16, ERATO Doi 472, expressed	AV381575	1.65	0.023896	2.28	0.006836	*	1.44	0.080748
1436164_at	Slc30a1: solute carrier family 30 (zinc transporter), member 1	BE685959	6.71	0.019620	7.16	0.018352	*	10.81	0.002392	*
1436180_at	Dnajc5: DnaJ (Hsp40) homolog, subfamily C, member 5	BB108239	1.44	0.003434	1.57	0.000785	*	1.25	0.032917
1436199_at	Trim14: tripartite motif-containing 14	AU042532	-3.25	0.004443	-2.80	0.005384	*	-2.13	0.006962	*
1436200_at	Lonrf3: LON peptidase N-terminal domain and ring finger 3	BE956940	2.19	0.005236	2.71	0.002459	*	1.68	0.039726	*
1436215_at	Ipmk: inositol polyphosphate multikinase	BB081797	1.47	0.017914	1.73	0.002411	*	1.21	0.153032
1436300_at	Dstyk: dual serine/threonine and tyrosine protein kinase	BB435342	-1.57	0.005034	-1.30	0.069269		-1.32	0.022796
1436301_at	Dstyk: dual serine/threonine and tyrosine protein kinase	BB435342	-1.92	0.000594	-1.64	0.002680	*	-1.77	0.003631	*
1436329_at	Egr3: early growth response 3	AV346607	5.32	0.005082	3.82	0.000013	*	1.23	0.105988
1436334_at	Synj1: synaptojanin 1	BM232846	1.60	0.017692	1.91	0.035425	*	1.43	0.047836
1436348_at	Gm505: Gene model 505, (NCBI), mRNA (cDNA clone MGC:189878 IMAGE:9007378)	BB447409	1.62	0.000256	2.05	0.000886	*	1.43	0.019130	*
1436362_x_at	100043775 /// 2700079J08Rik /// Ccrn4l: predicted gene, 100043775 /// RIKEN cDNA 2700079J08 gene /// CCR4 carbon catabolite repression 4-like (S. cerevisiae)	AA798895	-1.72	0.001940	-1.88	0.001118	*	-1.37	0.047285
1436421_s_at	Arpc5l: actin related protein 2/3 complex, subunit 5-like	BB403233	1.97	0.002404	2.22	0.004524	*	1.70	0.000010	*
1436422_at	BC026590: cDNA sequence BC026590	BB459141	1.57	0.010941	1.77	0.002910	*	1.63	0.006704	*
1436446_at	2310007O11Rik: RIKEN cDNA 2310007O11 gene	BQ176469	1.41	0.001717	1.50	0.006204	*	1.17	0.026308
1436448_a_at	Ptgs1: prostaglandin-endoperoxide synthase 1	AA833146	1.40	0.019355	1.25	0.002618		1.09	0.104904
1436495_s_at	Zfp260: zinc finger protein 260	AV171447	-1.80	0.005487	-1.43	0.020251	*	-1.51	0.022039	*
1436499_at	Sgms1: sphingomyelin synthase 1	AW985925	1.41	0.012061	1.65	0.002010	*	1.01	0.900555
1436512_at	Arl4c /// LOC632433: ADP-ribosylation factor-like 4C /// similar to ADP-ribosylation factor-like protein 7	BI964400	1.75	0.005263	1.28	0.003065		1.02	0.713341
1436518_at	Mm.34540.2	BM231854	1.61	0.001629	1.94	0.006082	*	1.65	0.002048	*
1436549_a_at	Hnrnpa1: heterogeneous nuclear ribonucleoprotein A1	BE685966	-1.56	0.003548	-1.49	0.009692	*	-1.52	0.005229	*
1436723_at	Arl13a /// Cenpi: ADP-ribosylation factor-like 13A /// centromere protein I	BB258991	-1.57	0.003769	-1.18	0.070410		-1.16	0.128978
1436736_x_at	D0H4S114: DNA segment, human D4S114	BB369191	-2.14	0.021570	-1.67	0.049239	*	-1.43	0.115188
1436747_at	Fam100b: family with sequence similarity 100, member B	BE570477	-1.76	0.006484	-2.02	0.000294	*	-1.97	0.000212	*
1436766_at	Luc7l2: LUC7-like 2 (S. cerevisiae) (Luc7l2), mRNA	BB475271	-1.76	0.009144	-1.42	0.101003		-1.23	0.286491
1436820_at	Kctd11: potassium channel tetramerisation domain containing 11	BB826401	2.51	0.004979	1.97	0.006177		1.46	0.008719
1436824_x_at	Rnf26: ring finger protein 26	BB238427	-1.65	0.001102	-2.18	0.000337	*	-1.34	0.018961
1436830_at	Marveld1: MARVEL (membrane-associating) domain containing 1	BB324084	-1.68	0.007970	-1.91	0.000054	*	-1.07	0.296806
1436853_a_at	Snca: synuclein, alpha	AI324124	-1.63	0.046412	-1.55	0.054022		-1.56	0.053471
1436858_at	Mbnl2: muscleblind-like 2	BB003847	-1.78	0.018667	-1.40	0.075185		-1.88	0.014547	*
1436859_at	2700007P21Rik: RIKEN cDNA 2700007P21 gene	AV342631	1.51	0.032410	1.93	0.000790	*	1.33	0.028949
1436893_a_at	March7: membrane-associated ring finger (C3HC4) 7	BE288026	-1.56	0.004163	-1.23	0.047069		-1.61	0.007305	*
1436896_at	Ints9: integrator complex subunit 9	AV304373	-1.51	0.000358	-1.54	0.000265	*	-1.32	0.002261	*
1436910_at	Rasal2: RAS protein activator like 2	BB529484	-1.60	0.001167	-1.23	0.114546		-1.59	0.008031	*
1436925_at	Foxn3: forkhead box N3	AV228812	-2.51	0.000249	-2.01	0.001272	*	-2.27	0.000935	*
1436968_x_at	Klhl24: kelch-like 24 (Drosophila)	BB328076	-6.60	0.018300	-6.72	0.017972	*	-6.20	0.018407	*
1436970_a_at	Pdgfrb: platelet derived growth factor receptor, beta polypeptide	AA499047	-1.69	0.004570	-1.97	0.002767	*	-1.61	0.009802	*
1436985_at	Zfp644: zinc finger protein 644	BM115349	-1.51	0.001474	-1.02	0.882936		-1.37	0.067287
1436990_s_at	Chchd10: coiled-coil-helix-coiled-coil-helix domain containing 10	AA038464	1.82	0.037033	1.54	0.109583		1.36	0.255212
1436993_x_at	Pfn2: profilin 2	BB560492	1.71	0.000391	1.71	0.001346	*	1.76	0.006302	*
1437007_x_at	Usp39: ubiquitin specific peptidase 39	BB446580	1.50	0.000890	1.62	0.000281	*	1.43	0.000395	*
1437016_x_at	LOC100047558 /// Rap2c: similar to RAP2C, member of RAS oncogene family /// RAP2C, member of RAS oncogene family	BB233502	1.40	0.007135	1.75	0.019961	*	1.15	0.235037
1437088_at	Sdad1: SDA1 domain containing 1	BB480041	2.12	0.022562	2.57	0.006361	*	1.52	0.012667
1437102_at	Ythdf1: YTH domain family 1	BB350365	1.39	0.011950	1.22	0.013278		1.20	0.021067
1437119_at	Ern1: Endoplasmic reticulum (ER) to nucleus signalling 1 (Ern1), mRNA	BG075179	1.94	0.009627	1.74	0.001137	*	1.41	0.017123	*
1437152_at	Mex3b: mex3 homolog B (C. elegans)	BG072837	3.02	0.018407	2.66	0.000721	*	1.21	0.436275
1437186_at	BC055324: cDNA sequence BC055324	AV132065	-1.48	0.000804	-1.52	0.000634	*	-1.37	0.002462	*
1437199_at	Mm.52043.1	BB442784	4.81	0.000445	2.27	0.022600	*	2.05	0.035779	*
1437200_at	Fcho2: FCH domain only 2	BM235711	-1.85	0.007950	-1.63	0.015267	*	-1.86	0.009802	*
1437204_a_at	Tcf25: transcription factor 25 (basic helix-loop-helix)	BE988778	-1.39	0.021463	-1.47	0.010283	*	-1.35	0.029189
1437209_at	Cep76: centrosomal protein 76	AV324566	1.69	0.004105	2.12	0.000112	*	1.28	0.151119
1437211_x_at	Elovl5: ELOVL family member 5, elongation of long chain fatty acids (yeast)	BB254141	1.39	0.000855	1.72	0.000514	*	1.20	0.072780
1437223_s_at	Xbp1: X-box binding protein 1	AV051768	2.12	0.001949	1.60	0.007216	*	1.72	0.000942	*
1437224_at	Rtn4: reticulon 4	BE988775	-1.99	0.003465	-1.88	0.006854	*	-1.98	0.003311	*
1437238_x_at	Nmd3: NMD3 homolog (S. cerevisiae)	BB233370	1.79	0.004170	2.05	0.001224	*	1.59	0.005492	*
1437239_x_at	Phc2: polyhomeotic-like 2 (Drosophila)	BB334118	1.42	0.005652	-1.04	0.670917		1.17	0.131239
1437247_at	Fosl2 /// LOC634417: fos-like antigen 2 /// similar to fos-like antigen 2	BM245170	1.78	0.007075	1.25	0.010184		-1.02	0.814265
1437250_at	Mreg: melanoregulin	AV298358	1.98	0.009130	1.91	0.020059	*	1.88	0.000398	*
1437270_a_at	Clcf1: cardiotrophin-like cytokine factor 1	BB825816	2.07	0.001825	1.43	0.133822		1.17	0.105349
1437271_at	Clcf1: cardiotrophin-like cytokine factor 1	BB825816	1.85	0.000010	1.41	0.004671		1.18	0.077091
1437287_at	1110020G09Rik: RIKEN cDNA 1110020G09 gene	BB277742	-1.65	0.012508	-1.19	0.194897		-1.52	0.020855	*
1437302_at	Adrb2: adrenergic receptor, beta 2	AV083350	-2.24	0.046361	-2.08	0.056153		-1.34	0.259344
1437318_at	Pak3: p21 (CDKN1A)-activated kinase 3	BB468082	-2.22	0.000491	-1.56	0.004340	*	-2.24	0.002915	*
1437325_x_at	Aldh18a1: aldehyde dehydrogenase 18 family, member A1	BB251523	1.55	0.021461	1.74	0.000436	*	1.34	0.016146
1437333_x_at	Aldh18a1: aldehyde dehydrogenase 18 family, member A1	BB833010	1.47	0.005450	1.53	0.001465	*	1.25	0.016860
1437350_at	RP23-143A14.5: candidate tumor suppressor in ovarian cancer 2	AV290046	1.75	0.005902	1.36	0.090688		1.77	0.026501	*
1437377_a_at	Polrmt: polymerase (RNA) mitochondrial (DNA directed)	BB739221	-1.49	0.002933	-1.78	0.000475	*	-1.22	0.029089
1437414_at	Zfp217: zinc finger protein 217	AW987152	-1.35	0.007732	-1.45	0.004454	*	-1.53	0.002849	*
1437419_at	Bmp2k: BMP2 inducible kinase	BB329439	2.02	0.000029	2.35	0.003344	*	1.39	0.033634
1437434_a_at	Gpr177: G protein-coupled receptor 177	BM241735	-1.35	0.007583	-1.30	0.008301		-1.11	0.190420
1437448_s_at	Ctnnd1: catenin (cadherin associated protein), delta 1	BB775640	-1.44	0.007704	-1.32	0.023922		-1.49	0.010195	*
1437460_x_at	Rin1: Ras and Rab interactor 1	BB264363	1.43	0.006031	1.32	0.046168		1.22	0.098241
1437470_at	Pknox1: Pbx/knotted 1 homeobox	AW539022	1.42	0.007312	1.47	0.008411	*	1.19	0.186516
1437478_s_at	Efhd2: EF hand domain containing 2	AA409309	1.46	0.032912	1.32	0.026071		1.44	0.001993	*
1437484_at	Zbtb5: zinc finger and BTB domain containing 5	AI267092	-1.51	0.010221	-1.53	0.017938	*	-1.31	0.037495
1437490_x_at	LOC640502 /// Uap1: similar to UDP-N-acetylhexosamine pyrophosphorylase /// UDP-N-acetylglucosamine pyrophosphorylase 1	BB506562	1.79	0.000748	1.85	0.000737	*	1.67	0.005757	*
1437525_a_at	Polr3a: polymerase (RNA) III (DNA directed) polypeptide A	BB559175	1.46	0.000888	1.20	0.002979		1.27	0.005220
1437527_x_at	Mcl1: myeloid cell leukemia sequence 1	AV318494	1.51	0.002862	1.21	0.017237		1.03	0.737551
1437533_at	Xiap: X-linked inhibitor of apoptosis	BF134200	-1.42	0.002236	-1.08	0.331767		-1.47	0.005454	*
1437556_at	Zfhx4: zinc finger homeodomain 4	BF147593	-1.75	0.036786	-1.35	0.136089		-1.59	0.081345
1437565_a_at	Gnl2 /// LOC633966: guanine nucleotide binding protein-like 2 (nucleolar) /// similar to guanine nucleotide binding protein-like 2 (nucleolar)	BI666155	1.50	0.016280	1.64	0.000451	*	1.31	0.042016
1437606_at	9530048O09Rik: RIKEN cDNA 9530048O09 gene	BB829614	2.21	0.001265	2.07	0.015808	*	1.73	0.021485
1437611_x_at	Kif2c: kinesin family member 2C	BB104669	-1.45	0.024834	-1.50	0.018027	*	-1.43	0.029760	*
1437618_x_at	Gpr85: G protein-coupled receptor 85	BB273882	1.49	0.004097	1.78	0.008541	*	1.38	0.062462
1437626_at	Zfp36l2: zinc finger protein 36, C3H type-like 2	BB031791	2.53	0.011093	2.15	0.000301	*	1.43	0.036717
1437642_at	Agfg2: ArfGAP with FG repeats 2	BB243375	1.90	0.003489	1.51	0.020170	*	1.86	0.002463	*
1437666_x_at	Gm1821 /// LOC100048105 /// Rps27a /// Ubb /// Ubc: gene model 1821, (NCBI) /// similar to Ubc protein /// ribosomal protein S27a /// ubiquitin B /// ubiquitin C	AW551908	-1.34	0.005310	-1.65	0.000153	*	-1.15	0.067189
1437723_s_at	Derl1: Der1-like domain family, member 1	BB417749	1.31	0.006960	1.24	0.011352		1.24	0.012879
1437774_at	1700020I14Rik: RIKEN cDNA 1700020I14 gene	BB778614	-1.74	0.024789	-1.31	0.187848		-1.50	0.064897
1437834_s_at	Pacsin3: protein kinase C and casein kinase substrate in neurons 3	BB828106	1.56	0.016921	1.18	0.229035		1.55	0.019360	*
1437873_at	Zfp799: zinc finger protein 799	BB044772	-2.00	0.042255	-1.32	0.233536		-1.25	0.353398
1437891_at	Frs2: fibroblast growth factor receptor substrate 2	AV331887	-1.47	0.009946	-1.32	0.025692		-1.32	0.045756
1437900_at	4930523C07Rik: RIKEN cDNA 4930523C07 gene	AV032877	-1.63	0.010100	-1.59	0.013348	*	-1.53	0.019212
1437985_a_at	2310061I04Rik: RIKEN cDNA 2310061I04 gene	BB379386	1.47	0.002487	1.14	0.141465		1.43	0.003717	*
1437992_x_at	Gja1: gap junction protein, alpha 1	BB039269	1.40	0.003020	1.51	0.004143	*	1.11	0.161323
1438011_at	Pcyt1a: phosphate cytidylyltransferase 1, choline, alpha isoform	BB280291	1.57	0.001239	1.69	0.002046	*	1.36	0.022188	*
1438019_at	Ippk: inositol 1,3,4,5,6-pentakisphosphate 2-kinase	BM196347	2.18	0.000255	1.98	0.000546	*	1.68	0.001970
1438040_a_at	Hsp90b1: heat shock protein 90, beta (Grp94), member 1	BE995678	-1.46	0.023006	-1.17	0.454866		-1.42	0.078055
1438045_at	Eea1: early endosome antigen 1	AW556344	1.98	0.029225	2.42	0.007386	*	1.64	0.015113	*
1438079_at	BC050078: cDNA sequence BC050078	AV290754	-2.28	0.001371	-2.19	0.000515	*	-1.93	0.001167	*
1438097_at	Rab20: RAB20, member RAS oncogene family	BG066967	1.92	0.005848	1.40	0.033472		1.74	0.024962	*
1438133_a_at	Cyr61: cysteine rich protein 61	BM202770	1.42	0.002798	1.22	0.081930		-1.08	0.374636
1438157_s_at	Nfkbia: nuclear factor of kappa light polypeptide gene enhancer in B-cells inhibitor, alpha	BB096843	-1.67	0.012939	-1.56	0.042728		-1.46	0.038662
1438160_x_at	Slco4a1: solute carrier organic anion transporter family, member 4a1	AV348121	1.51	0.010518	1.22	0.183063		1.51	0.020606	*
1438170_x_at	Adrm1: adhesion regulating molecule 1	AV166873	1.32	0.001420	1.08	0.326061		1.33	0.005099
1438201_at	Ppm2c: protein phosphatase 2C, magnesium dependent, catalytic subunit	AV290622	-1.54	0.028117	1.05	0.650024		-2.18	0.000445	*
1438211_s_at	Dbp: D site albumin promoter binding protein	BB550183	-1.59	0.027947	-1.86	0.017407	*	-1.23	0.240837
1438215_at	Mm.6787.4	BB517005	-2.48	0.000103	-1.93	0.044104	*	-1.39	0.145833
1438233_at	Fam178a: family with sequence similarity 178, member A	AV343569	-1.35	0.003577	1.04	0.789323		-1.13	0.401349
1438247_at	Klhl15: kelch-like 15 (Drosophila)	AI596396	2.25	0.007713	1.80	0.047228		2.08	0.014842	*
1438255_at	Foxn3: forkhead box N3	BM196962	-2.22	0.003833	-1.76	0.010230	*	-1.98	0.002808	*
1438310_at	Mm.178542.1	BB353853	2.35	0.041751	3.14	0.011935	*	1.88	0.101542
1438322_x_at	Fdft1: farnesyl diphosphate farnesyl transferase 1	BB028312	1.90	0.006276	1.93	0.024607	*	1.80	0.003379	*
1438325_at	Evi1: ecotropic viral integration site 1	AI647591	-2.01	0.034966	-1.13	0.500126		-1.69	0.055520
1438370_x_at	Dos: downstream of Stk11	BB357126	2.31	0.001722	1.61	0.021396	*	1.63	0.042503	*
1438376_s_at	Trim27: tripartite motif-containing 27	BB290427	1.38	0.001928	1.03	0.769088		1.44	0.007302	*
1438386_x_at	Mat2a: methionine adenosyltransferase II, alpha	BB470596	1.86	0.000338	1.66	0.000765	*	1.65	0.001143	*
1438420_at	Rbm39: RNA binding motif protein 39	AV019076	-1.54	0.001861	-1.29	0.190655		-1.56	0.068793
1438435_at	Acer3: alkaline ceramidase 3	BB329313	1.57	0.025644	1.95	0.004067	*	1.22	0.252920
1438511_a_at	1190002H23Rik: RIKEN cDNA 1190002H23 gene	BB408123	-1.63	0.025342	-1.57	0.038790		-1.22	0.191560
1438519_at	Klhl24: kelch-like 24 (Drosophila)	BM124262	-6.35	0.001589	-6.38	0.001588	*	-6.21	0.001604	*
1438527_at	EG242809 /// EG545545 /// EG545864 /// EG547402 /// LOC100043000 /// OTTMUSG00000008543 /// Rpl3: predicted gene, EG242809 /// predicted gene, EG545545 /// predicted gene, EG545864 /// predicted gene, EG547402 /// similar to ribosomal protein L3 /// predicted gene, OTTMUSG00000008543 /// ribosomal protein L3	BG073445	1.92	0.010989	1.32	0.176844		2.19	0.004141	*
1438556_a_at	Tmod3: tropomodulin 3	BB224629	-1.54	0.002297	-1.37	0.128709		-1.65	0.013788	*
1438578_a_at	Btbd10 /// LOC100047893: BTB (POZ) domain containing 10 /// similar to BTB (POZ) domain containing 10	BG064119	1.71	0.001243	2.17	0.002296	*	1.64	0.010146	*
1438630_x_at	Mat2a: methionine adenosyltransferase II, alpha	AV260654	1.92	0.000256	1.70	0.004551	*	1.64	0.001512	*
1438657_x_at	EG667723 /// LOC100044742 /// OTTMUSG00000011595 /// OTTMUSG00000026290 /// Ptp4a1: predicted gene, EG667723 /// similar to tyrosine phosphatase /// predicted gene, OTTMUSG00000011595 /// predicted gene, OTTMUSG00000026290 /// protein tyrosine phosphatase 4a1	BB043450	1.67	0.000096	2.06	0.001572	*	1.44	0.008832	*
1438660_at	Gcnt2: glucosaminyl (N-acetyl) transferase 2, I-branching enzyme	BM239196	1.71	0.015097	1.40	0.041951		1.15	0.470390
1438668_x_at	Atxn2l: ataxin 2-like	BF143806	1.51	0.002149	1.33	0.002192		1.41	0.000984	*
1438669_at	Wdr40a: WD repeat domain 40A	BB735632	-1.37	0.002822	-1.65	0.000252	*	-1.36	0.000683	*
1438670_at	Ptpn1: protein tyrosine phosphatase, non-receptor type 1	BB509334	1.52	0.006994	1.45	0.047258		1.43	0.045913
1438682_at	Pik3r1: phosphatidylinositol 3-kinase, regulatory subunit, polypeptide 1 (p85 alpha)	BB426164	2.26	0.003015	3.23	0.000647	*	1.98	0.051640
1438684_at	Nuak1: NUAK family, SNF1-like kinase, 1	BF021001	-2.01	0.012963	-1.49	0.044849	*	-1.43	0.058318
1438691_at	Zzef1: zinc finger, ZZ-type with EF hand domain 1	BB379602	-1.44	0.003879	-1.37	0.016492		-1.42	0.005534	*
1438702_at	Flrt2: fibronectin leucine rich transmembrane protein 2	BG075699	-2.93	0.004140	-1.78	0.019314	*	-2.83	0.003497	*
1438824_at	Slc20a1: solute carrier family 20, member 1	BB465699	2.08	0.004455	1.58	0.018453	*	1.61	0.024630	*
1438844_x_at	Spata5: spermatogenesis associated 5	BB819052	2.02	0.019134	1.96	0.001972	*	1.45	0.010156
1438855_x_at	Tnfaip2: tumor necrosis factor, alpha-induced protein 2	BB233088	1.45	0.006768	1.47	0.002254	*	1.16	0.072069
1438945_x_at	Gja1: gap junction protein, alpha 1	BB142324	1.43	0.009412	1.36	0.016229		1.09	0.336886
1438962_s_at	Ddx31: DEAD/H (Asp-Glu-Ala-Asp/His) box polypeptide 31	BB469965	1.96	0.045712	1.67	0.000781	*	1.64	0.009272	*
1438976_x_at	Mat2a: methionine adenosyltransferase II, alpha	BB272730	2.02	0.000929	1.68	0.002593	*	1.79	0.001416	*
1438983_x_at	AI413782: expressed sequence AI413782	BB494618	-1.39	0.004886	-1.42	0.003711	*	-1.23	0.032776
1438992_x_at	Atf4: activating transcription factor 4	AV314773	1.88	0.000929	1.71	0.001067	*	1.57	0.037236	*
1439010_at	Larp4: La ribonucleoprotein domain family, member 4	BB284338	1.56	0.031691	2.07	0.015671	*	1.41	0.053075
1439027_at	C330023M02Rik: RIKEN cDNA C330023M02 gene	BM200803	1.87	0.001359	2.09	0.000637	*	1.47	0.003024	*
1439030_at	Gmppb: GDP-mannose pyrophosphorylase B	BI410722	2.36	0.001084	1.94	0.008885	*	2.69	0.000802	*
1439060_s_at	Wipi1: WD repeat domain, phosphoinositide interacting 1	BI251603	-1.57	0.017022	-1.57	0.015181	*	-1.74	0.005786	*
1439071_at	5430416N02Rik: RIKEN cDNA 5430416N02 gene	AW112059	1.74	0.038227	2.32	0.001920	*	1.39	0.028014
1439087_a_at	Pik3ip1: phosphoinositide-3-kinase interacting protein 1	BB030508	-9.80	0.001177	-7.96	0.000759	*	-7.44	0.001324	*
1439108_at	Mll5: myeloid/lymphoid or mixed-lineage leukemia 5	BF021054	-1.57	0.032302	-1.36	0.135443		-1.71	0.019170	*
1439127_at	AI314180: expressed sequence AI314180	BB234919	-1.67	0.003323	-1.53	0.142393		-1.48	0.046933
1439153_at	Rnf144b: ring finger protein 144B	AV274826	-1.98	0.013078	-1.86	0.020589	*	-1.92	0.019023	*
1439154_at	Nup98: nucleoporin 98	BB473634	1.57	0.000333	1.88	0.000562	*	1.32	0.024969
1439189_at	Fnip2: folliculin interacting protein 2	BB498793	1.55	0.000623	1.70	0.044334	*	1.65	0.062881
1439255_s_at	Gpr137b /// Gpr137b-ps /// LOC100044979: G protein-coupled receptor 137B /// G protein-coupled receptor 137B, pseudogene /// similar to Gpr137b protein	BB726971	1.42	0.003579	1.40	0.012622	*	1.27	0.020408
1439256_x_at	Gpr137b-ps: G protein-coupled receptor 137B, pseudogene	BB726971	1.35	0.006214	1.24	0.029164		1.19	0.009340
1439386_x_at	Mat2a: methionine adenosyltransferase II, alpha	BB319038	1.45	0.004434	1.35	0.012385		1.34	0.014562
1439388_s_at	Bcar1: breast cancer anti-estrogen resistance 1	BB251739	1.54	0.001005	1.13	0.054498		1.14	0.175853
1439450_x_at	A230046K03Rik: RIKEN cDNA A230046K03 gene	BB267264	-1.53	0.025336	-1.30	0.090989		-1.56	0.024915	*
1439477_at	Ube2b: ubiquitin-conjugating enzyme E2B, RAD6 homology (S. cerevisiae)	BB047737	-2.25	0.001255	-2.08	0.001453	*	-2.10	0.001658	*
1439482_at	Uhrf1bp1: UHRF1 (ICBP90) binding protein 1	BM119523	1.83	0.003332	1.85	0.000187	*	1.69	0.002405	*
1439496_at	Ston1: Stonin 1 (Ston1), mRNA	BG073340	-1.64	0.015571	-1.40	0.030402		-1.71	0.010008	*
1439497_at	Mm.157670.1	BG065013	-2.02	0.017626	-1.44	0.087815		-1.94	0.021294	*
1439502_at	4930573I19Rik: RIKEN cDNA 4930573I19 gene	BM936645	1.59	0.006430	1.72	0.034687	*	1.38	0.029425
1439514_at	A930004D18Rik: RIKEN cDNA A930004D18 gene	BB277834	-1.64	0.032519	-1.60	0.034619	*	-1.42	0.061156
1439539_at	Tram2: translocating chain-associating membrane protein 2	BB091955	-1.45	0.011662	-1.56	0.007015	*	-1.30	0.046263
1439773_at	Ly6e: lymphocyte antigen 6 complex, locus E	BI408205	-1.41	0.007866	-2.04	0.000327	*	-1.28	0.060561
1440037_at	Pbx1: pre B-cell leukemia transcription factor 1	BB480970	-2.45	0.016749	-1.68	0.094094		-1.30	0.377573
1440120_at	Gnb2l1: Guanine nucleotide binding protein (G protein), beta polypeptide 2 like 1 (Gnb2l1), mRNA	BM205434	1.50	0.014038	1.01	0.921467		1.43	0.015868	*
1440187_at	Taf3: TAF3 RNA polymerase II, TATA box binding protein (TBP)-associated factor	AV316700	1.46	0.013834	1.81	0.001379	*	1.33	0.019518
1440346_at	Jmjd3: Jumonji domain containing 3, mRNA (cDNA clone IMAGE:1378940)	BG228765	2.06	0.013334	1.83	0.034210	*	1.18	0.177529
1440417_at	D19Ertd409e: DNA segment, Chr 19, ERATO Doi 409, expressed	BG918834	-1.82	0.001748	-2.07	0.000830	*	-1.60	0.003751	*
1440739_at	Vegfc: vascular endothelial growth factor C	AW228853	-2.15	0.002128	-1.76	0.004038	*	-1.91	0.001749	*
1440755_at	Mm.215581.1	BB728878	-1.87	0.001999	-1.73	0.005767	*	-1.88	0.002132	*
1440882_at	Lrp8: low density lipoprotein receptor-related protein 8, apolipoprotein e receptor	BB750940	3.71	0.008724	4.13	0.001076	*	3.16	0.003181	*
1441272_at	Matr3: Matrin 3, mRNA (cDNA clone MGC:28206 IMAGE:3989914)	BI249188	2.78	0.000614	1.72	0.006058	*	2.63	0.004643	*
1441315_s_at	Slc19a2: solute carrier family 19 (thiamine transporter), member 2	BB449198	1.60	0.000384	1.67	0.006010	*	1.40	0.000763	*
1441391_at	Mm.165483.1	BG069873	1.39	0.006752	1.13	0.106996		1.56	0.008713	*
1441444_at	Nbeal1: Neurobeachin like 1, mRNA (cDNA clone IMAGE:6835095)	BB022773	-2.24	0.022026	-1.40	0.139203		-1.47	0.170167
1441557_at	Setd8: SET domain containing (lysine methyltransferase) 8 (Setd8), mRNA	BB491571	-1.86	0.015843	-2.48	0.005849	*	-1.62	0.025615	*
1441733_s_at	Nup153: nucleoporin 153	C88147	1.51	0.006610	1.53	0.001229	*	1.14	0.203840
1441737_s_at	Rassf1: Ras association (RalGDS/AF-6) domain family member 1	BB757103	1.74	0.011144	1.82	0.001665	*	1.38	0.001454	*
1441894_s_at	Grasp: GRP1 (general receptor for phosphoinositides 1)-associated scaffold protein	BB071890	1.76	0.000825	1.71	0.012951	*	1.68	0.019014	*
1441910_x_at	Ccne1: cyclin E1	BB293079	1.74	0.004334	1.56	0.000161	*	2.04	0.008935	*
1441930_x_at	Vat1: Vesicle amine transport protein 1 homolog (T californica), mRNA (cDNA clone IMAGE:4987705)	BB089991	1.52	0.020331	1.14	0.274940		1.05	0.680020
1441973_at	Zfp295: zinc finger protein 295	BB091040	2.05	0.000526	2.17	0.002194	*	1.56	0.111846
1442030_at	Mm.101387.1	BB379905	1.75	0.007939	2.15	0.004087	*	2.00	0.002443	*
1442062_at	7120426M23Rik: RIKEN cDNA 7120426M23 gene	AV232667	1.83	0.007783	1.97	0.000997	*	1.44	0.048322
1442073_at	Inpp1: inositol polyphosphate-1-phosphatase	BQ266693	1.83	0.008911	1.90	0.003667	*	1.46	0.096565
1442116_at	Gpr176: G protein-coupled receptor 176	BB311924	-1.69	0.001286	-1.55	0.002898	*	-1.64	0.000790	*
1442277_at	Chka: choline kinase alpha	BB546429	2.67	0.006424	2.62	0.047870	*	1.49	0.058153
1442295_at	Arpc2: Actin related protein 2/3 complex, subunit 2 (Arpc2), mRNA	BM244229	1.50	0.026227	1.33	0.104293		1.06	0.672974
1442347_at	Lrp8: low density lipoprotein receptor-related protein 8, apolipoprotein e receptor	AI848122	2.15	0.009876	2.33	0.005381	*	1.78	0.039063	*
1442363_at	1110012J17Rik: RIKEN cDNA 1110012J17 gene	BB461471	2.02	0.000024	1.97	0.000028	*	1.80	0.000102	*
1442434_at	D8Ertd82e: DNA segment, Chr 8, ERATO Doi 82, expressed	BM195829	4.47	0.001872	2.55	0.004759	*	2.17	0.008597	*
1442454_at	Top2a: topoisomerase (DNA) II alpha	BB749838	-1.65	0.021046	-1.23	0.158279		-1.56	0.037067
1442632_at	Mm.44769.1	BB116896	2.73	0.005179	2.05	0.272615		2.00	0.126552
1442676_at	Maoa: monoamine oxidase A	AV356118	-1.52	0.003299	-1.25	0.075882		-1.48	0.009356	*
1443159_at	9130221J17Rik: RIKEN cDNA 9130221J17 gene	AV377065	1.76	0.040136	1.24	0.024134		1.56	0.018234
1443394_at	Mm.217822.1	BG060698	3.82	0.028557	2.54	0.158224		1.36	0.334661
1443558_s_at	Nt5dc3: 5'-nucleotidase domain containing 3	AU040402	1.71	0.004298	1.54	0.003971	*	1.39	0.002257	*
1443771_x_at	Smad7: MAD homolog 7 (Drosophila)	BB241324	1.56	0.000913	1.49	0.006021	*	1.09	0.212464
1443827_x_at	Fam20c: family with sequence similarity 20, member C	BB375974	1.50	0.008942	1.15	0.249920		1.54	0.003039	*
1443832_s_at	Sdpr: serum deprivation response	AV064339	-4.10	0.000488	-3.11	0.000063	*	-3.32	0.000417	*
1443897_at	Ddit3: DNA-damage inducible transcript 3	BB200603	1.76	0.029384	2.30	0.069361		1.14	0.493868
1443923_at	Akap13: A kinase (PRKA) anchor protein 13	BB011550	-2.12	0.015364	-2.12	0.016138	*	-1.99	0.020200	*
1444100_at	Mm.216295.1	AI480718	-2.04	0.020765	-2.03	0.024943	*	-1.58	0.049356
1444107_at	C130039O16Rik: RIKEN cDNA C130039O16 gene	BB091357	1.69	0.022667	1.60	0.010486	*	-1.02	0.894938
1444416_at	Cenpa: Centromere protein A, mRNA (cDNA clone MGC:13888 IMAGE:4018429)	BI649935	-1.96	0.013959	-2.23	0.008613	*	-1.74	0.014243
1444538_at	Mm.182679.1	AW551743	2.56	0.029991	1.98	0.189326		1.74	0.026036
1444606_at	Efna2: ephrin A2	BB790825	1.41	0.012334	1.40	0.004761	*	1.29	0.078836
1445027_at	Cdr2l: cerebellar degeneration-related protein 2-like	BG073163	1.71	0.039902	1.25	0.085127		1.91	0.012490	*
1445210_at	Mm.190867.1	AW489352	1.60	0.029747	-1.02	0.896878		1.71	0.050672
1445452_at	Traf1: Tnf receptor-associated factor 1 (Traf1), mRNA	BB218245	1.77	0.022057	1.08	0.739911		1.02	0.923281
1445669_at	Spry4: sprouty homolog 4 (Drosophila)	BB080456	8.89	0.006348	4.65	0.000000	*	3.79	0.000075
1445862_at	4921513D23Rik: RIKEN cDNA 4921513D23 gene	BB123487	-2.10	0.005084	-1.85	0.004497	*	-1.50	0.021678	*
1446079_at	Zmat2: zinc finger, matrin type 2	BG065279	-1.85	0.020612	-2.69	0.004327	*	-1.56	0.033945
1446550_at	Gspt1: G1 to S phase transition 1	BB162021	1.73	0.029924	1.82	0.042539	*	1.59	0.141610
1447100_s_at	5730508B09Rik: RIKEN cDNA 5730508B09 gene	C80506	2.25	0.000901	2.51	0.006705	*	1.94	0.008235	*
1447167_at	Mm.217550.1	BB713397	1.60	0.010152	1.19	0.076827		1.88	0.000290	*
1447403_a_at	Zmynd19: Melanin concentrating hormone receptor interacting zinc finger protein, (mizip gene)	AW125726	1.48	0.028610	1.60	0.001929	*	1.86	0.000830	*
1447447_s_at	Srrm1: serine/arginine repetitive matrix 1	AA407769	1.33	0.003326	1.42	0.000556	*	1.24	0.061327
1447643_x_at	Snai2: snail homolog 2 (Drosophila)	BB040443	2.43	0.003249	3.22	0.010688	*	1.48	0.071908
1447818_x_at	Rhebl1: Ras homolog enriched in brain like 1	AV271831	-2.04	0.000410	-2.30	0.000012	*	-2.12	0.000028	*
1447864_s_at	Pogk: pogo transposable element with KRAB domain	AV377712	2.04	0.003467	2.20	0.016223	*	1.31	0.014693
1447869_x_at	Rhobtb3: Rho-related BTB domain containing 3	AV047988	-2.00	0.000561	-1.78	0.052950		-1.88	0.015922	*
1447903_x_at	Ap1s2: adaptor-related protein complex 1, sigma 2 subunit	BB185861	-1.41	0.003334	-1.07	0.147128		-1.35	0.004678	*
1447928_at	Car5b: carbonic anhydrase 5b, mitochondrial	BE132973	-1.47	0.035453	-1.30	0.091743		-1.30	0.163934
1447930_at	Baz1a: bromodomain adjacent to zinc finger domain 1A	AV357135	1.73	0.002555	1.96	0.002897	*	1.39	0.031932
1448127_at	Rrm1: ribonucleotide reductase M1	BB758819	-1.43	0.008904	-1.35	0.065951		-1.27	0.023746
1448130_at	Fdft1: farnesyl diphosphate farnesyl transferase 1	NM_010191	1.86	0.002555	1.77	0.055906		1.87	0.001161	*
1448133_at	Nmd3: NMD3 homolog (S. cerevisiae)	NM_133787	1.72	0.002074	2.03	0.001615	*	1.53	0.016339	*
1448135_at	Atf4: activating transcription factor 4	M94087	1.72	0.000201	1.61	0.000230	*	1.50	0.000668	*
1448165_at	Casp2: caspase 2	NM_007610	-1.35	0.005996	-1.35	0.004764	*	-1.28	0.009291
1448170_at	Siah2: seven in absentia 2	AA414485	2.60	0.000005	2.07	0.000051	*	2.17	0.000873	*
1448171_at	Siah2: seven in absentia 2	AA414485	2.95	0.000048	2.14	0.000755	*	2.37	0.000252	*
1448195_at	Taf5l: TAF5-like RNA polymerase II, p300/CBP-associated factor (PCAF)-associated factor	NM_133966	1.44	0.029328	1.38	0.000796	*	1.21	0.009681
1448196_at	Mat2b: methionine adenosyltransferase II, beta	NM_134017	-2.17	0.000139	-1.93	0.000213	*	-1.62	0.000302	*
1448228_at	Lox: lysyl oxidase	M65143	-1.97	0.037063	-1.35	0.246618		-1.58	0.085791
1448229_s_at	Ccnd2: cyclin D2	NM_009829	1.78	0.004135	1.58	0.016085	*	1.30	0.075529
1448230_at	Usp10: ubiquitin specific peptidase 10	NM_009462	1.41	0.001853	1.26	0.034008		1.29	0.007243
1448239_at	Hmox1: heme oxygenase (decycling) 1	NM_010442	2.31	0.000022	2.07	0.000076	*	2.48	0.000038	*
1448267_at	Stx5a: syntaxin 5A	BC004849	-1.95	0.021422	-2.08	0.013929	*	-1.38	0.093988
1448270_at	Ddx21: DEAD (Asp-Glu-Ala-Asp) box polypeptide 21	BM246099	2.34	0.004075	2.68	0.000020	*	1.96	0.001551	*
1448271_a_at	Ddx21: DEAD (Asp-Glu-Ala-Asp) box polypeptide 21	BM246099	2.01	0.002048	2.18	0.000957	*	1.67	0.007243	*
1448295_at	LOC100045306 /// Med10: similar to mediator of RNA polymerase II transcription, subunit 10 homolog (NUT2, S. cerevisiae) /// mediator of RNA polymerase II transcription, subunit 10 homolog (NUT2, S. cerevisiae)	NM_138596	1.42	0.021677	1.49	0.000172	*	1.46	0.011943	*
1448306_at	Nfkbia: nuclear factor of kappa light polypeptide gene enhancer in B-cells inhibitor, alpha	NM_010907	-1.87	0.004244	-1.76	0.009506	*	-1.56	0.001219	*
1448325_at	Myd116: myeloid differentiation primary response gene 116	NM_008654	2.01	0.006734	2.00	0.000179	*	1.24	0.070585
1448343_a_at	Nbr1: neighbor of Brca1 gene 1	NM_008676	-1.54	0.007253	-1.36	0.014814		-1.76	0.005599	*
1448364_at	Ccng2: cyclin G2	U95826	-10.70	0.000204	-9.68	0.000204	*	-11.17	0.000219	*
1448370_at	Ulk1: Unc-51 like kinase 1 (C. elegans)	AF072370	-2.49	0.000434	-2.22	0.002200	*	-1.82	0.002005	*
1448379_at	Pot1a: protection of telomeres 1A	NM_133931	-1.48	0.006620	-1.31	0.024120		-1.36	0.013431
1448388_a_at	1110002B05Rik: RIKEN cDNA 1110002B05 gene	NM_134054	-1.42	0.024602	-1.24	0.083021		-1.10	0.354787
1448391_at	Rab9: RAB9, member RAS oncogene family	NM_019773	-1.48	0.000908	-1.16	0.065696		-1.43	0.002036	*
1448411_at	Wfs1: Wolfram syndrome 1 homolog (human)	NM_011716	2.40	0.000960	2.22	0.000032	*	2.47	0.001511	*
1448413_at	2410016O06Rik: RIKEN cDNA 2410016O06 gene	NM_023633	2.25	0.000067	1.46	0.005027	*	1.76	0.016281	*
1448436_a_at	Irf1: interferon regulatory factor 1	NM_008390	-1.32	0.004980	-1.47	0.001432	*	-1.19	0.041719
1448440_x_at	D17Wsu104e: DNA segment, Chr 17, Wayne State University 104, expressed	NM_080837	1.59	0.022718	1.93	0.000003	*	1.56	0.023628	*
1448466_at	Cdca5: cell division cycle associated 5	NM_026410	-1.75	0.001518	-1.70	0.000092	*	-1.53	0.000615	*
1448474_at	Nek7: NIMA (never in mitosis gene a)-related expressed kinase 7	NM_021605	-1.52	0.002043	-1.24	0.034522		-1.60	0.001361	*
1448477_at	Chst12: carbohydrate sulfotransferase 12	NM_021528	-2.95	0.000028	-2.79	0.000036	*	-1.64	0.000617	*
1448480_at	Nip7: nuclear import 7 homolog (S. cerevisiae)	BC003972	1.70	0.008654	1.51	0.010943	*	1.60	0.016839	*
1448484_at	Amd-ps3 /// Amd1 /// Amd2: S-adenosylmethionine decarboxylase, pseudogene 3 /// S-adenosylmethionine decarboxylase 1 /// S-adenosylmethionine decarboxylase 2	NM_009665	1.44	0.000822	1.55	0.001499	*	1.47	0.000190	*
1448493_at	Paip2: polyadenylate-binding protein-interacting protein 2	NM_026420	-2.56	0.000099	-2.11	0.000122	*	-2.63	0.000058	*
1448503_at	Mcl1: myeloid cell leukemia sequence 1	BC003839	1.76	0.003200	1.41	0.000585	*	1.17	0.035253
1448505_at	C1d: nuclear DNA binding protein	NM_020558	-1.35	0.000885	-1.05	0.502302		-1.01	0.948197
1448510_at	Efna1: ephrin A1	D38146	-1.93	0.005462	-2.66	0.004310	*	-1.41	0.045051
1448543_at	Slmo2: slowmo homolog 2 (Drosophila)	NM_025531	1.46	0.009406	1.62	0.000005	*	1.44	0.035724	*
1448545_at	Sdc2: syndecan 2	AU021035	-1.46	0.037417	-1.11	0.386480		-1.33	0.067228
1448560_at	Bid: BH3 interacting domain death agonist	NM_007544	1.85	0.003615	1.55	0.015194	*	1.92	0.002213	*
1448566_at	Slc40a1: solute carrier family 40 (iron-regulated transporter), member 1	AF226613	-4.75	0.000064	-3.31	0.000010	*	-2.79	0.000462	*
1448568_a_at	Slc20a1: solute carrier family 20, member 1	NM_015747	3.27	0.000388	2.76	0.000021	*	2.43	0.001650	*
1448594_at	Wisp1: WNT1 inducible signaling pathway protein 1	NM_018865	1.48	0.016981	1.68	0.000030	*	1.00	0.981271
1448619_at	Dhcr7: 7-dehydrocholesterol reductase	NM_007856	1.96	0.000677	1.78	0.022525	*	1.92	0.003945	*
1448627_s_at	Pbk: PDZ binding kinase	NM_023209	-1.29	0.000978	-1.03	0.631535		-1.05	0.331195
1448639_a_at	Spata5: spermatogenesis associated 5	NM_021343	2.11	0.008934	2.26	0.000151	*	1.72	0.000262	*
1448641_at	Mbtd1: mbt domain containing 1	NM_134012	-1.77	0.002328	-1.40	0.050956		-1.77	0.001510	*
1448644_at	Pef1: penta-EF hand domain containing 1	NM_026441	-1.46	0.008840	-1.76	0.002149	*	-1.20	0.082544
1448646_at	Wdr12: WD repeat domain 12	NM_021312	1.35	0.004436	1.47	0.000975	*	1.28	0.030863
1448648_at	Fam114a1: family with sequence similarity 114, member A1	NM_026667	-1.64	0.002626	-1.04	0.790132		-1.08	0.521348
1448663_s_at	Mvd: mevalonate (diphospho) decarboxylase	NM_138656	2.03	0.004257	1.64	0.069267		2.18	0.000286	*
1448667_x_at	Tob2: transducer of ERBB2, 2	AV174616	1.39	0.005032	1.20	0.072764		1.15	0.239580
1448694_at	Jun: Jun oncogene	NM_010591	1.90	0.011924	1.78	0.008793	*	1.04	0.807786
1448698_at	Ccnd1: cyclin D1	NM_007631	2.51	0.000982	2.26	0.003672	*	1.54	0.078209
1448706_at	Ttrap: Traf and Tnf receptor associated protein	NM_019551	-1.68	0.000103	-1.12	0.332632		-1.25	0.009442
1448715_x_at	100043821 /// Ccrn4l /// Cog6 /// LOC280487 /// Sgip1: predicted gene, 100043821 /// CCR4 carbon catabolite repression 4-like (S. cerevisiae) /// component of oligomeric golgi complex 6 /// pol polyprotein /// SH3-domain GRB2-like (endophilin) interacting protein 1	NM_010490	-1.33	0.005861	-1.44	0.000056	*	-1.40	0.000116	*
1448721_at	D1Ertd622e: DNA segment, Chr 1, ERATO Doi 622, expressed	NM_133825	1.86	0.005435	2.07	0.003404	*	1.42	0.154624
1448722_s_at	Ppcs: phosphopantothenoylcysteine synthetase	NM_026494	1.71	0.015333	1.36	0.115198		2.09	0.009159	*
1448747_at	Fbxo32: F-box protein 32	AF441120	-7.27	0.000003	-9.71	0.000022	*	-6.18	0.000004	*
1448757_at	Pml: promyelocytic leukemia	NM_008884	-1.55	0.002335	-1.73	0.001748	*	-1.37	0.005895	*
1448787_at	LOC100233175 /// Moap1: hypothetical protein LOC100233175 /// modulator of apoptosis 1	BC014715	1.33	0.001132	1.36	0.000795	*	1.23	0.006148
1448796_s_at	LOC100046166 /// Tbrg4: similar to Transforming growth factor beta regulated gene 4 /// transforming growth factor beta regulated gene 4	NM_134011	1.47	0.010017	1.32	0.037338		1.48	0.010151	*
1448823_at	Cxcl12: chemokine (C-X-C motif) ligand 12	BC006640	-1.51	0.016211	-1.15	0.232076		-1.32	0.052847
1448830_at	Dusp1: dual specificity phosphatase 1	NM_013642	-2.58	0.001841	-3.19	0.002462	*	-2.03	0.003250	*
1448836_s_at	Gpn2 /// LOC636885: GPN-loop GTPase 2 /// similar to ATP binding domain 1 family, member B	NM_133884	1.72	0.003523	1.45	0.000826	*	1.75	0.032047	*
1448855_at	Rassf1: Ras association (RalGDS/AF-6) domain family member 1	NM_019713	1.49	0.027276	1.50	0.000496	*	1.20	0.060192
1448861_at	Traf5: Tnf receptor-associated factor 5	NM_011633	1.76	0.000835	1.45	0.048547		1.48	0.003434	*
1448865_at	Hsd17b7: hydroxysteroid (17-beta) dehydrogenase 7	NM_010476	5.32	0.006620	6.74	0.014155	*	3.81	0.019446
1448914_a_at	Csf1: colony stimulating factor 1 (macrophage)	BM233698	1.64	0.021138	1.48	0.015178	*	1.37	0.045612
1448916_at	LOC100047868 /// Mafg: similar to mafG /// v-maf musculoaponeurotic fibrosarcoma oncogene family, protein G (avian)	BC002092	1.44	0.026592	1.62	0.025099	*	1.14	0.097331
1448923_at	Prkra: protein kinase, interferon inducible double stranded RNA dependent activator	NM_011871	-1.39	0.025315	-1.65	0.007628	*	-1.10	0.363166
1448930_at	3010026O09Rik: RIKEN cDNA 3010026O09 gene	NM_026543	-2.22	0.043794	-2.61	0.036099	*	-1.90	0.066305
1448961_at	Plscr2: phospholipid scramblase 2	NM_008880	-2.40	0.010956	-2.08	0.009251	*	-2.23	0.007631	*
1449002_at	Phlda3: pleckstrin homology-like domain, family A, member 3	NM_013750	1.55	0.001654	1.23	0.118626		1.62	0.001357	*
1449023_a_at	Ezh1: enhancer of zeste homolog 1 (Drosophila)	NM_007970	-2.85	0.012225	-3.02	0.010292	*	-2.74	0.013385	*
1449044_at	Eef1e1: eukaryotic translation elongation factor 1 epsilon 1	NM_025380	1.62	0.026316	1.70	0.000105	*	1.64	0.031734	*
1449060_at	Kif2c /// LOC631653: kinesin family member 2C /// similar to Kinesin-like protein KIF2C (Mitotic centromere-associated kinesin) (MCAK)	NM_134471	-1.52	0.006716	-1.46	0.007560	*	-1.55	0.004574	*
1449092_at	LOC100045551 /// Ppm1d: similar to Protein phosphatase 1D magnesium-dependent, delta /// protein phosphatase 1D magnesium-dependent, delta isoform	NM_016910	-1.69	0.001449	-1.80	0.001152	*	-1.44	0.009802	*
1449093_at	Ctf1: cardiotrophin 1	NM_007795	-1.45	0.008316	-1.45	0.011789	*	-1.15	0.203878
1449113_at	Gpbp1l1: GC-rich promoter binding protein 1-like 1	NM_030247	-1.85	0.006521	-2.02	0.003066	*	-1.59	0.017597	*
1449147_at	Chst1: carbohydrate (keratan sulfate Gal-6) sulfotransferase 1	NM_023850	1.91	0.008919	1.19	0.003247		1.51	0.001067	*
1449162_at	Pop7: processing of precursor 7, ribonuclease P family, (S. cerevisiae)	NM_028753	1.63	0.002287	1.46	0.005352	*	1.80	0.001382	*
1449167_at	Epb4.1l4a: erythrocyte protein band 4.1-like 4a	NM_013512	-1.85	0.000023	-1.62	0.000058	*	-1.87	0.000019	*
1449171_at	Ttk: Ttk protein kinase	NM_009445	-1.81	0.016322	-1.18	0.263075		-1.64	0.023882	*
1449187_at	Pdgfa: platelet derived growth factor, alpha	BB371842	2.40	0.000179	2.51	0.000604	*	2.09	0.002701	*
1449192_at	Atf7ip: activating transcription factor 7 interacting protein	NM_019426	-1.53	0.003437	-1.81	0.000414	*	-1.61	0.001435	*
1449209_a_at	Rdh11: retinol dehydrogenase 11	AB030503	1.76	0.018498	1.57	0.060464		1.59	0.004915	*
1449244_at	Cdh2 /// LOC100044363: cadherin 2 /// similar to N-cadherin	BC022107	-1.55	0.042244	-1.24	0.169316		-1.40	0.066145
1449292_at	Rb1cc1: RB1-inducible coiled-coil 1	BE570980	-2.32	0.005323	-2.13	0.002975	*	-2.33	0.002257	*
1449322_at	EG546482 /// EG667723 /// LOC100044642 /// LOC100044742 /// OTTMUSG00000011595 /// OTTMUSG00000026290 /// Ptp4a1: predicted gene, EG546482 /// predicted gene, EG667723 /// similar to killer cell lectin-like receptor subfamily A member 2 /// similar to tyrosine phosphatase /// predicted gene, OTTMUSG00000011595 /// predicted gene, OTTMUSG00000026290 /// protein tyrosine phosphatase 4a1	BC003761	1.72	0.000564	2.07	0.001781	*	1.68	0.008818	*
1449324_at	Ero1l: ERO1-like (S. cerevisiae)	BM234652	1.92	0.024738	2.43	0.020162	*	1.46	0.017557	*
1449351_s_at	Pdgfc: platelet-derived growth factor, C polypeptide	NM_019971	-1.42	0.013449	-1.22	0.070181		-1.15	0.291956
1449353_at	Zmat3: zinc finger matrin type 3	NM_009517	1.54	0.002882	1.56	0.003521	*	1.80	0.029624	*
1449363_at	Atf3: activating transcription factor 3	BC019946	2.90	0.004451	2.88	0.001391	*	1.92	0.005831	*
1449390_at	Gpatch4: G patch domain containing 4	NM_025663	1.75	0.003568	2.08	0.005029	*	1.56	0.004738
1449442_at	Pex11a: peroxisomal biogenesis factor 11a	NM_011068	1.55	0.030955	1.64	0.010095	*	1.26	0.174976
1449485_at	Ripk1: receptor (TNFRSF)-interacting serine-threonine kinase 1	AA186144	1.37	0.000393	1.50	0.000161	*	1.13	0.114908
1449486_at	Ces1: carboxylesterase 1	NM_021456	-1.96	0.023919	-2.01	0.018317	*	-1.16	0.351288
1449490_at	Mbd4: methyl-CpG binding domain protein 4	AF072249	-2.38	0.001720	-1.58	0.009744		-1.83	0.003908
1449505_at	Kpna1: karyopherin (importin) alpha 1	U20619	1.48	0.011342	1.84	0.000881	*	1.46	0.012490	*
1449515_at	Zfp292: zinc finger protein 292	NM_013889	-1.54	0.042807	-1.12	0.607272		-1.43	0.102007
1449519_at	Gadd45a: growth arrest and DNA-damage-inducible 45 alpha	NM_007836	1.87	0.007670	2.26	0.009652	*	1.40	0.091626
1449586_at	Pkp1: plakophilin 1	NM_019645	1.58	0.022577	1.41	0.005569	*	1.15	0.207985
1449679_s_at	Stx5a: syntaxin 5A	AU014962	-1.93	0.001033	-2.15	0.001283	*	-1.62	0.002010	*
1449702_at	Zfand2a: zinc finger, AN1-type domain 2A	AU016206	1.88	0.000441	1.83	0.001642	*	1.47	0.003512	*
1449731_s_at	Nfkbia: nuclear factor of kappa light polypeptide gene enhancer in B-cells inhibitor, alpha	AI462015	-1.53	0.027289	-1.39	0.000057	*	-1.48	0.017264	*
1449773_s_at	Gadd45b: growth arrest and DNA-damage-inducible 45 beta	AI323528	-1.52	0.011688	-1.01	0.939556		-1.16	0.126738
1449815_a_at	Ssbp2: single-stranded DNA binding protein 2	NM_024186	-1.44	0.000062	-1.40	0.000095	*	-1.23	0.004878
1449870_a_at	Atp6v0a2: ATPase, H+ transporting, lysosomal V0 subunit A2	NM_011596	1.64	0.000285	1.54	0.038065	*	1.49	0.022392	*
1449878_a_at	Slc12a6: solute carrier family 12, member 6	NM_133648	-1.67	0.015876	-1.54	0.018115	*	-1.53	0.019919	*
1449886_a_at	Timm9: translocase of inner mitochondrial membrane 9 homolog (yeast)	NM_013896	2.22	0.016177	2.39	0.000158	*	2.07	0.009153	*
1449935_a_at	Dnaja3: DnaJ (Hsp40) homolog, subfamily A, member 3	AK004575	1.61	0.015935	1.66	0.009895	*	1.44	0.078511
1449945_at	Ppargc1b: peroxisome proliferative activated receptor, gamma, coactivator 1 beta	NM_133249	3.60	0.000320	3.30	0.003956	*	3.17	0.000356
1450012_x_at	Ywhag: tyrosine 3-monooxygenase/tryptophan 5-monooxygenase activation protein, gamma polypeptide	NM_018871	1.48	0.000747	1.36	0.003013	*	1.30	0.003829
1450061_at	Enc1: ectodermal-neural cortex 1	BM120053	1.78	0.000948	1.49	0.006754	*	1.61	0.032226	*
1450087_a_at	Nolc1: nucleolar and coiled-body phosphoprotein 1	NM_053086	1.77	0.000554	1.87	0.008283	*	1.75	0.000508	*
1450172_at	Pknox1: Pbx/knotted 1 homeobox	AA409923	1.37	0.011398	1.38	0.064206		1.05	0.658661
1450184_s_at	Tef: thyrotroph embryonic factor	NM_017376	-2.62	0.002924	-2.05	0.003783	*	-1.50	0.065812
1450264_a_at	Chka: choline kinase alpha	NM_013490	2.07	0.006799	1.67	0.003729	*	1.41	0.026000
1450275_x_at	Ube2f: ubiquitin-conjugating enzyme E2F (putative)	NM_026454	1.47	0.002853	1.31	0.018632		1.49	0.011533	*
1450295_s_at	Pvr: poliovirus receptor	NM_009310	2.86	0.010234	2.32	0.000636	*	1.79	0.011596	*
1450376_at	Mxi1: Max interacting protein 1	BB825697	-2.75	0.000808	-2.29	0.000844	*	-2.40	0.000299	*
1450377_at	LOC640441 /// Thbs1: similar to thrombospondin 1 /// thrombospondin 1	AI385532	-1.75	0.012298	-1.71	0.009774	*	-1.75	0.010933	*
1450380_at	Epdr1: ependymin related protein 1 (zebrafish)	AF353717	-1.39	0.012068	-1.18	0.054324		-1.33	0.039079
1450383_at	Ldlr: low density lipoprotein receptor	AF425607	2.19	0.031859	2.04	0.065365		1.79	0.003109
1450423_s_at	Bxdc1: brix domain containing 1	NM_023323	1.90	0.001912	2.05	0.000063	*	1.68	0.001484	*
1450459_at	2010106G01Rik: RIKEN cDNA 2010106G01 gene	NM_023220	-1.49	0.024848	-1.15	0.319685		-1.31	0.070346
1450505_a_at	Fam134b: family with sequence similarity 134, member B	NM_025459	-1.54	0.020827	-1.29	0.116139		-1.76	0.012336	*
1450506_a_at	Aen: apoptosis enhancing nuclease	NM_026531	2.90	0.000116	2.48	0.000122	*	2.69	0.001191	*
1450510_a_at	Cacna1a: calcium channel, voltage-dependent, P/Q type, alpha 1A subunit	AB066608	-2.55	0.003678	-2.47	0.003609		-2.14	0.001762
1450622_at	Bcar1: breast cancer anti-estrogen resistance 1	NM_009954	1.55	0.048632	1.15	0.194031		1.20	0.254215
1450642_at	3110001I20Rik: RIKEN cDNA 3110001I20 gene	NM_133725	1.48	0.002135	1.75	0.017260	*	1.06	0.683675
1450646_at	Cyp51: cytochrome P450, family 51	NM_020010	1.76	0.007268	2.16	0.004458	*	1.60	0.022360	*
1450700_at	Cdc42ep3: CDC42 effector protein (Rho GTPase binding) 3	BB012489	-1.97	0.003045	-1.62	0.007661	*	-2.38	0.001133	*
1450714_at	Azin1: antizyme inhibitor 1	BE626090	1.65	0.016033	2.19	0.003687	*	1.40	0.070807
1450718_at	Sh2b2: SH2B adaptor protein 2	NM_018825	2.00	0.013224	1.42	0.137785		2.26	0.003473	*
1450722_at	Nup50: nucleoporin 50	NM_016714	1.36	0.001761	1.27	0.041595		1.35	0.000640	*
1450735_at	Pno1: partner of NOB1 homolog (S. cerevisiae)	AF349950	1.55	0.026673	1.89	0.000151	*	1.49	0.028962	*
1450742_at	Bysl: bystin-like	BG079188	3.31	0.000840	2.70	0.000080	*	2.75	0.001090	*
1450767_at	Nedd9: neural precursor cell expressed, developmentally down-regulated gene 9	NM_017464	-1.69	0.009793	-1.37	0.098480		-1.48	0.027861	*
1450769_s_at	Stard5: StAR-related lipid transfer (START) domain containing 5	BI076697	3.11	0.002432	2.70	0.005365	*	2.26	0.002924
1450780_s_at	Hmga2: high mobility group AT-hook 2	X58380	3.29	0.010165	2.74	0.006298	*	1.43	0.035048
1450781_at	Hmga2: high mobility group AT-hook 2	X58380	3.22	0.007611	2.36	0.018209	*	1.31	0.019092
1450839_at	D0H4S114: DNA segment, human D4S114	D45203	-2.41	0.034385	-1.80	0.065600		-1.39	0.188527
1450843_a_at	Serpinh1: serine (or cysteine) peptidase inhibitor, clade H, member 1	BI220012	-1.29	0.000459	-1.19	0.067119		-1.12	0.008861
1450850_at	Ezr /// LOC100044177: ezrin /// hypothetical protein LOC100044177	BM119387	1.45	0.001268	1.28	0.012532		1.12	0.143244
1450871_a_at	Bcat1: branched chain aminotransferase 1, cytosolic	X17502	1.88	0.039196	1.94	0.008163	*	1.73	0.018191	*
1450873_at	Gtpbp4: GTP binding protein 4	AI987834	2.75	0.006583	3.10	0.000236	*	1.87	0.002062	*
1450881_s_at	Gpr137b: G protein-coupled receptor 137B	AK010724	1.57	0.001333	1.56	0.003131	*	1.38	0.007427	*
1450953_at	Ciao1: cytosolic iron-sulfur protein assembly 1 homolog (S. cerevisiae)	AK004129	-1.48	0.002615	-1.69	0.001479	*	-1.40	0.014985
1450964_a_at	Osbpl9: oxysterol binding protein-like 9	BB826372	-1.48	0.002284	-1.21	0.052595		-1.42	0.001090	*
1450966_at	Crot: carnitine O-octanoyltransferase	BB283187	-1.67	0.005764	-1.33	0.032364		-1.67	0.004245	*
1450970_at	Got1: glutamate oxaloacetate transaminase 1, soluble	AA792094	1.53	0.003078	1.66	0.000111	*	1.46	0.000666	*
1450971_at	Gadd45b: growth arrest and DNA-damage-inducible 45 beta	AK010420	-1.69	0.004147	-1.54	0.007409	*	-1.31	0.027560
1450987_a_at	2310004I24Rik: RIKEN cDNA 2310004I24 gene	BG144005	-1.71	0.015573	-1.55	0.030885	*	-1.38	0.060399
1451018_at	Leprotl1: leptin receptor overlapping transcript-like 1	BF658789	1.69	0.006908	1.96	0.010111	*	1.44	0.006431	*
1451042_a_at	Mina: myc induced nuclear antigen	AK013451	1.31	0.001128	1.43	0.003629	*	1.31	0.000534	*
1451046_at	LOC100047651 /// Zfpm1: similar to FOG /// zinc finger protein, multitype 1	AA014267	1.82	0.004528	1.32	0.052122		1.54	0.013900	*
1451058_at	Mcts2: malignant T cell amplified sequence 2	AV017653	1.67	0.000316	1.53	0.029152	*	1.76	0.000098	*
1451075_s_at	Ctdsp2: CTD (carboxy-terminal domain, RNA polymerase II, polypeptide A) small phosphatase 2	BB294133	-1.80	0.008484	-1.96	0.010297	*	-1.73	0.009727	*
1451083_s_at	Aars: alanyl-tRNA synthetase	BC026611	1.49	0.005161	1.50	0.002160	*	1.41	0.006425	*
1451102_at	Cnot8: CCR4-NOT transcription complex, subunit 8	BC004040	-1.42	0.000862	-1.27	0.006529		-1.20	0.009694
1451114_at	Cmtm6: CKLF-like MARVEL transmembrane domain containing 6	BC027248	1.60	0.001438	1.55	0.002584	*	1.42	0.021410
1451121_a_at	Gltscr2: glioma tumor suppressor candidate region gene 2	BC017637	1.48	0.025768	1.11	0.175839		1.43	0.014329	*
1451122_at	Idi1: isopentenyl-diphosphate delta isomerase	BC004801	2.69	0.010057	3.31	0.000252	*	2.24	0.011254	*
1451123_at	C330016O10Rik: RIKEN cDNA C330016O10 gene	BC006740	1.52	0.016299	1.21	0.227689		1.20	0.311318
1451126_at	Maf1: MAF1 homolog (S. cerevisiae)	BC016260	-1.56	0.004204	-2.10	0.001516	*	-1.43	0.008808	*
1451137_a_at	Brd8: bromodomain containing 8	BC025644	-1.66	0.003240	-1.49	0.005602	*	-1.68	0.002833	*
1451160_s_at	Pvr: poliovirus receptor	BB049138	2.13	0.002468	2.21	0.011238	*	1.47	0.001190	*
1451164_a_at	Mrps18b: mitochondrial ribosomal protein S18B	BC021752	1.38	0.008482	1.27	0.038209		1.40	0.021500
1451177_at	Dnajb4: DnaJ (Hsp40) homolog, subfamily B, member 4	BC017161	-1.93	0.000152	-1.33	0.004959		-1.58	0.000637	*
1451190_a_at	Sbk1: SH3-binding kinase 1	BC025837	1.61	0.001018	1.12	0.257897		1.39	0.009585	*
1451196_at	Ypel5: yippee-like 5 (Drosophila)	BC025125	-1.58	0.002033	-1.58	0.002087	*	-1.49	0.003400	*
1451199_at	Qtrtd1: queuine tRNA-ribosyltransferase domain containing 1	BC017628	1.66	0.015892	1.95	0.002310	*	1.36	0.075657
1451227_a_at	Slc10a3: solute carrier family 10 (sodium/bile acid cotransporter family), member 3	BC027440	1.46	0.004372	1.13	0.230937		1.49	0.017687	*
1451244_a_at	Zfp422: zinc finger protein 422	BC018339	1.45	0.005045	1.73	0.000932	*	1.41	0.010398	*
1451268_at	Tram1l1: translocation associated membrane protein 1-like 1	BC027120	1.87	0.000796	1.67	0.000204	*	1.63	0.000000	*
1451272_a_at	Ube2f: ubiquitin-conjugating enzyme E2F (putative)	BC016117	1.59	0.001686	1.52	0.005143	*	1.61	0.001373	*
1451273_x_at	Ftsjd1: FtsJ methyltransferase domain containing 1	BC025546	1.75	0.005354	1.64	0.010997	*	1.43	0.044750
1451292_at	Zfp212: Zinc finger protein 212	BC006693	-1.37	0.007344	-1.47	0.007534	*	-1.32	0.014929
1451295_a_at	Chd4: chromodomain helicase DNA binding protein 4	BC005710	1.39	0.002753	1.23	0.028944		1.15	0.087866
1451298_at	Plekhh3: pleckstrin homology domain containing, family H (with MyTH4 domain) member 3	BC020025	1.49	0.002324	1.27	0.007077		1.20	0.027115
1451303_at	BC002230: cDNA sequence BC002230	BC025577	-2.13	0.001751	-2.44	0.002669	*	-1.70	0.003573	*
1451326_at	Abhd14b: abhydrolase domain containing 14b	BC019410	-1.30	0.003306	-1.40	0.000050	*	-1.11	0.229831
1451340_at	Arid5a: AT rich interactive domain 5A (MRF1-like)	BC027152	1.86	0.000311	1.60	0.002697	*	1.34	0.022606
1451344_at	Tmem119: transmembrane protein 119	BC025600	-1.53	0.011892	-1.47	0.071576		1.02	0.910080
1451347_at	Ino80e: INO80 complex subunit E	BG065288	1.64	0.015448	1.51	0.010362	*	1.93	0.014502	*
1451382_at	Chac1: ChaC, cation transport regulator-like 1 (E. coli)	BC025169	2.13	0.000496	1.89	0.002083	*	1.71	0.005718	*
1451400_at	Gemin8: gem (nuclear organelle) associated protein 8	BC023488	-2.75	0.007091	-3.03	0.004959	*	-2.20	0.005267	*
1451415_at	1810011O10Rik: RIKEN cDNA 1810011O10 gene	BC016562	1.50	0.000570	1.31	0.037698		-1.22	0.045423
1451417_at	Brca1: breast cancer 1	U31625	-1.74	0.028627	-1.16	0.332465		-1.61	0.033948	*
1451439_at	BC027231: cDNA sequence BC027231	BC027231	1.96	0.001055	2.24	0.000588	*	1.58	0.014945	*
1451457_at	Sc5d: sterol-C5-desaturase (fungal ERG3, delta-5-desaturase) homolog (S. cerevisae)	AB016248	1.92	0.003214	2.15	0.002702	*	1.76	0.008053	*
1451459_at	Ahctf1: AT hook containing transcription factor 1	BC023122	1.68	0.035179	1.95	0.002751	*	1.21	0.265990
1451501_a_at	Ghr: growth hormone receptor	BC024375	-1.50	0.003446	-1.27	0.046813		-1.41	0.020644
1451516_at	Rhebl1: Ras homolog enriched in brain like 1	BC016521	-2.29	0.001521	-2.78	0.002985	*	-2.16	0.001306	*
1451525_at	Arhgap12: Rho GTPase activating protein 12	BG064038	-1.46	0.006740	1.03	0.693019		-1.48	0.005886	*
1451533_at	BC022687: cDNA sequence BC022687	BC022687	2.33	0.000202	1.51	0.017577	*	2.02	0.035986	*
1451569_at	Nr2c2: nuclear receptor subfamily 2, group C, member 2	AU066920	-1.56	0.008897	-1.38	0.048424		-1.53	0.006895	*
1451599_at	Sesn2: sestrin 2	AV308638	1.70	0.001892	1.43	0.018338		1.56	0.015395	*
1451619_at	Golph3l: golgi phosphoprotein 3-like	BC027194	-2.06	0.003148	-1.56	0.021581		-1.79	0.006545
1451649_a_at	Wdr75: WD repeat domain 75	BC004071	1.36	0.014502	1.53	0.001890	*	1.30	0.011873
1451680_at	Srxn1: sulfiredoxin 1 homolog (S. cerevisiae)	BC011325	1.71	0.000688	1.46	0.005668		1.94	0.004602	*
1451754_a_at	Wdr45: WD repeat domain 45	AF229635	-1.66	0.000892	-1.99	0.000959	*	-1.40	0.010440
1451789_a_at	Ryk: receptor-like tyrosine kinase	M98547	-1.41	0.020839	1.03	0.791708		-1.38	0.016664
1451793_at	Klhl24: kelch-like 24 (Drosophila)	BC021407	-7.89	0.003363	-7.27	0.002709	*	-8.32	0.003329	*
1451895_a_at	Dhcr24: 24-dehydrocholesterol reductase	BC004738	1.91	0.005955	1.75	0.004910	*	1.80	0.008685	*
1451897_a_at	Nbr1: neighbor of Brca1 gene 1	AF227188	-2.11	0.003292	-1.67	0.008123	*	-2.01	0.004324	*
1451956_a_at	Sigmar1: sigma non-opioid intracellular receptor 1	AF226605	1.82	0.000063	1.38	0.088586		1.90	0.002158	*
1451959_a_at	Vegfa: vascular endothelial growth factor A	U50279	2.12	0.001111	2.10	0.001175	*	1.57	0.035309
1451985_at	Lrrk1: leucine-rich repeat kinase 1	BC027199	-1.42	0.013075	-1.43	0.011180	*	-1.35	0.036057
1451986_s_at	Lrrk1: leucine-rich repeat kinase 1	BC027199	-1.52	0.049744	-1.58	0.042778	*	-1.53	0.047711	*
1452007_at	Vamp7: vesicle-associated membrane protein 7	BC003764	-1.44	0.006253	-1.11	0.239169		-1.20	0.072966
1452012_a_at	Exosc1: exosome component 1	BC024423	1.38	0.019722	1.43	0.000153	*	1.38	0.053140
1452043_at	2310011J03Rik: RIKEN cDNA 2310011J03 gene	AK020401	1.38	0.014337	1.25	0.065306		1.49	0.005503	*
1452044_at	Arpc5l: actin related protein 2/3 complex, subunit 5-like	BG796960	1.48	0.008784	1.52	0.001108	*	1.34	0.038486
1452052_s_at	Eif3j: eukaryotic translation initiation factor 3, subunit J	BB379268	1.53	0.011678	1.79	0.000380	*	1.31	0.010388
1452055_at	Ctdsp1 /// LOC100047249: CTD (carboxy-terminal domain, RNA polymerase II, polypeptide A) small phosphatase 1 /// similar to golli-interacting protein	BB770944	-1.39	0.006978	-1.56	0.001668	*	-1.24	0.021526
1452064_at	Med23: mediator complex subunit 23	AK013854	-1.37	0.006185	-1.51	0.003864	*	-1.26	0.021649
1452092_at	4631426J05Rik: RIKEN cDNA 4631426J05 gene	AK019474	-1.98	0.005000	-2.17	0.002303	*	-1.85	0.007094	*
1452093_at	Tmem185b: transmembrane protein 185B	AK010846	1.66	0.000818	1.41	0.007948	*	1.38	0.006152	*
1452099_at	AA408296: expressed sequence AA408296	BG070043	1.43	0.008043	1.42	0.006482	*	1.41	0.003448	*
1452118_at	Rrp1b: ribosomal RNA processing 1 homolog B (S. cerevisiae)	BG293527	1.58	0.004144	1.42	0.062961		1.63	0.001140	*
1452120_at	Nat11: N-acetyltransferase 11	AV277760	1.50	0.000690	1.47	0.002617	*	1.57	0.001504	*
1452141_a_at	Sepp1: selenoprotein P, plasma, 1	BC001991	-1.89	0.018839	-1.21	0.242059		-1.65	0.033946	*
1452152_at	Clint1: clathrin interactor 1	AW537616	1.35	0.005125	1.55	0.003016	*	1.23	0.013683
1452163_at	Ets1: E26 avian leukemia oncogene 1, 5' domain	BB151715	-1.50	0.022185	-1.36	0.048821		-1.45	0.027617	*
1452171_at	Grwd1: glutamate-rich WD repeat containing 1	BM200151	1.61	0.001978	1.30	0.032955		1.73	0.001595	*
1452181_at	Ckap4: cytoskeleton-associated protein 4	BB312117	1.44	0.000120	1.56	0.036519	*	1.35	0.039081
1452192_at	Naf1: nuclear assembly factor 1 homolog (S. cerevisiae)	BM502329	1.97	0.005955	2.01	0.005333	*	1.55	0.000038	*
1452237_at	Agfg1: ArfGAP with FG repeats 1	BB130716	1.53	0.005229	1.60	0.000174	*	1.36	0.002142	*
1452262_at	Grpel2: GrpE-like 2, mitochondrial	AK003011	1.45	0.000433	1.52	0.000317	*	1.46	0.000505	*
1452288_at	Mtmr10: myotubularin related protein 10	BG071933	1.73	0.000030	1.88	0.001050	*	1.46	0.004838	*
1452306_at	Zfyve26: zinc finger, FYVE domain containing 26	BC006654	-1.58	0.006362	-1.66	0.008494	*	-1.53	0.016264	*
1452314_at	Kif11: kinesin family member 11	BB827235	-1.54	0.017306	1.11	0.406989		-2.02	0.003923	*
1452315_at	Kif11: kinesin family member 11	BB827235	-1.83	0.000706	-1.13	0.347961		-1.85	0.000158	*
1452318_a_at	Hspa1b: heat shock protein 1B	M12573	-2.09	0.035060	-1.88	0.050725		-1.58	0.087438
1452340_at	Zfp518b: zinc finger protein 518B	BB667188	1.74	0.002041	2.06	0.001136	*	1.39	0.019243
1452344_at	Synj2: synaptojanin 2	BE944213	1.63	0.039941	1.35	0.073772		-1.05	0.773712
1452350_at	Brd8: bromodomain containing 8	BM219644	-1.78	0.003322	-1.73	0.002609	*	-1.46	0.008935	*
1452360_a_at	Jarid1a: jumonji, AT rich interactive domain 1A (Rbp2 like)	BB376407	-1.91	0.005771	-1.75	0.101919		-2.30	0.003704	*
1452387_a_at	Amotl2: angiomotin-like 2	AI156725	-1.84	0.000288	-1.92	0.000482	*	-1.51	0.001016	*
1452414_s_at	Ccdc86: coiled-coil domain containing 86	BB051286	2.61	0.001057	2.17	0.000000	*	2.10	0.000320	*
1452433_at	Mm.218310.1	BB662083	-2.10	0.018813	-3.55	0.007194	*	-1.38	0.158823
1452445_at	Slc41a2: Mus musculus, clone IMAGE:3980872, mRNA	BC026874	1.59	0.004024	1.66	0.000839	*	1.37	0.010963
1452446_a_at	Tmub2: transmembrane and ubiquitin-like domain containing 2	BC016187	-1.35	0.002198	-1.53	0.000444	*	-1.28	0.036303
1452490_a_at	Ap2a2: adaptor protein complex AP-2, alpha 2 subunit	BC010597	-1.59	0.000988	-1.53	0.001493	*	-1.29	0.024165
1452521_a_at	Plaur: plasminogen activator, urokinase receptor	X62701	1.55	0.000748	1.29	0.072300		1.33	0.152059
1452534_a_at	Hmgb2: high mobility group box 2	X67668	-1.56	0.049081	-1.11	0.578880		-1.27	0.243883
1452560_a_at	Nfya: nuclear transcription factor-Y alpha	D78642	1.90	0.015328	2.30	0.002151	*	1.65	0.009601	*
1452647_a_at	Dph2: DPH2 homolog (S. cerevisiae)	AK011199	1.79	0.001394	1.72	0.002201	*	1.79	0.010632	*
1452670_at	Myl9: myosin, light polypeptide 9, regulatory	AK007972	-2.23	0.001168	-1.48	0.015901	*	-1.32	0.084442
1452694_at	Ip6k1: inositol hexaphosphate kinase 1	AK004808	-1.42	0.014722	-1.45	0.014885	*	-1.32	0.028942
1452703_at	Ahcyl2: S-adenosylhomocysteine hydrolase-like 2	BG072404	1.41	0.012847	1.51	0.004826	*	1.20	0.095285
1452707_at	Klhl30: kelch-like 30 (Drosophila)	AK014532	-2.61	0.000032	-2.72	0.000079	*	-2.03	0.000111	*
1452753_at	Foxk2: forkhead box K2	BM206907	1.43	0.001125	1.68	0.000312	*	1.44	0.004854	*
1452775_at	Csrp2bp /// LOC100048645: cysteine and glycine-rich protein 2 binding protein /// similar to cysteine and glycine-rich protein 2 binding protein	AK010935	1.36	0.010417	1.23	0.006844		1.41	0.009229	*
1452797_at	Fastkd3: FAST kinase domains 3	AK009264	1.42	0.000104	1.34	0.000259	*	1.31	0.000483	*
1452810_at	Ints10: integrator complex subunit 10	AK014939	-1.48	0.029440	-1.46	0.027432	*	-1.22	0.122818
1452826_s_at	Fbxl20: F-box and leucine-rich repeat protein 20	AK012109	-2.90	0.001689	-2.94	0.001065	*	-2.63	0.000483	*
1452831_s_at	Ppat: phosphoribosyl pyrophosphate amidotransferase	AV305746	1.59	0.021373	2.01	0.001311	*	1.40	0.025479
1452852_at	Twistnb: TWIST neighbor	AK016638	1.57	0.033788	1.92	0.001080	*	1.24	0.104976
1452857_at	Crebzf: CREB/ATF bZIP transcription factor	AW546339	1.57	0.039757	1.94	0.017757	*	1.37	0.076052
1452870_at	Apaf1: apoptotic peptidase activating factor 1	AK018076	-1.55	0.024556	-1.30	0.091202		-1.71	0.017835	*
1452919_a_at	Pgp: phosphoglycolate phosphatase	W59405	1.45	0.015313	1.14	0.230819		1.61	0.000811	*
1452960_at	Scyl3: SCY1-like 3 (S. cerevisiae)	BB274851	1.42	0.002728	1.93	0.004291	*	1.24	0.024909
1452982_at	Igf1r: insulin-like growth factor I receptor	BB446952	-1.55	0.045400	-1.51	0.053957		-1.79	0.022458	*
1452999_at	Smndc1: survival motor neuron domain containing 1	BG071121	1.33	0.008181	1.41	0.000509	*	1.22	0.004946
1453010_at	Iws1: IWS1 homolog (S. cerevisiae)	AK006925	1.59	0.008172	2.12	0.000169	*	1.38	0.008697
1453056_at	Slc16a13: solute carrier family 16 (monocarboxylic acid transporters), member 13	AK005699	1.61	0.023979	1.17	0.111038		1.14	0.312339
1453099_at	Csnk2a2: casein kinase 2, alpha prime polypeptide	BG070990	1.32	0.001587	1.35	0.022538		1.15	0.060010
1453113_at	Wdsub1: WD repeat, SAM and U-box domain containing 1	BB820363	-1.71	0.001433	-1.43	0.014049		-1.31	0.014954
1453140_at	9030612M13Rik: RIKEN cDNA 9030612M13 gene	AK018550	-1.62	0.040312	-1.09	0.658849		-1.34	0.169611
1453149_at	Slc25a32: solute carrier family 25, member 32	AK011759	1.56	0.004556	1.64	0.004249	*	1.27	0.014012
1453172_at	Hspa13: heat shock protein 70 family, member 13	BE533039	-1.56	0.009257	-1.43	0.017982	*	-1.38	0.028026
1453189_at	Ube2i: ubiquitin-conjugating enzyme E2I	BM242612	-1.54	0.017507	-2.09	0.007033	*	-1.22	0.171307
1453198_at	100043468: predicted gene, 100043468	BM227942	-1.58	0.001074	-1.10	0.465902		-1.35	0.003469
1453229_s_at	Uqcrh: ubiquinol-cytochrome c reductase hinge protein	AK019085	-1.38	0.005693	-1.41	0.011902	*	-1.17	0.177585
1453257_at	Agpat5: 1-acylglycerol-3-phosphate O-acyltransferase 5 (lysophosphatidic acid acyltransferase, epsilon)	BB758649	1.35	0.011371	1.42	0.012161	*	1.53	0.009109	*
1453275_at	2310002L13Rik: RIKEN cDNA 2310002L13 gene	AK009098	-1.44	0.001858	-1.75	0.000285	*	-1.47	0.042614
1453313_at	Sesn3: sestrin 3	AK017464	-1.65	0.008275	-1.26	0.074397		-1.42	0.027110
1453322_at	Wdr33: WD repeat domain 33	AK018408	-1.74	0.001533	-1.19	0.221532		-1.44	0.016610
1453342_at	Cdc40: cell division cycle 40 homolog (yeast)	AK004569	-1.36	0.001495	-1.11	0.143095		-1.41	0.001262	*
1453359_at	Exosc1: exosome component 1	AK012015	1.61	0.022653	1.35	0.012876		1.35	0.012271
1453593_at	Vgll3: vestigial like 3 (Drosophila)	BG066866	-2.19	0.001017	-2.13	0.002151	*	-2.24	0.000947	*
1453768_a_at	Fam110a: family with sequence similarity 110, member A	AK005776	-1.52	0.017853	-2.00	0.004028	*	-1.23	0.117468
1453771_at	Gulp1: GULP, engulfment adaptor PTB domain containing 1	BF144687	-1.94	0.021982	-1.13	0.454573		-1.55	0.072628
1453774_at	Fam123b: family with sequence similarity 123, member B	BG088695	-1.47	0.006927	-1.44	0.011173		-1.30	0.025647
1453865_a_at	Otud5: OTU domain containing 5	AK010750	-1.59	0.011236	-1.70	0.007190	*	-1.42	0.025608	*
1454018_at	Tlk2: tousled-like kinase 2 (Arabidopsis)	AK014829	1.40	0.007768	1.55	0.031983	*	1.12	0.311407
1454047_a_at	2410017P07Rik: RIKEN cDNA 2410017P07 gene	AK012710	-1.64	0.019614	-1.15	0.325417		-1.51	0.030842
1454048_a_at	4931408A02Rik /// LOC630876: RIKEN cDNA 4931408A02 gene /// similar to Protein C21orf63 homolog precursor	AK016443	2.08	0.011202	1.69	0.019503		1.91	0.012237
1454064_a_at	Rnf138: ring finger protein 138	AK013419	1.40	0.006661	1.42	0.015488	*	1.14	0.238973
1454109_a_at	Jmjd6: jumonji domain containing 6	AK017622	1.72	0.000664	1.43	0.008155	*	1.62	0.001808	*
1454116_a_at	Mterfd1: MTERF domain containing 1	AK002299	1.56	0.003887	1.90	0.018442	*	1.36	0.038393
1454197_a_at	Ccdc86: coiled-coil domain containing 86	AK016771	2.42	0.000498	2.05	0.000238	*	2.10	0.000049	*
1454214_a_at	Znhit6: zinc finger, HIT type 6	AK010555	1.47	0.007643	1.58	0.000186	*	1.36	0.002716	*
1454221_a_at	Kif2c: kinesin family member 2C	AK015046	-1.66	0.016081	-1.84	0.009865	*	-1.59	0.018933	*
1454236_a_at	Fam118b: family with sequence similarity 118, member B	AK012261	1.44	0.014879	1.46	0.011650	*	1.60	0.023603	*
1454617_at	Arrdc3: arrestin domain containing 3	BG072824	6.23	0.004220	4.15	0.015311	*	2.73	0.004535
1454644_at	Fam40a: family with sequence similarity 40, member A	BB352467	1.42	0.000681	1.23	0.025169		1.37	0.043943
1454648_s_at	D10Wsu102e: DNA segment, Chr 10, Wayne State University 102, expressed	AV025581	1.78	0.005410	2.06	0.001649	*	1.33	0.020896
1454650_at	Trim35: tripartite motif-containing 35	BQ175280	1.55	0.009295	1.43	0.000927	*	1.44	0.001503	*
1454667_at	Snx8: sorting nexin 8	AI314167	1.53	0.009004	1.25	0.056441		1.53	0.006963	*
1454671_at	Insig1: insulin induced gene 1	BB005488	2.53	0.004493	1.87	0.012454	*	2.57	0.002706	*
1454697_at	Sec62: SEC62 homolog (S. cerevisiae)	AI226757	-1.39	0.004392	-1.14	0.147486		-1.38	0.015708
1454699_at	LOC100047324 /// Sesn1: similar to Sesn1 protein /// sestrin 1	BG076140	-2.06	0.015037	-1.62	0.029579	*	-1.46	0.047892
1454730_at	Tapt1: transmembrane anterior posterior transformation 1	AV273867	1.81	0.000922	1.75	0.001176	*	1.64	0.002432	*
1454735_at	LOC100047199 /// Odf2: similar to outer dense fiber of sperm tails 2 /// outer dense fiber of sperm tails 2	BB450471	1.53	0.003671	1.51	0.002810	*	1.45	0.004750	*
1454764_s_at	Slc38a1: solute carrier family 38, member 1	BF165681	1.44	0.002747	1.67	0.006573	*	1.20	0.128115
1454767_at	D2Bwg1423e: DNA segment, Chr 2, Brigham & Women's Genetics 1423 expressed	BB359828	1.45	0.016032	1.48	0.019305	*	1.36	0.035188
1454788_at	Arl4c /// LOC632433: ADP-ribosylation factor-like 4C /// similar to ADP-ribosylation factor-like protein 7	BQ176306	1.57	0.022003	1.70	0.005522	*	1.00	0.976940
1454815_at	Sertad2: SERTA domain containing 2	BI219769	1.43	0.032663	1.45	0.001800	*	-1.01	0.901548
1454817_at	Utp18: UTP18, small subunit (SSU) processome component, homolog (yeast)	BG066921	1.79	0.000024	2.23	0.004812	*	1.84	0.013550	*
1454819_at	Mm.35416.1	BQ031094	1.55	0.016684	1.66	0.015508	*	1.55	0.017885	*
1454824_s_at	Mtus1: mitochondrial tumor suppressor 1	BB699957	-1.75	0.024566	-1.35	0.107453		-1.77	0.029297	*
1454826_at	Zbtb11: zinc finger and BTB domain containing 11	BM195115	1.78	0.015361	2.04	0.001240	*	1.11	0.277271
1454831_at	Foxn2: forkhead box N2	AV221013	2.85	0.004267	2.85	0.000516	*	1.71	0.037944	*
1454838_s_at	LOC100048505 /// Pkdcc: similar to Expressed sequence AW548124 /// protein kinase domain containing, cytoplasmic	BB323985	3.76	0.001004	2.19	0.001736	*	3.20	0.000832	*
1454841_at	Urb1: URB1 ribosome biogenesis 1 homolog (S. cerevisiae)	AV254619	3.41	0.006499	2.55	0.001336	*	2.68	0.000611	*
1454846_at	Utp15: UTP15, U3 small nucleolar ribonucleoprotein, homolog (yeast)	AV227804	2.34	0.000191	2.39	0.000292	*	1.94	0.000037	*
1454849_x_at	Clu: clusterin	BB433678	-1.52	0.010144	-1.40	0.007335		-1.31	0.019480
1454858_x_at	Mettl7a1: methyltransferase like 7A1	AV171622	-1.87	0.004766	-1.82	0.001180	*	-1.61	0.005604	*
1454877_at	Sertad4: SERTA domain containing 4	BQ174721	-1.67	0.046279	-1.26	0.204990		-1.33	0.151594
1454878_at	Dzip3: DAZ interacting protein 3, zinc finger	BM936291	-1.60	0.030055	-1.11	0.526747		-1.29	0.250672
1454880_s_at	Bmf: BCL2 modifying factor	BB212341	-5.52	0.020053	-4.90	0.021793	*	-4.54	0.023064	*
1454889_x_at	Tmcc3: transmembrane and coiled coil domains 3	BB711990	1.89	0.003292	1.99	0.000120	*	1.29	0.001608
1454892_at	Pitpnb: phosphatidylinositol transfer protein, beta	AW543558	1.29	0.003179	1.59	0.000011	*	1.21	0.001246
1454920_at	Uhrf2: ubiquitin-like, containing PHD and RING finger domains 2	BQ266387	-1.56	0.033767	-1.30	0.112837		-1.53	0.039626	*
1454939_at	Mm.145220.1	BB268102	2.39	0.029441	2.66	0.048800	*	1.51	0.199833
1454945_at	Cep97: centrosomal protein 97	BB541889	-1.59	0.021657	-1.37	0.066427		-1.66	0.016956	*
1454957_at	Nob1: NIN1/RPN12 binding protein 1 homolog (S. cerevisiae)	BM232004	1.46	0.005505	1.32	0.024729		1.44	0.005346	*
1454959_s_at	Gnai1: guanine nucleotide binding protein (G protein), alpha inhibiting 1	BQ174580	-1.56	0.002977	-1.19	0.082223		-1.43	0.005629	*
1454960_at	Smad3: MAD homolog 3 (Drosophila)	BI646741	-1.65	0.007974	-1.90	0.005413	*	-1.56	0.010288	*
1454961_at	Synj1: synaptojanin 1	BM244400	1.57	0.001324	1.70	0.000320	*	1.38	0.005897	*
1454963_at	E430028B21Rik: RIKEN cDNA E430028B21 gene	BQ127172	1.76	0.019091	1.97	0.002341	*	1.69	0.003710	*
1454977_at	C2cd3: C2 calcium-dependent domain containing 3	AW551191	-1.57	0.022166	-1.51	0.027961	*	-1.38	0.052726
1454991_at	Slc7a1: solute carrier family 7 (cationic amino acid transporter, y+ system), member 1	BB264620	2.12	0.001052	2.29	0.000255	*	1.79	0.032002	*
1454992_at	Slc7a1: solute carrier family 7 (cationic amino acid transporter, y+ system), member 1	BB264620	1.88	0.003742	1.94	0.011030	*	1.53	0.034798	*
1455002_at	Ptp4a1: protein tyrosine phosphatase 4a1	AV331223	1.79	0.000260	2.39	0.004188	*	1.67	0.002683	*
1455007_s_at	Gpt2: glutamic pyruvate transaminase (alanine aminotransferase) 2	BI648645	1.71	0.015225	1.97	0.006956	*	1.37	0.044506
1455011_at	Stard4: StAR-related lipid transfer (START) domain containing 4	BG089858	2.01	0.000041	2.55	0.001222	*	1.63	0.091584
1455018_at	Lmtk2: lemur tyrosine kinase 2	BM230794	1.45	0.019398	1.36	0.002325	*	1.23	0.020846
1455032_at	Ccnyl1: cyclin Y-like 1	BQ176303	1.50	0.002265	1.59	0.000218	*	1.48	0.013735	*
1455035_s_at	Nol5a: nucleolar protein 5A	BM249243	1.41	0.011946	1.56	0.000017	*	1.52	0.000731	*
1455065_x_at	Gnpda1: glucosamine-6-phosphate deaminase 1	BB777344	1.50	0.004172	1.45	0.052700		1.40	0.024361
1455096_at	Flrt2: fibronectin leucine rich transmembrane protein 2	AW555664	-2.45	0.006053	-1.61	0.026950	*	-2.34	0.006035	*
1455102_at	Larp4: La ribonucleoprotein domain family, member 4	BB213860	1.85	0.001348	2.33	0.000049	*	1.53	0.037661	*
1455130_at	Spty2d1: SPT2, Suppressor of Ty, domain containing 1 (S. cerevisiae)	BM242524	2.04	0.000495	2.06	0.000339	*	1.34	0.043771
1455149_at	Sh3rf1: SH3 domain containing ring finger 1	BB072090	1.46	0.005417	1.72	0.000081	*	1.37	0.038397
1455164_at	Cdgap: CDC42 GTPase-activating protein	AV308092	1.61	0.025816	1.57	0.009260	*	1.42	0.165200
1455173_at	Gspt1: G1 to S phase transition 1	AW537663	1.61	0.022308	1.93	0.000374	*	1.34	0.063314
1455181_at	Rasa2: RAS p21 protein activator 2	BM228516	1.89	0.003121	2.29	0.006257	*	1.36	0.084279
1455185_s_at	Phf16: PHD finger protein 16	BG064477	1.73	0.005143	2.06	0.012243	*	1.51	0.027752	*
1455197_at	Rnd1: Rho family GTPase 1	BE852181	1.67	0.011541	1.41	0.034578		1.51	0.021813	*
1455212_at	Wdr24: WD repeat domain 24	AV360603	-1.59	0.046553	-2.31	0.013766	*	-1.48	0.068154
1455223_at	Igf2bp1: insulin-like growth factor 2 mRNA binding protein 1	BB794657	1.42	0.012741	1.28	0.106407		1.20	0.101097
1455237_at	Usp36: ubiquitin specific peptidase 36	BB006147	2.60	0.007746	2.47	0.001949	*	1.98	0.000267	*
1455238_at	Mum1l1: melanoma associated antigen (mutated) 1-like 1	BB103233	-2.23	0.000054	-1.56	0.000475	*	-2.08	0.000279	*
1455242_at	Foxp1: forkhead box P1	BM220880	-1.85	0.019010	-1.38	0.065794		-1.98	0.009833	*
1455299_at	Vgll3: vestigial like 3 (Drosophila)	BB011882	-2.59	0.006479	-1.80	0.021114	*	-2.32	0.005936	*
1455305_x_at	Hnrnpa1: heterogeneous nuclear ribonucleoprotein A1	BF320908	-1.31	0.001361	-1.20	0.041703		-1.31	0.008205
1455324_at	Plcxd2: phosphatidylinositol-specific phospholipase C, X domain containing 2	BQ176176	3.50	0.005766	4.03	0.000971	*	2.21	0.007254	*
1455335_at	Xrcc2: X-ray repair complementing defective repair in Chinese hamster cells 2	AV338138	1.62	0.007066	1.65	0.000475	*	1.66	0.019552	*
1455341_at	Eif1ad: eukaryotic translation initiation factor 1A domain containing	AV325310	1.93	0.000532	2.10	0.003190	*	1.67	0.000831
1455388_at	Pcmtd1: protein-L-isoaspartate (D-aspartate) O-methyltransferase domain containing 1	BB549335	-1.81	0.003035	-1.21	0.269694		-1.54	0.015700	*
1455453_at	Gemin5: gem (nuclear organelle) associated protein 5	BM249374	1.88	0.001962	1.80	0.003884	*	1.88	0.003206	*
1455482_at	Ap2a2: adaptor protein complex AP-2, alpha 2 subunit	BQ175609	-1.48	0.002406	-1.42	0.004021	*	-1.25	0.020706
1455529_at	Mex3a: mex3 homolog A (C. elegans)	BE951772	-1.62	0.012828	-1.22	0.090734		-1.79	0.003469	*
1455556_at	Notch2: Notch gene homolog 2 (Drosophila)	AI787996	-1.32	0.002520	-1.56	0.000563	*	-1.35	0.073614
1455574_at	Smg7: Smg-7 homolog, nonsense mediated mRNA decay factor (C. elegans)	AI853422	1.56	0.003802	1.43	0.067398		1.52	0.026198	*
1455599_at	Gfod1: glucose-fructose oxidoreductase domain containing 1	AV220135	1.78	0.011040	1.38	0.068086		1.15	0.194466
1455643_s_at	Tsr1: TSR1, 20S rRNA accumulation, homolog (yeast)	BF228294	2.84	0.008621	2.83	0.001836	*	2.02	0.000009	*
1455658_at	Cggbp1: CGG triplet repeat binding protein 1	BI080272	1.37	0.004051	1.45	0.001790	*	1.09	0.326382
1455665_at	LOC631639 /// Lonrf1: similar to CG32369-PB, isoform B /// LON peptidase N-terminal domain and ring finger 1	BB705689	4.17	0.002087	4.56	0.003239	*	2.17	0.008852	*
1455680_at	9630025H16Rik: RIKEN cDNA 9630025H16 gene	BB438526	1.82	0.004824	2.27	0.001636	*	1.71	0.024717	*
1455700_at	Mterfd3: MTERF domain containing 3	BB359043	-1.72	0.002702	-1.30	0.040761		-1.59	0.003064	*
1455727_at	Zrsr2: zinc finger (CCCH type), RNA binding motif and serine/arginine rich 2	AW542140	1.66	0.001449	1.95	0.000121	*	1.42	0.005768	*
1455790_at	E2f2: E2F transcription factor 2	BB543028	1.70	0.030737	1.25	0.212533		1.41	0.077875
1455827_at	Mbnl2: muscleblind-like 2	BB003847	-1.72	0.003151	-1.28	0.049019		-1.78	0.003061	*
1455829_at	Usp14: ubiquitin specific peptidase 14	BG066490	1.50	0.009117	1.72	0.000641	*	1.38	0.009729	*
1455836_at	Papola: poly (A) polymerase alpha	BM230222	-1.42	0.001408	-1.13	0.340615		-1.29	0.007976
1455841_s_at	Grwd1: glutamate-rich WD repeat containing 1	BB251524	1.89	0.000214	1.34	0.024907		1.78	0.007162	*
1455904_at	Gas5 /// Snord47: growth arrest specific 5 /// small nucleolar RNA, C/D box 47	BI650268	2.11	0.028113	2.73	0.026967	*	1.92	0.033762	*
1455930_at	Mm.28870.2	BI651113	3.30	0.002610	3.17	0.016674	*	6.04	0.028985	*
1455935_at	2410131K14Rik: RIKEN cDNA 2410131K14 gene	BQ175466	3.05	0.000208	2.91	0.000269	*	2.77	0.000752	*
1455956_x_at	Ccnd2: cyclin D2	AV310588	2.26	0.000821	2.29	0.003237	*	1.85	0.001411	*
1455992_at	Vgll4: vestigial like 4 (Drosophila)	BG967636	-2.37	0.003506	-2.44	0.005551	*	-1.75	0.011601	*
1455994_x_at	Elovl1: elongation of very long chain fatty acids (FEN1/Elo2, SUR4/Elo3, yeast)-like 1	BB145065	1.66	0.000036	1.34	0.001449	*	1.73	0.001349	*
1456005_a_at	Bcl2l11: BCL2-like 11 (apoptosis facilitator)	BB667581	-3.28	0.000679	-2.96	0.000356	*	-2.15	0.000459	*
1456028_x_at	Marcks: myristoylated alanine rich protein kinase C substrate	BB454540	-1.48	0.012817	-1.42	0.022319	*	-1.46	0.018107	*
1456037_x_at	Preb: prolactin regulatory element binding	BB225012	1.48	0.004764	1.17	0.190055		1.75	0.021050	*
1456039_at	Snx14: sorting nexin 14	BB404318	-1.43	0.030076	-1.20	0.183509		-1.38	0.034405
1456043_at	Usp22: ubiquitin specific peptidase 22	BE951601	-1.54	0.011077	-1.39	0.035750		-1.26	0.000546
1456069_at	Dtna: dystrobrevin alpha	BM117918	-3.64	0.002077	-2.80	0.000738	*	-3.00	0.000897	*
1456081_a_at	Aacs: acetoacetyl-CoA synthetase	AI987654	2.08	0.026237	1.76	0.014321	*	2.07	0.016075	*
1456088_at	Xiap: X-linked inhibitor of apoptosis	BF134200	-1.54	0.000386	-1.27	0.229417		-1.55	0.016584	*
1456094_at	Usp36: ubiquitin specific peptidase 36	BG063007	2.05	0.001149	1.69	0.072464		1.52	0.019874	*
1456103_at	Pml: promyelocytic leukemia	BB667149	-1.39	0.011135	-1.55	0.005720	*	-1.39	0.013609	*
1456117_at	Rrp1b: ribosomal RNA processing 1 homolog B (S. cerevisiae)	AV228374	2.53	0.002834	2.52	0.000326	*	2.13	0.000907	*
1456133_x_at	Itgb5: integrin beta 5	BB543646	-1.52	0.002666	-1.64	0.003469	*	-1.29	0.012481
1456195_x_at	Itgb5: integrin beta 5	BB543979	-1.52	0.001925	-1.78	0.000539	*	-1.23	0.034574
1456225_x_at	Trib3: tribbles homolog 3 (Drosophila)	BB508622	1.78	0.006127	1.71	0.004952	*	1.67	0.007499	*
1456243_x_at	Mcl1: myeloid cell leukemia sequence 1	BB374534	1.45	0.001382	1.17	0.029743		1.05	0.511028
1456262_at	Rbm5: RNA binding motif protein 5	BE446879	-1.55	0.020697	-1.37	0.110414		-1.44	0.114273
1456277_at	7530414M10Rik: RIKEN cDNA 7530414M10 gene	BB813490	-1.85	0.007130	-1.59	0.016023		-1.54	0.015339
1456315_a_at	Ptpla: protein tyrosine phosphatase-like (proline instead of catalytic arginine), member a	BB014781	-1.43	0.003099	-1.34	0.006587		-1.09	0.490495
1456319_at	Mm.196322.1	BG065719	-2.44	0.039187	-3.52	0.025814	*	-1.94	0.066848
1456331_at	9130023H24Rik: RIKEN cDNA 9130023H24 gene	BB040432	1.76	0.003348	1.48	0.020781		2.07	0.000726	*
1456340_at	Mettl11a: Methyltransferase like 11A (Mettl11a), mRNA	AV309800	-1.62	0.012190	-2.36	0.001892	*	-1.29	0.085591
1456378_s_at	Fbxl20: F-box and leucine-rich repeat protein 20	AV120094	-1.99	0.000013	-2.28	0.000008	*	-2.02	0.000020	*
1456381_x_at	Mcl1: myeloid cell leukemia sequence 1	AV274748	1.51	0.003496	1.18	0.126391		1.08	0.454895
1456393_at	2310002J21Rik: RIKEN cDNA 2310002J21 gene	AI642124	-2.52	0.004280	-1.64	0.012489	*	-2.18	0.003487	*
1456404_at	Adamts5 /// LOC100048332: a disintegrin-like and metallopeptidase (reprolysin type) with thrombospondin type 1 motif, 5 (aggrecanase-2) /// similar to a disintegrin-like and metalloprotease (reprolysin type) with thrombospondin type 1 motif, 5 (aggrecanase-2)	BB475194	-3.46	0.021838	-2.90	0.024708	*	-3.72	0.017834	*
1456482_at	Pik3r3: phosphatidylinositol 3 kinase, regulatory subunit, polypeptide 3 (p55)	AA414954	1.49	0.000497	2.06	0.000180	*	1.72	0.000109	*
1456492_at	9130404D08Rik: RIKEN cDNA 9130404D08 gene	BB279767	-1.44	0.006252	-1.27	0.042756		-1.41	0.004785	*
1456516_x_at	LOC640502 /// Uap1: similar to UDP-N-acetylhexosamine pyrophosphorylase /// UDP-N-acetylglucosamine pyrophosphorylase 1	BB113567	1.93	0.001220	1.82	0.001452	*	1.57	0.009473	*
1456530_x_at	Elovl1: elongation of very long chain fatty acids (FEN1/Elo2, SUR4/Elo3, yeast)-like 1	BB748075	1.68	0.000144	1.39	0.002938	*	1.74	0.002105	*
1456542_s_at	Qrsl1: glutaminyl-tRNA synthase (glutamine-hydrolyzing)-like 1	BB517855	1.72	0.003315	1.76	0.003404	*	1.93	0.000109	*
1456574_at	Zfp800: zinc finger protein 800	BB224546	1.97	0.005731	1.89	0.002365	*	1.45	0.096520
1456610_at	Jmjd3: jumonji domain containing 3	AW763746	1.90	0.001323	1.28	0.209543		1.21	0.127097
1456655_at	Mm.69077.1	BM231698	1.37	0.005688	1.08	0.793568		1.00	0.997835
1456700_x_at	Marcks: myristoylated alanine rich protein kinase C substrate	BB100920	-1.80	0.018830	-1.34	0.099934		-1.70	0.024524	*
1456702_x_at	Mat2a: methionine adenosyltransferase II, alpha	BB488978	1.75	0.001239	1.57	0.001785	*	1.53	0.002579	*
1456728_x_at	Aco1: aconitase 1	BB504570	1.36	0.022329	1.19	0.005392		1.33	0.008219	*
1456738_s_at	Brp16: brain protein 16	BB556275	1.79	0.000117	1.48	0.004991	*	1.76	0.001103	*
1456746_a_at	Cd99l2: CD99 antigen-like 2	BB334959	-1.40	0.003501	-1.66	0.012789	*	-1.37	0.001655	*
1456754_at	Zfyve20: zinc finger, FYVE domain containing 20	BQ085617	1.55	0.030891	1.73	0.001382	*	1.32	0.025851
1456790_at	Zfp800: zinc finger protein 800	BB139169	2.03	0.001052	2.38	0.001138	*	1.55	0.026032	*
1456858_at	Gpr149: G protein-coupled receptor 149	BB075339	-2.07	0.008409	-1.81	0.007759	*	-2.15	0.008033	*
1456865_x_at	Rrs1: RRS1 ribosome biogenesis regulator homolog (S. cerevisiae)	AV304745	3.29	0.002504	3.09	0.001320	*	2.46	0.000427	*
1456874_at	Flrt2: fibronectin leucine rich transmembrane protein 2	BB817332	-2.45	0.007885	-2.09	0.007798	*	-2.45	0.007145	*
1456875_at	1810013L24Rik: RIKEN cDNA 1810013L24 gene	AV232053	1.76	0.048658	2.17	0.025295	*	1.30	0.322554
1456888_at	Pfkfb4: 6-phosphofructo-2-kinase/fructose-2,6-biphosphatase 4	BE136572	1.67	0.005424	1.50	0.005441		1.53	0.004212
1456937_at	Cdh26: cadherin-like 26	BB748621	-1.71	0.022653	-1.41	0.142346		-1.25	0.157071
1457009_at	Rhobtb3: Rho-related BTB domain containing 3	AW260070	-1.82	0.047750	-1.95	0.060588		-1.72	0.088343
1457032_at	Ak5: adenylate kinase 5	BB546359	-1.90	0.045030	-1.45	0.121017		-1.43	0.128361
1457145_at	Plekhg4: pleckstrin homology domain containing, family G (with RhoGef domain) member 4	AV271771	-1.87	0.000151	-1.54	0.002484	*	-1.30	0.013428
1457248_x_at	Hsd17b7: hydroxysteroid (17-beta) dehydrogenase 7	BB554029	3.93	0.004380	5.27	0.001565	*	3.33	0.011601	*
1457458_at	Zc3h4: zinc finger CCCH-type containing 4	BG076273	-1.58	0.029860	-1.99	0.009616	*	-1.30	0.113735
1457676_at	Tirap: toll-interleukin 1 receptor (TIR) domain-containing adaptor protein	BB365296	1.89	0.002536	2.09	0.004414	*	1.36	0.022629
1457712_at	Chd8: chromodomain helicase DNA binding protein 8	BG073323	-1.76	0.007599	-1.35	0.050269		-1.41	0.061771
1457983_s_at	Rwdd4a: RWD domain containing 4A	AV310898	1.50	0.000693	2.14	0.004101	*	1.60	0.000518	*
1458299_s_at	Nfkbie: nuclear factor of kappa light polypeptide gene enhancer in B-cells inhibitor, epsilon	BB820441	1.94	0.002873	1.71	0.000989	*	1.24	0.053832
1458374_at	C79407: expressed sequence C79407	BB540053	-1.68	0.006728	-1.33	0.116942		-1.78	0.004538	*
1458385_at	Hspa4l: heat shock protein 4 like	AI461691	-1.86	0.047907	-1.50	0.168317		-1.75	0.062446
1458439_a_at	Dzip3: DAZ interacting protein 3, zinc finger	BM231657	-1.85	0.012887	-1.24	0.312891		-1.42	0.144543
1458802_at	Hivep3: human immunodeficiency virus type I enhancer binding protein 3	BB164127	4.73	0.004282	3.16	0.005744	*	2.47	0.008767	*
1458947_at	Mm.63549.1	AV341977	-2.75	0.011839	-2.21	0.019777	*	-1.53	0.104206
1459048_s_at	Zfp142: zinc finger protein 142	BB154236	1.58	0.004589	1.35	0.030684		1.26	0.013374
1459476_s_at	Csrp2bp /// LOC100048645: cysteine and glycine-rich protein 2 binding protein /// similar to cysteine and glycine-rich protein 2 binding protein	C86984	1.33	0.001441	1.21	0.011007		1.46	0.003465	*
1459651_s_at	Nup54: nucleoporin 54	BM195726	1.54	0.012832	2.07	0.000044	*	1.34	0.017825
1459678_at	LOC497255: hypothetical LOC497255	AI415469	-1.55	0.028538	-1.92	0.011877	*	-1.30	0.100610
1460004_x_at	Stx6: syntaxin 6	BB492711	1.35	0.002772	1.14	0.077294		1.22	0.030941
1460032_at	Mm.138404.1	AW555091	1.47	0.006116	-1.10	0.683885		1.19	0.282361
1460209_at	Usp39: ubiquitin specific peptidase 39	BC026983	1.48	0.000499	1.50	0.000447	*	1.55	0.000266	*
1460220_a_at	Csf1: colony stimulating factor 1 (macrophage)	BM233698	1.73	0.000052	1.54	0.000459	*	1.29	0.019535
1460234_at	Wdr81: WD repeat domain 81	NM_138950	-1.59	0.004913	-1.93	0.000437	*	-1.49	0.013259	*
1460238_at	Msln: mesothelin	NM_018857	-1.43	0.011322	-1.59	0.004709	*	-1.26	0.052900
1460243_at	Sptlc2: serine palmitoyltransferase, long chain base subunit 2	BC003227	1.31	0.000754	1.26	0.001484		1.24	0.018693
1460260_s_at	Kpna1: karyopherin (importin) alpha 1	U20619	1.69	0.000162	2.12	0.000049	*	1.64	0.000195	*
1460287_at	Timp2: tissue inhibitor of metalloproteinase 2	M93954	-1.30	0.005870	-1.39	0.001383	*	-1.28	0.004830
1460302_at	Thbs1: thrombospondin 1	AI385532	-1.59	0.027098	-1.44	0.039528		-1.54	0.044194
1460314_s_at	Hist1h3a /// Hist1h3b /// Hist1h3c /// Hist1h3d /// Hist1h3e /// Hist1h3f /// Hist1h3g /// Hist1h3h /// Hist1h3i /// Hist2h3b /// Hist2h3c1 /// Hist2h3c2: histone cluster 1, H3a /// histone cluster 1, H3b /// histone cluster 1, H3c /// histone cluster 1, H3d /// histone cluster 1, H3e /// histone cluster 1, H3f /// histone cluster 1, H3g /// histone cluster 1, H3h /// histone cluster 1, H3i /// h…	NM_019469	-1.78	0.048400	-1.15	0.453951		-1.13	0.475283
1460330_at	Anxa3: annexin A3	AW702161	-1.41	0.012420	-1.24	0.033201		-1.27	0.023595
1460367_at	Hbp1: high mobility group box transcription factor 1	BC026853	-8.21	0.000783	-6.96	0.000955	*	-7.71	0.000714	*
1460466_at	1700047I17Rik1 /// 1700047I17Rik2: RIKEN cDNA 1700047I17 gene 1 /// RIKEN cDNA 1700047I17 gene 2	BB824055	1.35	0.000306	1.62	0.020077	*	1.28	0.001628
1460500_at	5033421C21Rik: RIKEN cDNA 5033421C21 gene	AK017182	-2.04	0.027687	-3.88	0.002083	*	-1.56	0.039094	*
1460510_a_at	Coq10b: coenzyme Q10 homolog B (S. cerevisiae)	AK006551	1.74	0.000517	1.87	0.002368	*	1.68	0.005682	*
1460566_at	Mtap1a: microtubule-associated protein 1 A	BB765000	1.55	0.038839	1.33	0.044011		1.43	0.036914
1460575_at	Eif2a: eukaryotic translation initiation factor 2a	BB667209	-1.43	0.023927	-1.19	0.133050		-1.49	0.015379	*
1460577_at	Mm.73671.1	BQ031479	-2.15	0.004548	-1.52	0.024610	*	-2.39	0.004120	*
1460585_x_at	Pisd: phosphatidylserine decarboxylase	AV212090	1.58	0.002242	1.50	0.008418	*	1.40	0.030068
1460647_a_at	Nr2f6: nuclear receptor subfamily 2, group F, member 6	NM_010150	1.46	0.011427	1.13	0.280589		1.38	0.082047
1460717_at	Tspyl1: testis-specific protein, Y-encoded-like 1	AF042180	-2.24	0.018418	-1.94	0.025267	*	-1.85	0.031196	*
1460728_s_at	Ing4: inhibitor of growth family, member 4	BB042583	-1.95	0.000828	-2.11	0.000022	*	-1.84	0.000346	*
1460732_a_at	Ppl: periplakin	AF126834	2.09	0.037200	1.68	0.008512	*	1.78	0.004627	*
Fold changes are expressed in comparison to the control (unstimulated cells)
Cut-offs for fold change and p-value are 1.2 and 0.05 respectively
* Also regulated by IGF-I or insulin
