# Supplementary material for: IGF-I, IGF-II, and Insulin Stimulate Different Gene Expression Responses through Binding to the IGF-I Receptor
Source: Front Endocrinol (Lausanne). 2013 Aug 9;4:98. doi: 10.3389/fendo.2013.00098 (PMC3738877; doi:10.3389/fendo.2013.00098)
Supplement: Supplementary Table S4 — Transcripts regulated by insulin. [file 48044_Versteyhe_DataSheet4.XLS]

## Sheet: control_vs_insulin
Supplementary Table 4
Transcripts regulated by insulin
Probe set (Affymetrix)	Transcript	Accession nr.	fold change insulin	p-value insulin	fold change IGF-I	p-value IGF-I		fold change IGF-II	p-value IGF-II
1415684_at	Atg5: autophagy-related 5 (yeast)	AV168389	1.59	0.026986	2.02	0.000018	*	1.60	0.001304	*
1415694_at	Wars: tryptophanyl-tRNA synthetase	AK004541	1.36	0.012705	1.61	0.009557	*	1.46	0.008456	*
1415756_a_at	Snapin: SNAP-associated protein	BB667523	-1.36	0.014441	-1.34	0.060282		-1.45	0.006063	*
1415791_at	Rnf34: ring finger protein 34	NM_030564	1.25	0.000113	1.09	0.264132		-1.02	0.834653
1415802_at	Slc16a1: solute carrier family 16 (monocarboxylic acid transporters), member 1	NM_009196	1.40	0.001122	1.56	0.001803	*	1.49	0.000798	*
1415807_s_at	Sfrs2: splicing factor, arginine/serine-rich 2 (SC-35)	AK011528	1.48	0.001912	1.43	0.013206	*	1.29	0.041014
1415834_at	Dusp6: dual specificity phosphatase 6	NM_026268	1.66	0.024401	2.96	0.000037	*	4.45	0.000114	*
1415838_at	Serinc1: serine incorporator 1	AK005203	-1.37	0.000985	-1.06	0.471937		-1.34	0.011693
1415864_at	Bpgm: 2,3-bisphosphoglycerate mutase	NM_007563	1.46	0.023749	1.10	0.203038		1.18	0.088081
1415865_s_at	Bpgm: 2,3-bisphosphoglycerate mutase	NM_007563	1.36	0.000719	1.16	0.048179		1.17	0.115140
1415907_at	Ccnd3: cyclin D3	NM_007632	1.48	0.002219	1.25	0.062052		1.51	0.001411	*
1415908_at	Tspyl1: testis-specific protein, Y-encoded-like 1	AF042180	-1.59	0.018799	-1.69	0.012941	*	-1.63	0.017478	*
1415940_at	Zfand2a: zinc finger, AN1-type domain 2A	NM_133349	1.47	0.005951	1.88	0.006768	*	1.96	0.000189	*
1415941_s_at	Zfand2a: zinc finger, AN1-type domain 2A	NM_133349	1.60	0.019851	1.70	0.019020	*	1.86	0.000002	*
1415971_at	Marcks: myristoylated alanine rich protein kinase C substrate	AW546141	-1.72	0.000344	-1.42	0.002226	*	-1.71	0.000913	*
1415972_at	Marcks: myristoylated alanine rich protein kinase C substrate	AW546141	-1.87	0.001772	-1.72	0.001650	*	-2.08	0.001187	*
1415973_at	Marcks: myristoylated alanine rich protein kinase C substrate	AW546141	-1.69	0.008467	-1.32	0.050541		-1.83	0.004634	*
1415981_at	Herpud2: HERPUD family member 2	AV258950	-1.49	0.009600	-1.40	0.016424	*	-1.57	0.006418	*
1415984_at	Acadm: acyl-Coenzyme A dehydrogenase, medium chain	NM_007382	-1.33	0.011792	-1.19	0.064423		-1.48	0.006122	*
1415993_at	Sqle: squalene epoxidase	NM_009270	2.32	0.015361	2.45	0.004490	*	2.61	0.001227	*
1415996_at	Txnip: thioredoxin interacting protein	AF173681	-2.29	0.002008	-1.68	0.008627	*	-2.31	0.001394	*
1415997_at	Txnip: thioredoxin interacting protein	AF173681	-2.75	0.011947	-1.90	0.023549	*	-2.75	0.009048	*
1416029_at	Klf10: Kruppel-like factor 10	NM_013692	1.34	0.004550	2.28	0.006007	*	2.58	0.000466	*
1416035_at	Hif1a: hypoxia inducible factor 1, alpha subunit	BB269715	1.36	0.004683	2.23	0.001949	*	1.62	0.000403	*
1416041_at	Sgk1: serum/glucocorticoid regulated kinase 1	NM_011361	-1.58	0.000935	-1.65	0.000612	*	-1.29	0.021778
1416060_at	Tbc1d15: TBC1 domain family, member 15	BF577643	-1.85	0.000433	-1.47	0.003249	*	-1.72	0.000845	*
1416061_at	Tbc1d15: TBC1 domain family, member 15	BF577643	-1.78	0.001399	-1.39	0.007450	*	-1.76	0.001648	*
1416062_at	Tbc1d15: TBC1 domain family, member 15	BF577643	-2.03	0.001502	-1.92	0.001589	*	-2.30	0.001121	*
1416067_at	Ifrd1: interferon-related developmental regulator 1	NM_013562	1.55	0.017803	1.69	0.002751	*	1.73	0.009744	*
1416071_at	Ddx18: DEAD (Asp-Glu-Ala-Asp) box polypeptide 18	NM_025860	1.38	0.012348	1.75	0.000020	*	1.59	0.002640	*
1416085_s_at	LOC100047896 /// Zfand5: similar to zinc finger protein ZNF216 /// zinc finger, AN1-type domain 5	AA124553	-1.33	0.001748	-1.32	0.054644		-1.38	0.001838	*
1416106_at	Kti12: KTI12 homolog, chromatin associated (S. cerevisiae)	NM_029571	1.45	0.020171	1.25	0.054395		1.52	0.004196	*
1416122_at	Ccnd2: cyclin D2	NM_009829	1.82	0.000108	2.03	0.000042	*	2.25	0.003165	*
1416126_at	Polr1b: polymerase (RNA) I polypeptide B	NM_009086	1.79	0.007645	1.41	0.004178		1.78	0.020690	*
1416129_at	Errfi1: ERBB receptor feedback inhibitor 1	NM_133753	1.50	0.002918	2.48	0.000009	*	3.30	0.000797	*
1416132_at	Efr3a: EFR3 homolog A (S. cerevisiae)	BB188557	-1.46	0.012901	-1.09	0.411684		-1.30	0.031933
1416152_a_at	Sfrs3: splicing factor, arginine/serine-rich 3 (SRp20)	NM_013663	1.35	0.010276	1.57	0.003782	*	1.31	0.040666
1416162_at	Rad21: RAD21 homolog (S. pombe)	AF332085	-1.41	0.001711	-1.08	0.363927		-1.39	0.001667	*
1416174_at	LOC677524 /// Rbbp9: similar to Retinoblastoma-binding protein 9 (RBBP-9) (B5T overexpressed gene protein) (Bog protein) /// retinoblastoma binding protein 9	BC011107	-1.39	0.000457	-1.35	0.001827	*	-1.44	0.002419	*
1416221_at	Fstl1: follistatin-like 1	BI452727	-1.54	0.015859	-1.18	0.172599		-1.49	0.024673	*
1416223_at	Sh3bp5l: SH3 binding domain protein 5 like	NM_024480	-1.59	0.004214	-1.67	0.002433	*	-1.67	0.003801	*
1416309_at	Nusap1: nucleolar and spindle associated protein 1	BC009096	-1.61	0.000141	-1.14	0.097812		-1.61	0.000022	*
1416313_at	Mllt11: myeloid/lymphoid or mixed-lineage leukemia (trithorax homolog, Drosophila); translocated to, 11	NM_019914	1.89	0.002465	2.11	0.000157	*	2.34	0.000284	*
1416345_at	ENSMUSG00000045455 /// Timm8a1: predicted gene, ENSMUSG00000045455 /// translocase of inner mitochondrial membrane 8 homolog a1 (yeast)	W82151	1.65	0.001207	1.74	0.000094	*	1.71	0.000694	*
1416346_at	ENSMUSG00000045455 /// Timm8a1: predicted gene, ENSMUSG00000045455 /// translocase of inner mitochondrial membrane 8 homolog a1 (yeast)	W82151	1.41	0.011319	1.36	0.016627		1.41	0.008595	*
1416350_at	Klf16: Kruppel-like factor 16	NM_078477	1.70	0.008317	1.28	0.055193		1.93	0.005183	*
1416374_at	Ap3m1: adaptor-related protein complex 3, mu 1 subunit	AF242857	1.45	0.003398	1.61	0.029445	*	1.31	0.002994
1416376_at	Tmem97: transmembrane protein 97	NM_133706	1.78	0.000448	1.30	0.046551		1.59	0.002282	*
1416418_at	Gabarapl1: gamma-aminobutyric acid (GABA(A)) receptor-associated protein-like 1	AF180518	-1.89	0.007557	-2.04	0.007921	*	-1.98	0.011406	*
1416419_s_at	Gabarapl1: gamma-aminobutyric acid (GABA(A)) receptor-associated protein-like 1	AF180518	-1.89	0.001877	-2.01	0.003755	*	-1.93	0.004415	*
1416427_at	Ccni: cyclin I	NM_017367	-1.35	0.001404	-1.25	0.047015		-1.27	0.027384
1416431_at	Tubb6: tubulin, beta 6	NM_026473	1.35	0.000457	1.30	0.014344		1.40	0.000984	*
1416442_at	Ier2: immediate early response 2	NM_010499	1.56	0.022188	2.16	0.006658	*	2.81	0.000163	*
1416445_at	Fam98a: family with sequence similarity 98, member A	NM_133747	1.95	0.001569	2.18	0.000337	*	2.03	0.000464	*
1416454_s_at	Acta2: actin, alpha 2, smooth muscle, aorta	NM_007392	-1.53	0.006374	-1.60	0.005899	*	-1.77	0.002665	*
1416458_at	Arf2: ADP-ribosylation factor 2	NM_007477	1.43	0.004305	1.63	0.000360	*	1.50	0.001134	*
1416481_s_at	Higd1a: HIG1 domain family, member 1A	NM_019814	2.69	0.004079	3.02	0.000033	*	2.59	0.001535	*
1416483_at	Ttc3: tetratricopeptide repeat domain 3	BB833716	-1.37	0.003933	-1.01	0.906618		-1.20	0.073737
1416488_at	Ccng2: cyclin G2	U95826	-8.48	0.000069	-7.71	0.000039	*	-9.11	0.000116	*
1416492_at	Ccne1: cyclin E1	NM_007633	2.68	0.000822	1.93	0.000642	*	2.10	0.000390	*
1416524_at	Spop: speckle-type POZ protein	BB815380	-1.50	0.015315	-1.12	0.374589		-1.38	0.033391
1416559_at	1500003O22Rik: RIKEN cDNA 1500003O22 gene	NM_025897	1.87	0.003351	2.22	0.000678	*	2.29	0.000699	*
1416589_at	Sparc: secreted acidic cysteine rich glycoprotein	NM_009242	-1.40	0.004313	-1.32	0.040201		-1.47	0.002656	*
1416600_a_at	Rcan1: regulator of calcineurin 1	AF282255	1.67	0.001979	1.37	0.023408		1.50	0.007465	*
1416612_at	Cyp1b1: cytochrome P450, family 1, subfamily b, polypeptide 1	BI251808	-1.50	0.013081	1.18	0.099863		-1.29	0.053246
1416651_at	Znhit2: zinc finger, HIT domain containing 2	NM_013859	1.61	0.003955	-1.02	0.907087		1.36	0.045171
1416653_at	LOC100047484 /// Stxbp3a: similar to vesicle transport protein /// syntaxin binding protein 3A	NM_011504	-1.41	0.003954	-1.01	0.866567		-1.21	0.053920
1416743_at	LOC640502 /// Uap1: similar to UDP-N-acetylhexosamine pyrophosphorylase /// UDP-N-acetylglucosamine pyrophosphorylase 1	NM_133806	1.66	0.000593	1.91	0.003389	*	1.80	0.000570	*
1416747_at	Mfsd5: major facilitator superfamily domain containing 5	NM_134100	1.66	0.008554	1.18	0.078867		1.54	0.002832	*
1416750_at	Sigmar1: sigma non-opioid intracellular receptor 1	NM_011014	1.88	0.004789	1.35	0.031914		1.90	0.000359	*
1416778_at	Sdpr: serum deprivation response	BE197945	-2.94	0.000018	-1.84	0.000161	*	-2.68	0.000101	*
1416779_at	Sdpr: serum deprivation response	BE197945	-2.97	0.000499	-2.56	0.000111	*	-3.06	0.000241	*
1416802_a_at	Cdca5: cell division cycle associated 5	NM_026410	-1.46	0.003093	-1.52	0.003608	*	-1.62	0.001233	*
1416816_at	Nek7: NIMA (never in mitosis gene a)-related expressed kinase 7	NM_021605	-1.43	0.001754	1.04	0.699967		-1.35	0.004171	*
1416835_s_at	Amd-ps3 /// Amd1 /// Amd2: S-adenosylmethionine decarboxylase, pseudogene 3 /// S-adenosylmethionine decarboxylase 1 /// S-adenosylmethionine decarboxylase 2	NM_009665	1.44	0.001044	1.33	0.074226		1.21	0.049565
1416852_a_at	Ncdn: neurochondrin	BC017126	1.61	0.002358	1.41	0.005236	*	1.61	0.001711	*
1416853_at	Ncdn: neurochondrin	BC017126	1.93	0.000029	1.62	0.000333	*	1.93	0.031485	*
1416864_at	Surf6: surfeit gene 6	NM_009298	1.65	0.001502	1.91	0.000024	*	2.11	0.000025	*
1416904_at	Mbnl1: muscleblind-like 1 (Drosophila)	NM_020007	-1.54	0.004779	-1.05	0.596774		-1.40	0.011437	*
1416911_a_at	Akirin1: akirin 1	NM_023423	1.72	0.001154	1.80	0.013548	*	1.98	0.000829	*
1416912_at	Akirin1: akirin 1	NM_023423	1.51	0.000110	1.81	0.001002	*	1.61	0.000184	*
1416922_a_at	Bnip3l: BCL2/adenovirus E1B interacting protein 3-like	AK018668	-1.54	0.000992	-1.24	0.009339		-1.52	0.000690	*
1416953_at	Ctgf: connective tissue growth factor	NM_010217	-1.74	0.018431	-1.59	0.029457	*	-1.60	0.029391	*
1416958_at	Nr1d2: nuclear receptor subfamily 1, group D, member 2	NM_011584	-2.28	0.000044	-1.53	0.000836	*	-1.99	0.000086	*
1416961_at	Bub1b: budding uninhibited by benzimidazoles 1 homolog, beta (S. cerevisiae)	NM_009773	-1.47	0.000276	-1.34	0.000991	*	-1.23	0.100444
1416962_at	Rcc1: regulator of chromosome condensation 1	NM_133878	1.50	0.012434	1.29	0.041929		1.51	0.010057	*
1416998_at	Rrs1: RRS1 ribosome biogenesis regulator homolog (S. cerevisiae)	NM_021511	2.54	0.000001	3.01	0.000365	*	3.24	0.003391	*
1417000_at	Abtb1: ankyrin repeat and BTB (POZ) domain containing 1	NM_030251	-3.27	0.044381	-3.74	0.038618	*	-3.45	0.042196	*
1417009_at	C1r: complement component 1, r subcomponent	NM_023143	-1.37	0.011804	-1.41	0.009789	*	-1.35	0.015603	*
1417033_at	Ube2g2: ubiquitin-conjugating enzyme E2G 2	AF296657	1.38	0.000442	1.33	0.026416		1.38	0.017297	*
1417045_at	Bid: BH3 interacting domain death agonist	NM_007544	1.89	0.000318	1.65	0.003045	*	1.85	0.000587	*
1417061_at	Slc40a1: solute carrier family 40 (iron-regulated transporter), member 1	AF226613	-2.63	0.000644	-2.99	0.000973	*	-4.48	0.000804	*
1417064_at	Jagn1: jagunal homolog 1 (Drosophila)	NM_026365	1.93	0.006183	1.62	0.001369	*	1.72	0.001049	*
1417065_at	Egr1: early growth response 1	NM_007913	1.37	0.002267	2.06	0.000005	*	2.51	0.000152	*
1417068_a_at	Ptpn1: protein tyrosine phosphatase, non-receptor type 1	BC010191	1.25	0.000973	1.29	0.000233	*	1.48	0.002354	*
1417075_at	2010309E21Rik: RIKEN cDNA 2010309E21 gene	NM_025591	1.62	0.002553	1.26	0.049406		1.47	0.005397	*
1417091_at	Chuk: conserved helix-loop-helix ubiquitous kinase	NM_007700	1.60	0.012779	2.26	0.000738	*	1.69	0.010778	*
1417096_at	Rrp15: ribosomal RNA processing 15 homolog (S. cerevisiae)	NM_026041	1.38	0.000181	1.42	0.001414	*	1.39	0.000780	*
1417106_at	Tpd52l2: tumor protein D52-like 2	NM_025482	-1.32	0.002175	-1.32	0.001295	*	-1.41	0.000708	*
1417135_at	Srpk2: serine/arginine-rich protein specific kinase 2	NM_009274	-1.53	0.013178	-1.33	0.212432		-1.49	0.003474	*
1417136_s_at	Srpk2: serine/arginine-rich protein specific kinase 2	NM_009274	-1.57	0.018305	-1.49	0.083814		-1.53	0.003898	*
1417148_at	Pdgfrb: platelet derived growth factor receptor, beta polypeptide	NM_008809	-1.77	0.018796	-1.97	0.012459	*	-2.07	0.008533	*
1417233_at	Chchd4: coiled-coil-helix-coiled-coil-helix domain containing 4	NM_133928	1.67	0.027823	1.61	0.000821	*	1.81	0.010157	*
1417254_at	Spata5: spermatogenesis associated 5	NM_021343	1.81	0.000107	2.29	0.000386	*	2.05	0.004739	*
1417262_at	Ptgs2: prostaglandin-endoperoxide synthase 2	M94967	1.88	0.001026	5.01	0.002321	*	5.83	0.001415	*
1417263_at	Ptgs2: prostaglandin-endoperoxide synthase 2	M94967	1.82	0.010523	5.12	0.004035	*	5.86	0.003544	*
1417293_at	Hs6st1 /// LOC100047260: heparan sulfate 6-O-sulfotransferase 1 /// similar to heparan sulfate 6-sulfotransferase 1	NM_015818	1.65	0.009432	1.60	0.005487	*	1.79	0.001615	*
1417303_at	Mvd: mevalonate (diphospho) decarboxylase	NM_138656	2.27	0.001259	1.67	0.044686	*	2.06	0.009232	*
1417327_at	Cav2: caveolin 2	NM_016900	-1.42	0.011867	1.10	0.127932		-1.18	0.051733
1417349_at	Pldn: pallidin	NM_019788	-1.25	0.000052	-1.23	0.000005	*	-1.28	0.000396	*
1417361_at	Asb3: ankyrin repeat and SOCS box-containing 3	BC023086	-1.48	0.023836	-1.63	0.014090	*	-1.65	0.015847	*
1417373_a_at	Tuba4a: tubulin, alpha 4A	AW491660	1.47	0.010026	1.16	0.049026		1.49	0.008117	*
1417374_at	Tuba4a: tubulin, alpha 4A	AW491660	1.54	0.012752	1.08	0.320494		1.49	0.006252	*
1417394_at	Klf4: Kruppel-like factor 4 (gut)	BG069413	1.34	0.019087	2.93	0.000277	*	2.91	0.001910	*
1417404_at	Elovl6: ELOVL family member 6, elongation of long chain fatty acids (yeast)	NM_130450	2.62	0.029459	3.96	0.000190	*	3.19	0.008098	*
1417408_at	F3: coagulation factor III	BC024886	1.53	0.000144	1.95	0.078184		1.94	0.005347	*
1417420_at	Ccnd1: cyclin D1	NM_007631	1.53	0.008594	2.19	0.000812	*	2.49	0.000605	*
1417430_at	Cdr2: cerebellar degeneration-related 2	NM_007672	3.02	0.000254	3.17	0.000040	*	3.06	0.000237	*
1417445_at	Ndc80: NDC80 homolog, kinetochore complex component (S. cerevisiae)	NM_023294	-1.73	0.000121	-1.16	0.056240		-1.61	0.000253	*
1417448_at	1810008A18Rik: RIKEN cDNA 1810008A18 gene	NM_133998	1.47	0.000887	1.40	0.001240	*	1.56	0.000190	*
1417487_at	Fosl1: fos-like antigen 1	U34245	3.85	0.002671	4.54	0.000291	*	7.87	0.003065	*
1417488_at	Fosl1: fos-like antigen 1	U34245	4.48	0.001278	5.31	0.001160	*	8.69	0.001387	*
1417494_a_at	Cp: ceruloplasmin	BB332449	-1.43	0.018417	-1.20	0.192390		-1.36	0.034273
1417496_at	Cp: ceruloplasmin	BB332449	-1.69	0.001899	-1.56	0.014854	*	-1.87	0.003012	*
1417511_at	Lyar: Ly1 antibody reactive clone	NM_025281	1.67	0.005773	2.16	0.000430	*	1.76	0.000815	*
1417516_at	Ddit3: DNA-damage inducible transcript 3	NM_007837	1.95	0.003623	3.90	0.000022	*	3.52	0.007483	*
1417535_at	Fbxo25: F-box protein 25	NM_025785	-1.66	0.002396	-1.82	0.001091	*	-1.89	0.000899	*
1417542_at	Rps6ka2: ribosomal protein S6 kinase, polypeptide 2	BB737182	1.49	0.013624	1.57	0.001490	*	1.66	0.026026	*
1417564_at	Med7: mediator complex subunit 7	NM_025426	1.58	0.035835	2.16	0.002284	*	1.70	0.001464	*
1417575_at	Otub2: OTU domain, ubiquitin aldehyde binding 2	AK006346	1.63	0.010402	1.84	0.001499	*	1.97	0.000852	*
1417658_at	LOC100046166 /// Tbrg4: similar to Transforming growth factor beta regulated gene 4 /// transforming growth factor beta regulated gene 4	NM_134011	1.65	0.003914	1.24	0.077577		1.55	0.005246	*
1417688_at	Fam20c: family with sequence similarity 20, member C	NM_030565	1.57	0.043352	1.25	0.057069		1.59	0.001991	*
1417693_a_at	Gab1: growth factor receptor bound protein 2-associated protein 1	NM_021356	-1.64	0.000037	-1.70	0.000031	*	-1.80	0.000025	*
1417694_at	Gab1: growth factor receptor bound protein 2-associated protein 1	NM_021356	-1.70	0.000589	-1.95	0.000015	*	-2.13	0.000097	*
1417707_at	N4bp2l1: NEDD4 binding protein 2-like 1	NM_133898	-4.10	0.026683	-4.56	0.022737	*	-4.25	0.025762	*
1417768_at	Pnpla8: patatin-like phospholipase domain containing 8	BC019364	-2.25	0.000071	-1.48	0.009370	*	-2.04	0.000059	*
1417786_a_at	Rgs19: regulator of G-protein signaling 19	BC003838	1.57	0.006614	1.29	0.008146		1.39	0.011152	*
1417807_at	Ufsp1: UFM1-specific peptidase 1	NM_027356	4.26	0.023029	2.81	0.000174	*	3.49	0.003585	*
1417817_a_at	Wwtr1: WW domain containing transcription regulator 1	BC014727	-1.34	0.015681	-1.16	0.097985		-1.23	0.042527
1417821_at	D17H6S56E-5: DNA segment, Chr 17, human D6S56E 5	NM_033075	-1.46	0.000425	-1.57	0.000077	*	-1.46	0.000136	*
1417822_at	D17H6S56E-5: DNA segment, Chr 17, human D6S56E 5	NM_033075	-1.41	0.000958	-1.41	0.001415	*	-1.37	0.001343	*
1417847_at	Ulk2: Unc-51 like kinase 2 (C. elegans)	NM_013881	-1.85	0.002651	-1.45	0.016143		-2.05	0.002441	*
1417871_at	Hsd17b7: hydroxysteroid (17-beta) dehydrogenase 7	NM_010476	3.16	0.024607	4.34	0.062051		3.35	0.012117	*
1417890_at	Pdxp: pyridoxal (pyridoxine, vitamin B6) phosphatase	NM_020271	2.18	0.003227	1.95	0.027312	*	1.85	0.060377
1417902_at	Slc19a2: solute carrier family 19 (thiamine transporter), member 2	NM_054087	1.59	0.000051	1.68	0.001784	*	1.63	0.000433	*
1417923_at	Pak3: p21 (CDKN1A)-activated kinase 3	BQ174935	-1.97	0.011388	-1.39	0.071926		-1.71	0.029381	*
1417962_s_at	Ghr: growth hormone receptor	NM_010284	-1.67	0.008693	-1.15	0.197168		-1.69	0.008944	*
1417982_at	Insig2: insulin induced gene 2	AV257512	-1.58	0.016788	-1.28	0.233144		-1.55	0.018690	*
1418015_at	Pum2: pumilio 2 (Drosophila)	BI689507	-1.43	0.011194	-1.03	0.771008		-1.18	0.122348
1418025_at	Bhlhe40: basic helix-loop-helix family, member e40	NM_011498	1.66	0.005081	2.42	0.000026	*	3.46	0.000576	*
1418029_at	Faim: Fas apoptotic inhibitory molecule	NM_011810	1.37	0.009469	1.35	0.011292		1.28	0.047332
1418060_a_at	Mapk7: mitogen-activated protein kinase 7	NM_011841	1.67	0.034075	1.49	0.009434		1.59	0.007405
1418070_at	Cdyl: chromodomain protein, Y chromosome-like	AF081260	1.47	0.004972	1.93	0.000028	*	1.87	0.004036	*
1418078_at	Psme3: proteaseome (prosome, macropain) 28 subunit, 3	U60330	1.82	0.000002	2.00	0.000559	*	2.08	0.003808	*
1418079_at	Psme3: proteaseome (prosome, macropain) 28 subunit, 3	U60330	1.41	0.015648	1.31	0.037559		1.30	0.034534
1418129_at	Dhcr24: 24-dehydrocholesterol reductase	BG295389	1.63	0.001801	1.15	0.569423		1.74	0.046581	*
1418131_at	Samhd1: SAM domain and HD domain, 1	NM_018851	-1.36	0.003197	-1.18	0.027471		-1.36	0.003374	*
1418144_a_at	Pip5k1a: phosphatidylinositol-4-phosphate 5-kinase, type 1 alpha	NM_008847	-1.38	0.000295	-1.12	0.227167		-1.22	0.010940
1418162_at	Tlr4: toll-like receptor 4	AF185285	-1.71	0.005845	-1.44	0.021146		-1.85	0.001211	*
1418163_at	Tlr4: toll-like receptor 4	AF185285	-1.74	0.020887	-1.67	0.024105	*	-1.85	0.016733	*
1418192_at	Mnt: max binding protein	NM_010813	-2.01	0.000208	-2.09	0.000159	*	-1.61	0.001683	*
1418209_a_at	Pfn2: profilin 2	NM_019410	1.56	0.000626	1.53	0.000657	*	1.47	0.000840	*
1418210_at	Pfn2: profilin 2	NM_019410	1.55	0.010989	1.52	0.003918	*	1.49	0.007507	*
1418219_at	Il15: interleukin 15	NM_008357	-5.00	0.000139	-7.10	0.000424	*	-8.65	0.000952	*
1418230_a_at	Lims1: LIM and senescent cell antigen-like domains 1	BC005621	-1.41	0.008318	-1.17	0.090780		-1.48	0.006643	*
1418293_at	Ifit2: interferon-induced protein with tetratricopeptide repeats 2	NM_008332	-2.63	0.000350	-1.78	0.000489	*	-2.46	0.000062	*
1418308_at	Hus1: Hus1 homolog (S. pombe)	NM_008316	1.50	0.016621	1.89	0.001031	*	1.61	0.006485	*
1418335_a_at	Dph1 /// RP23-143A14.5: DPH1 homolog (S. cerevisiae) /// candidate tumor suppressor in ovarian cancer 2	NM_027136	1.58	0.008998	1.07	0.493010		1.36	0.037384
1418349_at	Hbegf: heparin-binding EGF-like growth factor	L07264	1.67	0.016481	2.93	0.000389	*	4.11	0.003861	*
1418350_at	Hbegf: heparin-binding EGF-like growth factor	L07264	1.39	0.003493	2.37	0.000879	*	3.43	0.002878	*
1418371_at	Dynll2: dynein light chain LC8-type 2	AY029255	1.38	0.002709	1.18	0.033798		1.38	0.001472	*
1418390_at	Phf21a: PHD finger protein 21A	BB094173	-1.49	0.017546	-1.22	0.112861		-1.43	0.026978	*
1418391_at	Phf21a: PHD finger protein 21A	BB094173	-1.40	0.002294	-1.09	0.126546		-1.29	0.019219
1418401_a_at	Dusp16: dual specificity phosphatase 16	NM_130447	-1.76	0.002065	-1.42	0.005797	*	-1.38	0.014685
1418437_a_at	Mlx: MAX-like protein X	NM_011550	1.84	0.039074	1.80	0.000234	*	1.74	0.006570	*
1418440_at	Col8a1: collagen, type VIII, alpha 1	NM_007739	-1.89	0.040757	-1.40	0.148955		-2.07	0.036508	*
1418471_at	Pgf: placental growth factor	NM_008827	1.75	0.046614	1.48	0.023638		1.74	0.064714
1418472_at	Aspa: aspartoacylase	BC024934	-2.24	0.000892	-2.28	0.000322	*	-2.75	0.000057	*
1418501_a_at	Oxr1: oxidation resistance 1	AW548944	-1.69	0.023973	-1.15	0.360085		-1.60	0.027882	*
1418502_a_at	Oxr1: oxidation resistance 1	AW548944	-1.49	0.009249	-1.16	0.202764		-1.50	0.008254	*
1418510_s_at	Fbxo8: F-box protein 8	NM_015791	-2.26	0.004510	-1.84	0.004291	*	-2.72	0.001064	*
1418532_at	Fzd2: frizzled homolog 2 (Drosophila)	BB371406	-1.73	0.010928	-2.34	0.003699	*	-2.45	0.003268	*
1418533_s_at	Fzd2: frizzled homolog 2 (Drosophila)	BB371406	-1.74	0.008244	-2.73	0.002491	*	-2.72	0.001879	*
1418534_at	Fzd2: frizzled homolog 2 (Drosophila)	BB371406	-1.76	0.009936	-2.05	0.005460	*	-2.72	0.002753	*
1418538_at	Kdelr3: KDEL (Lys-Asp-Glu-Leu) endoplasmic reticulum protein retention receptor 3	NM_134090	1.41	0.007439	1.12	0.251927		1.23	0.068284
1418571_at	Tnfrsf12a: tumor necrosis factor receptor superfamily, member 12a	NM_013749	1.46	0.004589	1.60	0.006257	*	1.80	0.000250	*
1418572_x_at	Tnfrsf12a: tumor necrosis factor receptor superfamily, member 12a	NM_013749	1.49	0.002948	1.60	0.005488	*	1.83	0.000069	*
1418607_at	Zkscan14: zinc finger with KRAB and SCAN domains 14	NM_023322	-2.15	0.027511	-3.80	0.013027	*	-3.12	0.016933	*
1418715_at	Pank1: pantothenate kinase 1	BC023496	1.74	0.042680	1.71	0.000937	*	1.56	0.000834	*
1418745_at	Omd: osteomodulin	NM_012050	-3.41	0.044843	-3.13	0.047885	*	-5.15	0.032859	*
1418758_a_at	Cyth3: cytohesin 3	NM_011182	-1.48	0.023764	-1.30	0.064136		-1.42	0.029391	*
1418760_at	Rdh11: retinol dehydrogenase 11	AB030503	1.63	0.000582	1.86	0.004059	*	1.95	0.006518	*
1418835_at	Phlda1: pleckstrin homology-like domain, family A, member 1	NM_009344	1.45	0.006783	2.50	0.000016	*	3.42	0.000137	*
1418840_at	Pdcd4: programmed cell death 4	NM_011050	-1.62	0.004000	-1.53	0.006081	*	-1.70	0.002528	*
1418843_at	Slc30a4: solute carrier family 30 (zinc transporter), member 4	NM_011774	-1.52	0.000326	1.02	0.821157		-1.25	0.003082
1418901_at	Cebpb: CCAAT/enhancer binding protein (C/EBP), beta	NM_009883	1.57	0.009285	1.32	0.057066		1.87	0.001349	*
1418942_at	Ift74: intraflagellar transport 74 homolog (Chlamydomonas)	NM_026319	-1.52	0.008506	-1.20	0.087331		-1.70	0.005495	*
1418960_at	Phf20l1: PHD finger protein 20-like 1	BF715219	1.66	0.028283	2.20	0.001642	*	1.69	0.039779	*
1418968_at	Rb1cc1: RB1-inducible coiled-coil 1	BE570980	-3.82	0.000263	-2.44	0.001412	*	-4.64	0.000824	*
1419030_at	Ero1l: ERO1-like (S. cerevisiae)	BM234652	1.57	0.014689	2.67	0.003240	*	1.92	0.067965
1419055_a_at	Ptpn21: protein tyrosine phosphatase, non-receptor type 21	AW987375	-1.58	0.001448	-1.42	0.018282		-1.37	0.005948	*
1419058_at	Polr1e: polymerase (RNA) I polypeptide E	NM_022811	1.41	0.002520	1.24	0.010507		1.30	0.015104
1419073_at	Tmeff2: transmembrane protein with EGF-like and two follistatin-like domains 2	NM_019790	-1.68	0.005443	-1.67	0.004480	*	-1.96	0.001998	*
1419155_a_at	Sox4: SRY-box containing gene 4	AI428101	-1.94	0.029852	-1.74	0.037092	*	-2.30	0.019106	*
1419156_at	Sox4: SRY-box containing gene 4	AI428101	-2.22	0.029717	-1.97	0.039252	*	-2.38	0.027139	*
1419164_at	Zfp260: zinc finger protein 260	D45210	-1.95	0.014615	-1.65	0.022208	*	-1.96	0.014640	*
1419165_at	Zfp260: zinc finger protein 260	D45210	-1.75	0.013360	-1.30	0.082992		-1.83	0.014011	*
1419198_at	Cbx8: chromobox homolog 8 (Drosophila Pc class)	AI428839	-1.48	0.032451	-2.19	0.005877	*	-1.99	0.005814	*
1419213_at	Nat6: N-acetyltransferase 6	NM_019750	-1.57	0.048877	-2.27	0.017348	*	-2.03	0.020586	*
1419223_a_at	Dtna: dystrobrevin alpha	AF143542	-2.19	0.014246	-2.45	0.009733	*	-3.19	0.008796	*
1419247_at	Rgs2: regulator of G-protein signaling 2	AF215668	1.54	0.014245	1.52	0.126672		-1.07	0.683542
1419248_at	Rgs2: regulator of G-protein signaling 2	AF215668	1.69	0.003144	1.99	0.033929	*	1.04	0.849605
1419253_at	Mthfd2: methylenetetrahydrofolate dehydrogenase (NAD+ dependent), methenyltetrahydrofolate cyclohydrolase	BG076333	1.63	0.001591	1.86	0.000311	*	1.58	0.005920	*
1419254_at	Mthfd2: methylenetetrahydrofolate dehydrogenase (NAD+ dependent), methenyltetrahydrofolate cyclohydrolase	BG076333	1.41	0.002064	1.53	0.003433	*	1.40	0.042569
1419263_a_at	Adrm1: adhesion regulating molecule 1	NM_019822	1.40	0.011363	1.12	0.201846		1.34	0.008988
1419267_at	Nfyb: nuclear transcription factor-Y beta	AV250496	1.53	0.007996	2.43	0.005169	*	1.60	0.005883	*
1419271_at	Pax6: paired box gene 6	BC011272	-1.58	0.017059	-1.37	0.047638		-1.98	0.009032	*
1419417_at	Vegfc: vascular endothelial growth factor C	NM_009506	-1.78	0.000980	-2.02	0.001617	*	-2.08	0.000520	*
1419431_at	Ereg: epiregulin	NM_007950	1.59	0.013385	3.81	0.003989	*	4.98	0.007224	*
1419450_at	Ormdl3: ORM1-like 3 (S. cerevisiae)	NM_025661	1.46	0.008660	1.27	0.015433		1.34	0.034806
1419513_a_at	Ect2: ect2 oncogene	NM_007900	-1.85	0.005700	-1.28	0.069228		-1.59	0.012058	*
1419522_at	Zmynd19: zinc finger, MYND domain containing 19	NM_026021	1.93	0.000166	1.33	0.027296		1.43	0.008441	*
1419548_at	Kpna1: karyopherin (importin) alpha 1	U20619	1.57	0.002788	1.78	0.000239	*	1.65	0.000671	*
1419636_at	4833420G17Rik: RIKEN cDNA 4833420G17 gene	BG067119	-2.66	0.006668	-1.91	0.017661	*	-3.22	0.008824	*
1419745_at	4933428G20Rik: RIKEN cDNA 4933428G20 gene	BE988299	-1.55	0.024576	-1.60	0.021548	*	-1.50	0.028052	*
1419816_s_at	Errfi1: ERBB receptor feedback inhibitor 1	AI788755	1.43	0.013860	2.18	0.000303	*	2.82	0.003084	*
1420011_s_at	Xbp1: X-box binding protein 1	C77390	1.71	0.003270	1.52	0.006164	*	2.05	0.000377	*
1420013_s_at	Lss: lanosterol synthase	C77434	1.38	0.013954	1.73	0.046237	*	1.68	0.003700	*
1420046_s_at	Maf1: MAF1 homolog (S. cerevisiae)	AU042856	-1.50	0.008189	-2.16	0.002895	*	-1.62	0.003993	*
1420056_s_at	Jmjd6: jumonji domain containing 6	C78652	1.57	0.018250	1.67	0.012115	*	1.84	0.006106	*
1420088_at	Nfkbia: nuclear factor of kappa light polypeptide gene enhancer in B-cells inhibitor, alpha	AI462015	-1.47	0.009198	-1.35	0.022080		-1.44	0.010058	*
1420380_at	Ccl2: chemokine (C-C motif) ligand 2	AF065933	1.68	0.000431	1.50	0.002491	*	1.67	0.006209	*
1420416_at	LOC100044161 /// Sema3a: hypothetical protein LOC100044161 /// sema domain, immunoglobulin domain (Ig), short basic domain, secreted, (semaphorin) 3A	NM_009152	-2.21	0.019418	-1.76	0.047659	*	-2.49	0.017319	*
1420441_at	Cenpc1: centromere protein C1	NM_007683	-1.67	0.005003	-1.16	0.101896		-1.46	0.006303	*
1420493_a_at	Pcyt2: phosphate cytidylyltransferase 2, ethanolamine	NM_024229	1.81	0.008982	1.48	0.003307	*	1.71	0.000266	*
1420498_a_at	Dab2: disabled homolog 2 (Drosophila)	NM_023118	-3.21	0.014025	-3.60	0.013370	*	-4.25	0.009152	*
1420509_at	Srfbp1: serum response factor binding protein 1	BB041813	1.71	0.002804	1.99	0.000044	*	1.95	0.001582	*
1420614_at	Dynlt3: dynein light chain Tctex-type 3	NM_025975	-1.51	0.020018	-1.13	0.263039		-1.48	0.003119	*
1420620_a_at	Rnf13: ring finger protein 13	NM_011883	-1.43	0.009342	1.06	0.670672		-1.53	0.003657	*
1420817_at	Ywhag: tyrosine 3-monooxygenase/tryptophan 5-monooxygenase activation protein, gamma polypeptide	NM_018871	1.36	0.002408	1.22	0.005960		1.36	0.070982
1420845_at	Mrps2: mitochondrial ribosomal protein S2	AV031454	1.68	0.004582	1.41	0.027292		1.46	0.015316	*
1420846_at	Mrps2: mitochondrial ribosomal protein S2	AV031454	1.42	0.006940	1.18	0.038628		1.30	0.014639
1420886_a_at	Xbp1: X-box binding protein 1	NM_013842	1.85	0.000103	1.56	0.024311	*	2.26	0.000304	*
1420890_at	Hccs: holocytochrome c synthetase	BB129992	1.36	0.004499	2.11	0.014503	*	1.62	0.038280	*
1420909_at	Vegfa: vascular endothelial growth factor A	NM_009505	2.14	0.049047	3.57	0.003003	*	3.60	0.001070	*
1420924_at	Timp2: tissue inhibitor of metalloproteinase 2	M93954	-1.45	0.029588	-1.25	0.146844		-1.29	0.117356
1420961_a_at	Ivns1abp: influenza virus NS1A binding protein	NM_028582	1.81	0.001512	2.42	0.001742	*	2.00	0.000457	*
1420965_a_at	Enc1: ectodermal-neural cortex 1	BM120053	1.55	0.045494	1.39	0.009759	*	1.76	0.000221	*
1420967_at	Slc25a15: solute carrier family 25 (mitochondrial carrier ornithine transporter), member 15	AW541300	1.69	0.000707	1.86	0.002680	*	1.84	0.000293	*
1420973_at	Arid5b /// LOC100044968: AT rich interactive domain 5B (MRF1-like) /// similar to modulator recognition factor 2	BB699910	-3.69	0.005984	-3.04	0.004269	*	-2.92	0.004779	*
1420991_at	Ankrd1: ankyrin repeat domain 1 (cardiac muscle)	AK009959	-1.35	0.019578	1.39	0.026300		1.08	0.531690
1421019_at	1700021F05Rik: RIKEN cDNA 1700021F05 gene	BC013506	1.49	0.002018	1.61	0.000026	*	1.38	0.006255	*
1421023_at	Pik3c2a: phosphatidylinositol 3-kinase, C2 domain containing, alpha polypeptide	NM_011083	-1.43	0.009875	1.10	0.237811		-1.28	0.029365
1421027_a_at	Mef2c: myocyte enhancer factor 2C	AI595932	-2.18	0.003926	-1.53	0.025472		-2.52	0.004307	*
1421033_a_at	Tcerg1: transcription elongation regulator 1 (CA150)	AW046403	1.35	0.001888	1.68	0.000782	*	1.35	0.029577
1421059_a_at	Alg2: asparagine-linked glycosylation 2 homolog (yeast, alpha-1,3-mannosyltransferase)	NM_019998	1.42	0.037338	1.21	0.004603		1.18	0.066143
1421064_at	Mpp5: membrane protein, palmitoylated 5 (MAGUK p55 subfamily member 5)	AW258373	-1.67	0.012115	-1.16	0.398740		-1.62	0.019709	*
1421077_at	Sertad3: SERTA domain containing 3	BM124141	-1.48	0.011358	-1.99	0.002370	*	-1.67	0.005056	*
1421089_a_at	2610028A01Rik: RIKEN cDNA 2610028A01 gene	NM_028228	1.91	0.003436	2.34	0.000431	*	2.10	0.049065	*
1421134_at	Areg: amphiregulin	NM_009704	6.46	0.018404	18.39	0.004443	*	32.85	0.001366	*
1421140_a_at	Foxp1: forkhead box P1	BG962849	-2.08	0.015154	-1.55	0.043686	*	-1.82	0.022584	*
1421141_a_at	Foxp1: forkhead box P1	BG962849	-2.00	0.003451	-1.54	0.018707	*	-1.93	0.004026	*
1421237_at	Tmpo: thymopoietin	NM_011605	-1.47	0.011266	1.04	0.741203		-1.42	0.010675	*
1421260_a_at	Srm: spermidine synthase	NM_009272	1.46	0.005004	1.26	0.047311		1.36	0.044322
1421265_a_at	Rbm38: RNA binding motif protein 38	NM_019547	1.86	0.000431	1.48	0.000029	*	1.62	0.003491	*
1421267_a_at	Cited2: Cbp/p300-interacting transactivator, with Glu/Asp-rich carboxy-terminal domain, 2	NM_010828	-2.27	0.001405	-2.10	0.000404	*	-1.68	0.002185	*
1421344_a_at	Jub: ajuba	NM_010590	-1.45	0.011583	-1.62	0.004939	*	-1.51	0.011521	*
1421784_a_at	Efna4: ephrin A4	NM_007910	-1.54	0.019365	-3.25	0.001149	*	-2.81	0.000860	*
1421821_at	Ldlr: low density lipoprotein receptor	AF425607	2.71	0.007455	2.83	0.011144	*	3.38	0.001319	*
1421849_at	Stag2: stromal antigen 2	NM_021465	-1.61	0.007379	1.06	0.528499		-1.38	0.023888
1421867_at	Nr3c1: nuclear receptor subfamily 3, group C, member 1	NM_008173	-1.46	0.000379	1.30	0.036812		-1.11	0.312405
1421891_at	St3gal2: ST3 beta-galactoside alpha-2,3-sialyltransferase 2	BB750118	-1.44	0.009117	-1.72	0.000338	*	-1.52	0.001514	*
1421892_at	St3gal2: ST3 beta-galactoside alpha-2,3-sialyltransferase 2	BB750118	-1.60	0.037350	-1.67	0.027393	*	-1.55	0.040437	*
1421945_a_at	Bxdc1: brix domain containing 1	NM_023323	1.76	0.007814	1.92	0.000303	*	1.72	0.011361	*
1421955_a_at	Nedd4: neural precursor cell expressed, developmentally down-regulated 4	NM_010890	-1.50	0.006531	-1.31	0.147726		-1.34	0.001048	*
1421971_a_at	Mrps34: mitochondrial ribosomal protein S34	NM_023260	1.54	0.005529	1.15	0.182332		1.36	0.047274
1421998_at	LOC100047963 /// Tor3a: similar to ADIR1 /// torsin family 3, member A	NM_023141	1.69	0.018177	2.08	0.002245	*	2.07	0.003973	*
1422147_a_at	Pla2g6: phospholipase A2, group VI	BC003487	-1.89	0.003203	-2.72	0.001270	*	-2.02	0.002328	*
1422286_a_at	Tgif1: TGFB-induced factor homeobox 1	NM_009372	-1.52	0.002657	-1.35	0.004647	*	-1.04	0.603823
1422450_at	Ctnnd1: catenin (cadherin associated protein), delta 1	NM_007615	-1.50	0.017498	-1.23	0.119705		-1.24	0.089076
1422484_at	Cycs: cytochrome c, somatic	NM_007808	1.46	0.020000	1.75	0.001631	*	1.47	0.067205
1422485_at	LOC100048076 /// Smad4: similar to MAD homolog 4 (Drosophila) /// MAD homolog 4 (Drosophila)	AK004804	-1.29	0.000812	-1.11	0.041983		-1.18	0.009520
1422488_at	Nxt1: NTF2-related export protein 1	NM_019761	1.39	0.002022	1.14	0.336951		1.22	0.024502
1422533_at	Cyp51: cytochrome P450, family 51	NM_020010	2.13	0.019981	2.83	0.001602	*	2.44	0.013132	*
1422557_s_at	Mt1: metallothionein 1	NM_013602	1.60	0.001058	1.25	0.010565		1.19	0.019931
1422561_at	Adamts5 /// LOC100048332: a disintegrin-like and metallopeptidase (reprolysin type) with thrombospondin type 1 motif, 5 (aggrecanase-2) /// similar to a disintegrin-like and metalloprotease (reprolysin type) with thrombospondin type 1 motif, 5 (aggrecanase-2)	BB658835	-3.42	0.007712	-3.93	0.007061	*	-4.17	0.008351	*
1422566_at	Tcfeb: transcription factor EB	NM_011549	2.16	0.002757	1.77	0.009201	*	2.27	0.000752	*
1422581_at	Pias1: protein inhibitor of activated STAT 1	NM_019663	-1.43	0.009519	-1.43	0.009257	*	-1.58	0.003331	*
1422612_at	Hk2: hexokinase 2	NM_013820	3.44	0.001631	3.85	0.000033	*	4.23	0.001156	*
1422629_s_at	Shroom3: shroom family member 3	NM_015756	-1.50	0.016225	-1.59	0.015405	*	-1.79	0.005034	*
1422748_at	Zeb2: zinc finger E-box binding homeobox 2	NM_015753	-1.99	0.019325	-1.30	0.163916		-1.26	0.181446
1422767_at	Bysl: bystin-like	BG079188	1.64	0.003029	1.43	0.009814	*	1.63	0.003067	*
1422814_at	Aspm: asp (abnormal spindle)-like, microcephaly associated (Drosophila)	NM_009791	-1.59	0.014277	1.08	0.558126		-1.19	0.149342
1422818_at	Nedd9: neural precursor cell expressed, developmentally down-regulated gene 9	NM_017464	-1.56	0.004728	-1.20	0.089159		-1.67	0.004601	*
1422844_a_at	Wdr77: WD repeat domain 77	NM_027432	1.34	0.000165	1.22	0.002881		1.31	0.029523
1422916_at	Fgf21: fibroblast growth factor 21	NM_020013	3.22	0.000302	4.96	0.000026	*	4.43	0.003976	*
1422948_s_at	Hist1h4a /// Hist1h4b /// Hist1h4c /// Hist1h4d /// Hist1h4f /// Hist1h4h /// Hist1h4i /// Hist1h4j /// Hist1h4k /// Hist1h4m /// Hist2h4 /// Hist4h4 /// LOC100041230: histone cluster 1, H4a /// histone cluster 1, H4b /// histone cluster 1, H4c /// histone cluster 1, H4d /// histone cluster 1, H4f /// histone cluster 1, H4h /// histone cluster 1, H4i /// histone cluster 1, H4j /// histone cluster…	NM_013550	-1.78	0.025139	-1.92	0.018318	*	-1.82	0.021881	*
1423044_at	Prosc: proline synthetase co-transcribed	AV072100	1.46	0.000627	1.55	0.000173	*	1.52	0.000215	*
1423047_at	Tollip: toll interacting protein	BB400304	1.35	0.002296	1.61	0.000010	*	1.61	0.001093	*
1423078_a_at	Sc4mol: sterol-C4-methyl oxidase-like	AK005441	3.03	0.008095	3.26	0.004441	*	3.01	0.004583	*
1423086_at	Npc1: Niemann Pick type C1	BB769209	1.42	0.010503	1.30	0.023167		1.46	0.005430	*
1423089_at	Tmod3: tropomodulin 3	AK017725	-1.55	0.018801	-1.19	0.409838		-1.49	0.008465	*
1423094_at	Crbn: cereblon	AV156594	-1.99	0.037822	-1.59	0.087676		-2.04	0.036417	*
1423095_s_at	Crbn: cereblon	AV156594	-2.13	0.001314	-1.54	0.008828	*	-2.15	0.001871	*
1423100_at	Fos: FBJ osteosarcoma oncogene	AV026617	1.43	0.011280	2.79	0.000301	*	3.58	0.000988	*
1423104_at	Irs1: insulin receptor substrate 1	BB345784	-2.62	0.015739	-2.50	0.023071	*	-2.92	0.014221	*
1423117_at	Pum1: pumilio 1 (Drosophila)	BB837171	-1.41	0.010882	-1.30	0.016640		-1.39	0.008238	*
1423142_a_at	Gtpbp4: GTP binding protein 4	AI987834	2.04	0.034354	2.39	0.000675	*	2.55	0.048343	*
1423144_at	Pik3ca: phosphatidylinositol 3-kinase, catalytic, alpha polypeptide	AI528567	-1.78	0.001180	1.10	0.315466		-1.36	0.011117
1423165_a_at	Mta2: metastasis-associated gene family, member 2	AV296905	1.45	0.002391	1.28	0.022353		1.36	0.004725	*
1423217_a_at	2510049I19Rik: RIKEN cDNA 2510049I19 gene	AV109006	-1.38	0.023095	-1.49	0.013381	*	-1.66	0.010534	*
1423233_at	Cebpd: CCAAT/enhancer binding protein (C/EBP), delta	BB831146	1.75	0.017188	1.36	0.070811		2.00	0.001244	*
1423267_s_at	Itga5: integrin alpha 5 (fibronectin receptor alpha)	BB493533	1.46	0.003174	1.35	0.035145		1.71	0.001005	*
1423306_at	2010002N04Rik: RIKEN cDNA 2010002N04 gene	BI963682	1.80	0.000277	1.86	0.000153	*	2.22	0.000016	*
1423311_s_at	Tpbg: trophoblast glycoprotein	BQ177165	-1.51	0.035153	-1.64	0.022628	*	-1.50	0.040041	*
1423383_a_at	Osbpl9: oxysterol binding protein-like 9	BB826372	-1.44	0.002145	-1.27	0.009152		-1.45	0.003033	*
1423399_a_at	Yaf2: YY1 associated factor 2	BG143658	1.45	0.001612	1.78	0.001517	*	1.48	0.000969	*
1423408_a_at	2500003M10Rik: RIKEN cDNA 2500003M10 gene	BE692070	1.30	0.002436	1.20	0.009938		1.23	0.009707
1423409_a_at	2500003M10Rik: RIKEN cDNA 2500003M10 gene	BE692070	1.35	0.000347	1.18	0.009852		1.22	0.011216
1423413_at	Ndrg1: N-myc downstream regulated gene 1	AI987929	-1.67	0.000248	-1.36	0.083761		-1.17	0.033989
1423453_at	Nol12: nucleolar protein 12	BI408798	1.34	0.005046	1.14	0.103168		1.26	0.012000
1423459_at	Cops2: COP9 (constitutive photomorphogenic) homolog, subunit 2 (Arabidopsis thaliana)	BE853265	-1.45	0.000604	-1.05	0.428838		-1.48	0.001096	*
1423460_at	Gigyf1: GRB10 interacting GYF protein 1	BI688428	-1.73	0.016435	-1.77	0.016564	*	-1.66	0.020306	*
1423505_at	Tagln: transgelin	BB114067	-1.61	0.018323	-1.27	0.180017		-1.64	0.015027	*
1423524_at	Mastl: microtubule associated serine/threonine kinase-like	BF021309	-2.03	0.006324	-1.48	0.015076	*	-2.16	0.001638	*
1423525_at	Mastl: microtubule associated serine/threonine kinase-like	BF021309	-1.57	0.016413	-1.35	0.052090		-1.65	0.011205	*
1423549_at	Slc1a4: solute carrier family 1 (glutamate/neutral amino acid transporter), member 4	BB277461	1.44	0.015508	1.55	0.008996	*	1.35	0.005625
1423551_at	Cdh13: cadherin 13	BB776961	-1.53	0.043773	-1.43	0.147305		-1.68	0.040456	*
1423565_at	Paics: phosphoribosylaminoimidazole carboxylase, phosphoribosylaminoribosylaminoimidazole, succinocarboxamide synthetase	BM207712	-1.37	0.002836	-1.02	0.744189		-1.30	0.003940
1423620_at	Cenpq: centromere protein Q	AI891882	-1.76	0.001983	-1.18	0.135970		-1.71	0.002829	*
1423642_at	Tubb2c: tubulin, beta 2c	BC005547	1.29	0.001764	1.11	0.192124		1.28	0.069240
1423659_a_at	Tbc1d17: TBC1 domain family, member 17	BC017607	-1.82	0.006383	-2.06	0.000676	*	-2.19	0.001909	*
1423661_s_at	Ctdsp2 /// ENSMUSG00000040540: CTD (carboxy-terminal domain, RNA polymerase II, polypeptide A) small phosphatase 2 /// predicted gene, ENSMUSG00000040540	BB294133	-1.72	0.002345	-1.89	0.000968	*	-1.59	0.003354	*
1423667_at	Mat2a: methionine adenosyltransferase II, alpha	BC003451	1.37	0.000839	1.48	0.016946	*	1.41	0.000633	*
1423672_at	Ttc30b: tetratricopeptide repeat domain 30B	BC026507	-1.94	0.007188	-2.48	0.001491	*	-2.37	0.001783	*
1423685_at	Aars: alanyl-tRNA synthetase	BC026611	1.43	0.009604	1.48	0.005125	*	1.52	0.018452	*
1423703_at	Ppan: peter pan homolog (Drosophila)	BC014688	1.68	0.009810	1.48	0.009967	*	1.81	0.000831	*
1423707_at	Tmem50b: transmembrane protein 50B	BC004841	1.60	0.004800	1.45	0.019351	*	1.41	0.001107	*
1423775_s_at	Prc1: protein regulator of cytokinesis 1	BC005475	-1.44	0.008303	1.15	0.084172		-1.23	0.115474
1423793_at	D2Ertd391e: DNA segment, Chr 2, ERATO Doi 391, expressed	BM231455	-1.97	0.002024	-1.94	0.001123	*	-2.09	0.000838	*
1423797_at	Aacs: acetoacetyl-CoA synthetase	BC026817	2.26	0.003686	1.95	0.016934	*	2.34	0.001264	*
1423803_s_at	Gltscr2: glioma tumor suppressor candidate region gene 2	BC017637	1.39	0.003565	1.22	0.004870		1.54	0.005505	*
1423804_a_at	Idi1: isopentenyl-diphosphate delta isomerase	BC004801	2.16	0.023285	2.68	0.000062	*	2.56	0.022293	*
1423813_at	Kif22: kinesin family member 22	BC003427	-1.46	0.002635	-1.58	0.003428	*	-1.45	0.009352	*
1423828_at	Fasn: fatty acid synthase	AF127033	2.08	0.024947	1.67	0.015478	*	2.19	0.008938	*
1423841_at	Bxdc2: brix domain containing 2	BC014832	1.91	0.004175	2.36	0.000069	*	2.15	0.033618	*
1423847_at	Ncapd2: non-SMC condensin I complex, subunit D2	BC025460	-1.34	0.001773	-1.35	0.001625	*	-1.29	0.016174
1423848_at	Mphosph6: M phase phosphoprotein 6	BC008161	1.56	0.002308	1.65	0.000114	*	1.37	0.002480	*
1423863_at	Abcf2: ATP-binding cassette, sub-family F (GCN20), member 2	BC003300	1.42	0.007248	1.58	0.001498	*	1.33	0.017314
1423883_at	Acsl1: acyl-CoA synthetase long-chain family member 1	BC006692	1.90	0.000001	2.11	0.007800	*	2.03	0.000003	*
1423884_at	Cirh1a: cirrhosis, autosomal recessive 1A (human)	BC027399	1.46	0.002245	1.49	0.000060	*	1.54	0.000544	*
1423895_a_at	Cugbp2: CUG triplet repeat, RNA binding protein 2	BB644164	-1.49	0.015591	-1.28	0.073185		-1.50	0.014948	*
1423904_a_at	Pvr: poliovirus receptor	BB049138	1.38	0.011468	1.80	0.009981	*	2.25	0.008820	*
1423905_at	Pvr: poliovirus receptor	BB049138	1.58	0.014075	1.91	0.014094	*	2.26	0.000298	*
1423957_at	Aen: apoptosis enhancing nuclease	BI440638	3.44	0.000118	4.28	0.000021	*	3.93	0.000039	*
1423958_a_at	Ttc33: tetratricopeptide repeat domain 33	BC017533	-1.83	0.000051	-1.70	0.000051	*	-2.03	0.000011	*
1423966_at	Cd99l2: CD99 antigen-like 2	BB038546	-1.36	0.003386	-1.73	0.002359	*	-1.29	0.009423
1423974_at	Numa1: nuclear mitotic apparatus protein 1	BC006631	-1.41	0.011218	-1.57	0.004742	*	-1.49	0.018589	*
1423975_s_at	Numa1: nuclear mitotic apparatus protein 1	BC006631	-1.58	0.006636	-1.89	0.003615	*	-1.65	0.005035	*
1424001_at	Mki67ip: Mki67 (FHA domain) interacting nucleolar phosphoprotein	AY030275	1.35	0.003726	1.34	0.003812	*	1.36	0.003190	*
1424005_at	B230219D22Rik: RIKEN cDNA B230219D22 gene	BC006718	-1.40	0.001796	1.11	0.138491		-1.31	0.004403
1424008_a_at	Rbpms2: RNA binding protein with multiple splicing 2	BC021788	1.39	0.016548	1.21	0.004388		1.48	0.003271	*
1424019_at	Nop2: NOP2 nucleolar protein homolog (yeast)	BC007151	1.50	0.005082	1.42	0.009660	*	1.77	0.000556	*
1424022_at	Osgin1: oxidative stress induced growth inhibitor 1	BC022135	2.25	0.000124	1.82	0.001386	*	2.15	0.003237	*
1424029_at	Tspyl4: TSPY-like 4	BC017540	1.48	0.001601	1.76	0.003177	*	1.56	0.000460	*
1424033_at	Sfrs7: splicing factor, arginine/serine-rich 7	BC014857	1.87	0.004740	2.30	0.000072	*	2.10	0.001164	*
1424048_a_at	Cyb5r1: cytochrome b5 reductase 1	BC024618	1.37	0.000640	1.57	0.002370	*	1.35	0.036306
1424057_at	Gdap2: ganglioside-induced differentiation-associated-protein 2	BC025070	1.44	0.025262	1.42	0.001708	*	1.35	0.004730	*
1424104_at	Syf2: SYF2 homolog, RNA splicing factor (S. cerevisiae)	AY033432	-1.36	0.005841	-1.14	0.075004		-1.20	0.114242
1424107_at	Kif18a: kinesin family member 18A	BC016095	-1.91	0.003709	-1.44	0.020794		-1.60	0.013200
1424159_at	Fam134c: family with sequence similarity 134, member C	BC016089	-1.80	0.011268	-1.61	0.014787	*	-1.45	0.024221	*
1424170_at	Phf5a: PHD finger protein 5A	BC025161	1.56	0.000520	1.40	0.000013	*	1.38	0.003936	*
1424187_at	Ccdc80: coiled-coil domain containing 80	BG074158	-1.71	0.014936	-1.70	0.012140	*	-1.73	0.012442	*
1424193_at	Pwp2: PWP2 periodic tryptophan protein homolog (yeast)	AB041855	1.68	0.005577	1.65	0.000108	*	1.95	0.002468	*
1424211_at	Slc25a33: solute carrier family 25, member 33	BC011293	2.17	0.009579	1.93	0.005987	*	2.18	0.002397	*
1424238_at	Sirt7: sirtuin 7 (silent mating type information regulation 2, homolog) 7 (S. cerevisiae)	BC026403	1.72	0.003689	1.45	0.000849	*	1.80	0.000095	*
1424243_at	Rwdd4a: RWD domain containing 4A	AK005797	1.53	0.008497	2.07	0.001233	*	1.63	0.014246	*
1424258_at	Polr2d: polymerase (RNA) II (DNA directed) polypeptide D	BC004810	1.37	0.002833	1.19	0.002652		1.19	0.076845
1424289_at	Osgin2: oxidative stress induced growth inhibitor family member 2	BB817847	2.52	0.002718	4.29	0.006232	*	3.03	0.022938	*
1424296_at	Gclc: glutamate-cysteine ligase, catalytic subunit	BC019374	1.60	0.001980	1.47	0.023863	*	1.37	0.002889	*
1424308_at	Slc24a3: solute carrier family 24 (sodium/potassium/calcium exchanger), member 3	BC017615	-1.77	0.045902	-1.54	0.082348		-1.96	0.034391	*
1424347_at	Ppp6c: protein phosphatase 6, catalytic subunit	BG065679	1.46	0.011288	1.90	0.000237	*	1.57	0.000590	*
1424360_at	BC019943: cDNA sequence BC019943	BB467190	1.45	0.008521	1.27	0.070184		1.51	0.006805	*
1424399_at	Uck1: uridine-cytidine kinase 1	BC025146	1.40	0.003054	1.23	0.043560		1.36	0.003813	*
1424428_at	Ino80e: INO80 complex subunit E	BG065288	1.32	0.002759	1.26	0.005370		1.33	0.006115
1424469_a_at	Cpsf4: cleavage and polyadenylation specific factor 4	BC025045	1.41	0.000106	1.13	0.069305		1.22	0.001772
1424507_at	Rin1: Ras and Rab interactor 1	BC011277	1.54	0.004226	1.52	0.004534	*	1.88	0.005499	*
1424515_at	B230354K17Rik: RIKEN cDNA B230354K17 gene	BB440272	-1.89	0.015536	-1.43	0.070284		-1.74	0.020417	*
1424516_at	B230354K17Rik: RIKEN cDNA B230354K17 gene	BB440272	-1.68	0.027825	-1.07	0.664040		-1.50	0.047699	*
1424520_at	2010305A19Rik: RIKEN cDNA 2010305A19 gene	BC012391	1.56	0.003869	1.43	0.040055		1.41	0.005484	*
1424522_at	Heatr1: HEAT repeat containing 1	BC019693	1.54	0.011412	1.73	0.000658	*	1.75	0.012142	*
1424614_at	Frag1: FGF receptor activating protein 1	BG063931	-1.57	0.001937	-1.86	0.004543	*	-1.59	0.002883	*
1424717_at	Mis12: MIS12 homolog (yeast)	BC026790	1.44	0.008417	1.87	0.000309	*	1.50	0.022617	*
1424724_a_at	D16Ertd472e: DNA segment, Chr 16, ERATO Doi 472, expressed	BC019957	1.44	0.000851	1.75	0.005590	*	1.49	0.044448	*
1424745_at	Agxt2l2: alanine-glyoxylate aminotransferase 2-like 2	BC024461	-1.46	0.000470	-1.15	0.067768		-1.39	0.001372	*
1424768_at	Cald1: caldesmon 1	BI248947	-1.51	0.016100	-1.27	0.117024		-1.43	0.021467	*
1424770_at	Cald1: caldesmon 1	BI248947	-1.54	0.000323	-1.13	0.043101		-1.31	0.004243
1424782_at	Tmem77: transmembrane protein 77	BC024458	-1.52	0.016973	-1.27	0.098009		-1.47	0.023461
1424786_s_at	Wdr45: WD repeat domain 45	BC011479	-1.40	0.004867	-2.13	0.000554	*	-1.64	0.001061	*
1424875_at	Spg20: spastic paraplegia 20, spartin (Troyer syndrome) homolog (human)	BB040507	-1.36	0.000048	-1.39	0.002282	*	-1.35	0.000494	*
1424876_s_at	Spg20: spastic paraplegia 20, spartin (Troyer syndrome) homolog (human)	BB040507	-1.42	0.000377	-1.45	0.001509	*	-1.54	0.000193	*
1424883_s_at	Sfrs7: splicing factor, arginine/serine-rich 7	BC027391	1.73	0.000012	1.89	0.000003	*	1.79	0.000096	*
1424895_at	Gpsm2: G-protein signalling modulator 2 (AGS3-like, C. elegans)	BC021308	-1.55	0.001639	-1.27	0.014273		-1.47	0.001788	*
1424915_s_at	2310044G17Rik: RIKEN cDNA 2310044G17 gene	AK009800	1.55	0.000159	1.71	0.008898	*	1.57	0.000605	*
1424917_a_at	Wipi1: WD repeat domain, phosphoinositide interacting 1	BC025560	-2.10	0.021307	-1.86	0.025012		-1.78	0.033673
1424929_a_at	Trim26: tripartite motif-containing 26	AF230395	1.61	0.002512	1.56	0.000327	*	1.59	0.018944	*
1424940_s_at	BC022687: cDNA sequence BC022687	BC022687	1.55	0.029030	1.25	0.076406		1.71	0.006950	*
1424942_a_at	Myc: myelocytomatosis oncogene	BC006728	1.57	0.004404	2.57	0.001522	*	3.41	0.001457	*
1424987_at	5430435G22Rik: RIKEN cDNA 5430435G22 gene	BB128517	-2.08	0.003923	-2.28	0.002699	*	-3.36	0.000824	*
1424990_at	Orai1: ORAI calcium release-activated calcium modulator 1	BQ173909	1.53	0.032594	1.03	0.824246		1.46	0.009450	*
1425059_at	Prmt6: protein arginine N-methyltransferase 6	BC022899	2.18	0.000874	2.18	0.000020	*	2.69	0.000335	*
1425139_at	Sesn2: sestrin 2	AV308638	1.45	0.013890	1.15	0.294564		1.58	0.000654	*
1425166_at	Rbl1: retinoblastoma-like 1 (p107)	U27178	1.36	0.001521	1.58	0.043302	*	1.32	0.004370
1425173_s_at	Golph3l: golgi phosphoprotein 3-like	BC027194	-1.65	0.000005	-1.69	0.000098	*	-1.80	0.000003	*
1425280_at	Leng1: leukocyte receptor cluster (LRC) member 1	BC023108	1.56	0.009232	1.56	0.000018	*	1.52	0.000201	*
1425281_a_at	Tsc22d3: TSC22 domain family, member 3	AF201289	1.55	0.016673	1.66	0.009245	*	1.73	0.003633	*
1425333_at	Rab43: RAB43, member RAS oncogene family	BC010248	1.49	0.001432	1.46	0.020383	*	1.69	0.002132	*
1425480_at	Cnot6l: CCR4-NOT transcription complex, subunit 6-like	BC018506	-1.64	0.028417	-1.14	0.476053		-1.55	0.035656	*
1425508_s_at	Arfrp1: ADP-ribosylation factor related protein 1	BG695431	1.39	0.000670	1.34	0.019094	*	1.45	0.011266	*
1425526_a_at	Prrx1: paired related homeobox 1	L06502	-1.63	0.008854	-1.34	0.165269		-1.70	0.008010	*
1425580_a_at	Pik3c3: phosphoinositide-3-kinase, class 3	BC024675	-1.94	0.001830	-2.09	0.001190	*	-2.22	0.000565	*
1425621_at	Trim35: tripartite motif-containing 35	AB060155	1.63	0.010416	1.20	0.180050		1.41	0.117913
1425632_a_at	Pqlc2: PQ loop repeat containing 2	BC019216	2.31	0.001027	1.40	0.029326		2.12	0.001076	*
1425676_a_at	Elovl1: elongation of very long chain fatty acids (FEN1/Elo2, SUR4/Elo3, yeast)-like 1	BC006735	1.65	0.003405	1.24	0.048107		1.58	0.000596	*
1425684_at	2310005E10Rik: RIKEN cDNA 2310005E10 gene	BB493454	-1.83	0.002155	-2.18	0.000476	*	-2.25	0.003565	*
1425732_a_at	Mxi1: Max interacting protein 1	D31824	-3.75	0.000432	-2.42	0.001120	*	-3.89	0.000283	*
1425753_a_at	Ung: uracil DNA glycosylase	BC004037	1.57	0.000671	1.31	0.010351		1.36	0.004210	*
1425815_a_at	Hmmr: hyaluronan mediated motility receptor (RHAMM)	BC021427	-1.58	0.015959	-1.06	0.587806		-1.18	0.254473
1425820_x_at	Gpatch4: G patch domain containing 4	BC019490	1.50	0.000775	1.69	0.001781	*	1.63	0.017672	*
1425837_a_at	Ccrn4l /// LOC100047134: CCR4 carbon catabolite repression 4-like (S. cerevisiae) /// similar to carbon catabolite repression 4 protein homolog	AF199491	1.67	0.001044	1.96	0.000013	*	2.19	0.003324	*
1425855_a_at	Crk: v-crk sarcoma virus CT10 oncogene homolog (avian)	AF239673	1.32	0.006335	1.26	0.054597		1.35	0.056552
1425895_a_at	Id1: inhibitor of DNA binding 1	U43884	1.71	0.000618	1.40	0.037099		2.01	0.000146	*
1425921_a_at	1810055G02Rik: RIKEN cDNA 1810055G02 gene	BC019471	1.40	0.001183	1.11	0.203631		1.37	0.003167	*
1425930_a_at	Mlx: MAX-like protein X	AF213670	1.60	0.039928	1.37	0.017815		1.44	0.048921
1425981_a_at	Rbl2: retinoblastoma-like 2	U47333	-1.81	0.003090	-1.37	0.016110		-1.52	0.009513	*
1425993_a_at	Hsph1: heat shock 105kDa/110kDa protein 1	D67017	1.38	0.006732	1.60	0.000323	*	1.43	0.002883	*
1426002_a_at	Cdc7: cell division cycle 7 (S. cerevisiae)	AB018574	1.49	0.004231	1.70	0.003921	*	1.36	0.004435	*
1426065_a_at	Trib3: tribbles homolog 3 (Drosophila)	BC012955	1.80	0.003296	1.66	0.007148	*	1.91	0.002249	*
1426083_a_at	Btg1 /// LOC100047353: B-cell translocation gene 1, anti-proliferative /// similar to myocardial vascular inhibition factor	L16846	-1.46	0.006728	-1.51	0.000115	*	-1.26	0.025502
1426124_a_at	Clk1: CDC-like kinase 1	U21209	-1.60	0.011206	-1.58	0.016106	*	-1.96	0.003420	*
1426220_at	4930471M23Rik: RIKEN cDNA 4930471M23 gene	BC019457	1.84	0.010043	1.43	0.035155		1.71	0.009132	*
1426221_at	Vwa5a: von Willebrand factor A domain containing 5A	BC004727	-1.43	0.017648	-1.40	0.016830	*	-1.52	0.010125	*
1426368_at	LOC100044115 /// Rin2: similar to Ras and Rab interactor 2 /// Ras and Rab interactor 2	AK014548	-2.52	0.015348	-1.89	0.034571	*	-2.54	0.015490	*
1426381_at	Pprc1: peroxisome proliferative activated receptor, gamma, coactivator-related 1	BM199989	1.74	0.002572	1.73	0.000051	*	2.21	0.010248	*
1426395_s_at	Eif3j: eukaryotic translation initiation factor 3, subunit J	BB379268	1.54	0.002635	1.99	0.000061	*	1.67	0.010606	*
1426426_at	Mak16: MAK16 homolog (S. cerevisiae)	AV111031	1.69	0.002445	2.20	0.000026	*	1.92	0.000002	*
1426447_at	Nup35: nucleoporin 35	AK009187	1.49	0.020520	1.21	0.115494		1.20	0.176977
1426477_at	Rasa1: RAS p21 protein activator 1	AA124924	-1.42	0.008467	-1.07	0.505963		-1.23	0.056812
1426489_s_at	Bfar: bifunctional apoptosis regulator	AK013874	-1.75	0.003617	-1.07	0.415696		-1.35	0.065023
1426523_a_at	Gnpda2: glucosamine-6-phosphate deaminase 2	AK014950	-1.58	0.021956	-1.41	0.033687		-1.99	0.006013	*
1426533_at	Nol5a: nucleolar protein 5A	BF660256	1.55	0.001573	1.45	0.004175	*	1.30	0.031178
1426546_at	Tesk2: testis-specific kinase 2	BQ179435	-1.39	0.013543	-1.86	0.000066	*	-1.75	0.000198	*
1426614_at	Prkcbp1: protein kinase C binding protein 1	BB523906	-1.56	0.023363	-1.40	0.082039		-1.67	0.015298	*
1426624_a_at	Ypel3: yippee-like 3 (Drosophila)	BI660196	-1.81	0.003816	-2.44	0.002119	*	-1.92	0.002018	*
1426723_at	Wdr48: WD repeat domain 48	BE570732	-1.53	0.001538	-1.24	0.008080		-1.44	0.000732	*
1426806_at	Obfc2a: oligonucleotide/oligosaccharide-binding fold containing 2A	AV313559	1.76	0.034494	1.97	0.019090	*	1.94	0.019712	*
1426810_at	Jmjd1a: jumonji domain containing 1A	BC026605	-1.72	0.000623	-1.38	0.001065	*	-1.43	0.000427	*
1426834_s_at	D930015E06Rik: RIKEN cDNA D930015E06 gene	BM234701	-1.44	0.002011	-1.63	0.001451	*	-1.39	0.005067	*
1426836_s_at	Metap1: methionyl aminopeptidase 1	BG064851	1.44	0.000682	1.64	0.000188	*	1.53	0.000055	*
1426837_at	Metap1: methionyl aminopeptidase 1	BG064851	1.37	0.003963	1.30	0.054599		1.20	0.051173
1426862_at	Aftph: aftiphilin	BC004630	-1.55	0.011598	1.03	0.854675		-1.17	0.048271
1426875_s_at	Srxn1: sulfiredoxin 1 homolog (S. cerevisiae)	BM210600	2.02	0.004268	1.70	0.005640	*	1.95	0.000652	*
1426880_at	Etl4: enhancer trap locus 4	BM250266	-1.88	0.022838	-1.66	0.036717	*	-1.79	0.028700	*
1426884_at	Rmnd5a: required for meiotic nuclear division 5 homolog A (S. cerevisiae)	BG795169	-1.50	0.006455	-1.04	0.657648		-1.35	0.023672
1426900_at	Jmjd1c: jumonji domain containing 1C	AV293164	-1.70	0.024577	-1.18	0.282121		-1.35	0.131102
1426913_at	Lss: lanosterol synthase	AK014742	1.93	0.016235	2.68	0.001655	*	2.42	0.005008	*
1426934_at	Nhsl1: NHS-like 1	BC013565	-1.72	0.001464	-1.42	0.006869	*	-1.64	0.001418	*
1426942_at	Aim1: absent in melanoma 1	BM233292	-1.56	0.009142	-1.43	0.017273	*	-1.56	0.007025	*
1426951_at	Crim1: cysteine rich transmembrane BMP regulator 1 (chordin like)	AK018666	-2.39	0.001521	-2.04	0.002908	*	-2.65	0.001864	*
1426969_at	Trim23: tripartite motif-containing 23	BM232436	-1.75	0.001996	-1.17	0.183031		-1.70	0.002465	*
1426987_at	5430417L22Rik: RIKEN cDNA 5430417L22 gene	BB028755	1.68	0.000466	1.40	0.085263		1.75	0.000366	*
1427043_s_at	Enox2: ecto-NOX disulfide-thiol exchanger 2	BC026450	-1.50	0.037923	-1.38	0.065177		-1.51	0.039413	*
1427070_at	Snx21: sorting nexin family member 21	BF459077	-1.71	0.021208	-2.20	0.014017	*	-1.82	0.019964	*
1427074_at	Pcmtd2: protein-L-isoaspartate (D-aspartate) O-methyltransferase domain containing 2	BM117243	-2.90	0.004766	-2.01	0.007009	*	-2.77	0.004866	*
1427075_s_at	Pcmtd2: protein-L-isoaspartate (D-aspartate) O-methyltransferase domain containing 2	BM117243	-2.23	0.020204	-2.16	0.024137	*	-2.48	0.019677	*
1427126_at	Hspa1b: heat shock protein 1B	M12573	-1.95	0.001676	-2.27	0.002821	*	-2.49	0.000583	*
1427127_x_at	Hspa1b: heat shock protein 1B	M12573	-1.68	0.039029	-2.00	0.024139	*	-2.17	0.014310	*
1427192_a_at	Brd8: bromodomain containing 8	BM219644	-1.76	0.004023	-1.46	0.015555	*	-1.88	0.005520	*
1427194_a_at	Ercc8: excision repaiross-complementing rodent repair deficiency, complementation group 8	AK010576	1.88	0.000014	1.90	0.000177	*	1.98	0.000130	*
1427202_at	4833442J19Rik: RIKEN cDNA 4833442J19 gene	AV002340	-3.59	0.007539	-3.87	0.007141	*	-4.65	0.006289	*
1427225_at	Epn2: epsin 2	AF057286	1.47	0.010990	1.63	0.000016	*	1.61	0.004865	*
1427229_at	Hmgcr: 3-hydroxy-3-methylglutaryl-Coenzyme A reductase	BB123978	3.13	0.014123	3.16	0.001860	*	3.58	0.005263	*
1427233_at	Tshz1: teashirt zinc finger family member 1	AV291373	-2.09	0.016320	-1.76	0.028712	*	-1.87	0.027562	*
1427235_at	Utx: ubiquitously transcribed tetratricopeptide repeat gene, X chromosome	BG076105	-1.74	0.020350	-1.32	0.112022		-1.62	0.007154	*
1427267_at	Tnrc18: trinucleotide repeat containing 18	BC025631	-1.89	0.027317	-2.10	0.017901	*	-1.60	0.045637	*
1427270_a_at	Bsdc1: BSD domain containing 1	BF729638	-2.75	0.000001	-2.20	0.000010	*	-2.29	0.000379	*
1427334_s_at	2810474O19Rik: RIKEN cDNA 2810474O19 gene	BE196832	-1.69	0.012575	1.03	0.839104		-1.32	0.037440
1427361_at	Hoxc6: homeo box C6	BB440143	-2.14	0.006746	-2.04	0.013052	*	-2.26	0.006717	*
1427476_a_at	Trim32: tripartite motif-containing 32	AF230385	1.33	0.002698	1.48	0.001846	*	1.59	0.029672	*
1427504_s_at	Sfrs2: splicing factor, arginine/serine-rich 2 (SC-35)	AF250133	1.50	0.008581	1.50	0.003000	*	1.50	0.009120	*
1427588_a_at	Dtna: dystrobrevin alpha	X95226	-1.76	0.009578	-1.53	0.030458	*	-1.89	0.007390	*
1427672_a_at	Utx: ubiquitously transcribed tetratricopeptide repeat gene, X chromosome	AJ002730	-1.64	0.000273	-1.47	0.001978	*	-1.73	0.000596	*
1427707_a_at	Stil: Scl/Tal1 interrupting locus	BC004585	-1.43	0.009279	-1.18	0.011590		-1.28	0.002289
1427742_a_at	Klf6: Kruppel-like factor 6	AF072403	-1.85	0.039094	1.08	0.814716		1.05	0.796355
1427831_s_at	Zfp260: zinc finger protein 260	L36316	-2.03	0.000877	-1.44	0.093571		-2.09	0.000638	*
1427844_a_at	Cebpb: CCAAT/enhancer binding protein (C/EBP), beta	AB012278	1.74	0.018553	1.13	0.445063		1.80	0.005586	*
1427879_at	1810031K17Rik: RIKEN cDNA 1810031K17 gene	AK007667	-1.54	0.007961	-1.61	0.005743	*	-1.36	0.030064
1427929_a_at	Pdxk: pyridoxal (pyridoxine, vitamin B6) kinase	BG063905	1.60	0.005594	1.43	0.005959	*	1.49	0.000794	*
1427932_s_at	1200003I10Rik /// 1200015M12Rik /// 1200016E24Rik /// A130040M12Rik /// E430024C06Rik: RIKEN cDNA 1200003I10 gene /// RIKEN cDNA 1200015M12 gene /// RIKEN cDNA 1200016E24 gene /// RIKEN cDNA A130040M12 gene /// RIKEN cDNA E430024C06 gene	BI076834	-1.54	0.025689	-1.28	0.201891		-1.30	0.091760
1427955_a_at	Deb1: differentially expressed in B16F10 1	AK003863	1.45	0.008922	1.34	0.037040		1.25	0.084094
1427997_at	1110007M04Rik: RIKEN cDNA 1110007M04 gene	BG064890	2.89	0.005111	3.28	0.001610	*	3.04	0.000300	*
1428045_a_at	Elf2: E74-like factor 2	BC027739	-1.48	0.013335	-1.33	0.135636		-1.16	0.281397
1428069_at	Cdca7: cell division cycle associated 7	AK011289	1.39	0.002221	1.20	0.019105		1.31	0.019812
1428074_at	Tmem158: transmembrane protein 158	BE981853	1.68	0.002445	1.70	0.000723	*	1.80	0.000566	*
1428080_at	Pgam5: phosphoglycerate mutase family member 5	BC021317	1.55	0.000779	1.28	0.011356		1.39	0.002786	*
1428124_at	Gtf2e1: general transcription factor II E, polypeptide 1 (alpha subunit)	AK011543	1.67	0.000510	1.60	0.001653	*	1.54	0.001559	*
1428142_at	Etv5: ets variant gene 5	AK003461	1.95	0.007972	2.50	0.003344	*	3.36	0.003423	*
1428186_at	Kctd6: potassium channel tetramerisation domain containing 6	AK017384	1.60	0.002731	1.67	0.000174	*	1.61	0.056797
1428218_a_at	1600012H06Rik: RIKEN cDNA 1600012H06 gene	AK017276	-1.52	0.000558	-1.64	0.000058	*	-1.56	0.000319	*
1428219_at	Rybp: RING1 and YY1 binding protein	AK010548	1.59	0.005820	2.31	0.000227	*	2.07	0.002221	*
1428223_at	Mfsd2: major facilitator superfamily domain containing 2	AK006096	1.81	0.002152	1.64	0.002415		2.00	0.005289	*
1428226_at	Ngdn: neuroguidin, EIF4E binding protein	AK005098	1.32	0.002692	1.21	0.016860		1.26	0.040114
1428264_at	Snrnp40: small nuclear ribonucleoprotein 40 (U5)	AK002371	1.47	0.004973	1.29	0.000991	*	1.28	0.029211
1428265_at	Ppp2r1b: protein phosphatase 2 (formerly 2A), regulatory subunit A (PR 65), beta isoform	AK010754	1.45	0.000549	1.42	0.001447	*	1.44	0.000467	*
1428267_at	Dhx40: DEAH (Asp-Glu-Ala-His) box polypeptide 40	AK010512	-1.81	0.009482	-1.28	0.091865		-1.55	0.026297	*
1428306_at	Ddit4: DNA-damage-inducible transcript 4	AK017926	1.73	0.000305	1.98	0.000641	*	2.04	0.000029	*
1428307_at	Zdhhc13: zinc finger, DHHC domain containing 13	AK010382	1.62	0.002123	2.11	0.000040	*	1.81	0.002866	*
1428332_at	Pik3ip1: phosphoinositide-3-kinase interacting protein 1	AW556858	-8.07	0.008218	-8.61	0.008119	*	-8.73	0.008019	*
1428342_at	Rcor3: REST corepressor 3	BB667699	1.49	0.009510	1.83	0.000004	*	1.56	0.000628	*
1428383_a_at	2310021P13Rik: RIKEN cDNA 2310021P13 gene	BC026504	1.41	0.011472	1.60	0.004482	*	1.81	0.072327
1428389_s_at	Wdr43: WD repeat domain 43	AK012043	1.47	0.024729	2.32	0.002108	*	2.03	0.013008	*
1428393_at	Nrn1: neuritin 1	AK003046	-1.34	0.005026	-1.23	0.024183		-1.30	0.007929
1428416_at	Fam164a: family with sequence similarity 164, member A	BE198251	-1.93	0.000097	-1.51	0.000451	*	-2.37	0.000087	*
1428417_at	Fam164a: family with sequence similarity 164, member A	BE198251	-2.29	0.000273	-2.28	0.000036	*	-2.87	0.000019	*
1428418_s_at	Fam164a: family with sequence similarity 164, member A	BE198251	-1.92	0.000013	-2.40	0.000011	*	-2.79	0.000015	*
1428426_s_at	Tgfbrap1: transforming growth factor, beta receptor associated protein 1	AK014063	1.52	0.002955	1.65	0.014319	*	1.57	0.000801	*
1428432_at	Zcchc24: zinc finger, CCHC domain containing 24	BB813478	-1.44	0.014665	-1.54	0.001306	*	-1.73	0.001483	*
1428451_at	Lrrc47: leucine rich repeat containing 47	AK013512	1.41	0.001310	1.27	0.002561		1.38	0.009507	*
1428457_at	Ttpal: tocopherol (alpha) transfer protein-like	AK014262	1.76	0.005485	1.54	0.007139	*	1.74	0.002639	*
1428468_at	3110043O21Rik: RIKEN cDNA 3110043O21 gene	AK014175	1.56	0.000061	2.01	0.000515	*	1.90	0.022117	*
1428484_at	Osbpl3: oxysterol binding protein-like 3	AK004768	-1.42	0.002099	-1.15	0.038732		-1.25	0.007430
1428487_s_at	Coq10b: coenzyme Q10 homolog B (S. cerevisiae)	AK002294	1.99	0.000120	2.24	0.000420	*	2.17	0.001956	*
1428503_a_at	Nkiras1: NFKB inhibitor interacting Ras-like protein 1	AK010285	1.61	0.037189	1.64	0.025970	*	1.50	0.057991
1428542_at	Eif1ad: eukaryotic translation initiation factor 1A domain containing	AK008070	1.46	0.008151	1.28	0.011152		1.36	0.003271	*
1428560_at	Xpo5: exportin 5	AK012248	1.76	0.002716	1.91	0.000004	*	1.88	0.000777	*
1428572_at	Basp1 /// LOC100045716: brain abundant, membrane attached signal protein 1 /// similar to 22 kDa neuronal tissue-enriched acidic protein	AK011545	-1.49	0.005182	-1.05	0.495704		-1.38	0.008349	*
1428588_a_at	Mrpl41: mitochondrial ribosomal protein L41	BF134369	1.64	0.027058	1.42	0.016636		1.60	0.018456	*
1428589_at	Mrpl41: mitochondrial ribosomal protein L41	BF134369	1.96	0.020337	1.62	0.005466	*	1.79	0.010388	*
1428651_at	Klhl24: kelch-like 24 (Drosophila)	AK004187	-7.21	0.001492	-6.62	0.001117	*	-7.09	0.001471	*
1428660_s_at	LOC100047963 /// Tor3a: similar to ADIR1 /// torsin family 3, member A	AK009693	1.78	0.000273	1.48	0.000514	*	1.76	0.000024	*
1428688_at	Pdcd11: programmed cell death 11	AK003899	1.40	0.006235	1.37	0.006564	*	1.45	0.003811	*
1428723_at	2310047M10Rik: RIKEN cDNA 2310047M10 gene	AK009886	1.49	0.009150	1.04	0.744833		1.78	0.017711	*
1428731_at	Usp54: ubiquitin specific peptidase 54	AK019588	-1.38	0.001302	-1.19	0.021359		-1.17	0.039618
1428788_at	Pgp: phosphoglycolate phosphatase	W59405	1.90	0.012487	1.49	0.001524	*	1.68	0.000209	*
1428791_at	Ube2h: ubiquitin-conjugating enzyme E2H	BB183512	-1.60	0.009042	-1.26	0.039415		-1.57	0.008058	*
1428800_a_at	Pus7l: pseudouridylate synthase 7 homolog (S. cerevisiae)-like	AK019372	3.09	0.000310	3.08	0.000960	*	2.52	0.018528	*
1428853_at	Ptch1: patched homolog 1	BG071079	-2.28	0.034355	-1.87	0.057444		-2.07	0.040592	*
1428854_at	Tmed8: transmembrane emp24 domain containing 8	AK018286	1.69	0.001439	2.25	0.012873	*	2.03	0.001311	*
1428861_at	Filip1l: filamin A interacting protein 1-like	AK019472	-1.84	0.002131	-1.28	0.029024		-1.59	0.006260	*
1428869_at	Nolc1: nucleolar and coiled-body phosphoprotein 1	BM213850	1.81	0.000382	2.09	0.000035	*	1.81	0.000129	*
1428870_at	Nolc1: nucleolar and coiled-body phosphoprotein 1	BM213850	2.05	0.001470	2.67	0.005858	*	2.31	0.001310	*
1428942_at	Mt2: metallothionein 2	AA796766	1.90	0.002940	1.41	0.007097	*	1.45	0.023927	*
1429080_at	Mphosph10: M-phase phosphoprotein 10 (U3 small nucleolar ribonucleoprotein)	AK008785	1.57	0.019760	2.03	0.001594	*	1.88	0.002704	*
1429081_at	Gcc2: GRIP and coiled-coil domain containing 2	AK002923	-1.72	0.035575	-1.11	0.508347		-1.29	0.166397
1429085_at	Vezf1: vascular endothelial zinc finger 1	AV308858	-1.48	0.004089	-1.05	0.604119		-1.23	0.033096
1429122_a_at	1700040I03Rik: RIKEN cDNA 1700040I03 gene	AK006658	1.78	0.005313	1.39	0.035871		1.43	0.004782	*
1429139_at	Otud7b: OTU domain containing 7B	AK013730	-1.49	0.012377	-1.11	0.382746		-1.25	0.065984
1429183_at	Pkp2: plakophilin 2	AK005020	-1.58	0.042095	-1.36	0.095637		-1.51	0.060416
1429201_at	Cyld: cylindromatosis (turban tumor syndrome)	AK013508	-1.77	0.007763	-1.29	0.064541		-1.59	0.008615	*
1429216_at	Paqr3: progestin and adipoQ receptor family member III	AK018174	2.11	0.015708	3.09	0.008982	*	3.11	0.017726	*
1429239_a_at	Stard4: StAR-related lipid transfer (START) domain containing 4	AK014587	1.59	0.035620	2.04	0.020626	*	1.73	0.037424	*
1429240_at	Stard4: StAR-related lipid transfer (START) domain containing 4	AK014587	1.51	0.044934	2.24	0.000025	*	1.80	0.002676	*
1429348_at	Sema3c: sema domain, immunoglobulin domain (Ig), short basic domain, secreted, (semaphorin) 3C	AK004119	-1.70	0.006766	1.03	0.733222		-1.72	0.008802	*
1429351_at	Klhl24: kelch-like 24 (Drosophila)	AK018314	-8.61	0.004239	-7.57	0.004340	*	-10.28	0.003714	*
1429360_at	Klf3 /// LOC100046855: Kruppel-like factor 3 (basic) /// similar to BKLF	AK007959	-1.70	0.001289	-1.59	0.002137	*	-1.58	0.004940	*
1429393_at	Wdr40a: WD repeat domain 40A	BI558553	-1.84	0.006073	-1.96	0.005120	*	-1.97	0.005201	*
1429402_at	Glt8d2: glycosyltransferase 8 domain containing 2	AK003894	-1.42	0.012374	-1.43	0.006582	*	-1.54	0.006445	*
1429428_at	Tcf7l2: transcription factor 7-like 2, T-cell specific, HMG-box	BB175494	-1.79	0.000686	-2.03	0.001241	*	-1.99	0.000015	*
1429456_a_at	Polr3e: polymerase (RNA) III (DNA directed) polypeptide E	AV251549	1.92	0.012341	2.04	0.005237	*	1.80	0.000007	*
1429503_at	Fam69a: family with sequence similarity 69, member A	AK013580	-1.44	0.019945	-1.49	0.020080	*	-1.56	0.012281	*
1429505_at	2310076G13Rik: RIKEN cDNA 2310076G13 gene	AK010199	-1.66	0.036423	-1.49	0.119980		-2.28	0.010901	*
1429508_at	2310057M21Rik: RIKEN cDNA 2310057M21 gene	AW555676	1.54	0.000138	1.65	0.000330	*	1.82	0.000239	*
1429528_at	Rae1: RAE1 RNA export 1 homolog (S. pombe)	AV139351	1.45	0.007750	1.07	0.496192		1.27	0.056114
1429537_at	Sfrs18: splicing factor, arginine/serine-rich 18	BG277020	-1.70	0.025168	-1.30	0.320545		-1.59	0.011577	*
1429554_at	Sdccag3: serologically defined colon cancer antigen 3	BF319466	1.52	0.010654	1.10	0.275801		1.24	0.027830
1429560_at	100043468: predicted gene, 100043468	BM227942	-1.80	0.005374	-1.27	0.200926		-1.58	0.011847	*
1429568_x_at	Ube2f: ubiquitin-conjugating enzyme E2F (putative)	AK007937	1.56	0.002920	1.36	0.017998		1.46	0.005857	*
1429588_at	2810474O19Rik: RIKEN cDNA 2810474O19 gene	AA509870	-1.52	0.014987	1.04	0.712687		-1.33	0.025910
1429617_at	Cyld: cylindromatosis (turban tumor syndrome)	BM119209	-1.61	0.005787	-1.03	0.807135		-1.50	0.003897	*
1429618_at	Cyld: cylindromatosis (turban tumor syndrome)	BM119209	-1.55	0.004616	1.03	0.736186		-1.33	0.029638
1429661_at	Rhobtb3: Rho-related BTB domain containing 3	BG801497	-1.92	0.013473	-2.08	0.014401	*	-1.86	0.016331	*
1429692_s_at	Gch1: GTP cyclohydrolase 1	BB698398	2.08	0.002290	2.84	0.005401	*	2.46	0.002782	*
1429768_at	Dtna: dystrobrevin alpha	BB355121	-3.35	0.001280	-2.98	0.002551	*	-3.20	0.002395	*
1429839_a_at	Yaf2: YY1 associated factor 2	AK012787	1.42	0.004398	1.87	0.001542	*	1.59	0.001052	*
1429863_at	Lonrf3: LON peptidase N-terminal domain and ring finger 3	AK016522	1.50	0.002659	1.64	0.000426	*	2.02	0.001922	*
1430038_at	Gphn: gephyrin	AK017831	1.68	0.030664	2.26	0.003134	*	2.00	0.000001	*
1430111_a_at	Bcat1: branched chain aminotransferase 1, cytosolic	AK012821	1.63	0.035858	1.59	0.004353	*	1.71	0.114924
1430127_a_at	Ccnd2: cyclin D2	AK007904	1.82	0.004669	2.17	0.001334	*	2.21	0.002631	*
1430427_a_at	Pcdh18: protocadherin 18	AK014140	-1.68	0.022449	-1.29	0.385528		-1.78	0.009429	*
1430491_at	Bop1: block of proliferation 1	AV128350	1.78	0.013556	1.04	0.820081		1.93	0.006039	*
1430527_a_at	Rnf167: ring finger protein 167	AK017523	-2.33	0.000285	-3.87	0.000235	*	-3.20	0.000294	*
1430596_s_at	Vgll3: vestigial like 3 (Drosophila)	BG066866	-2.12	0.005064	-2.15	0.005900	*	-2.39	0.002292	*
1430604_a_at	Dab2: disabled homolog 2 (Drosophila)	AW986632	-2.12	0.028492	-2.63	0.014434	*	-2.49	0.022756	*
1430617_at	Oip5: Opa interacting protein 5	BB238604	-2.61	0.000735	-2.62	0.000785	*	-2.89	0.000334	*
1430984_at	Azin1: antizyme inhibitor 1	BI155585	1.33	0.004188	1.50	0.066493		1.20	0.162475
1431028_a_at	Pank1: pantothenate kinase 1	AK017345	1.56	0.035413	1.48	0.013428		1.34	0.083333
1431235_at	Matr3: matrin 3	BI654939	2.84	0.001251	1.84	0.001993	*	2.70	0.004642	*
1431423_a_at	Med8: mediator of RNA polymerase II transcription, subunit 8 homolog (yeast)	AK011080	1.44	0.000380	1.41	0.000128	*	1.43	0.005524	*
1431734_a_at	Dnajb4: DnaJ (Hsp40) homolog, subfamily B, member 4	AK006478	-1.71	0.000211	-1.66	0.000315	*	-2.16	0.000113	*
1431893_a_at	Pdss1: prenyl (solanesyl) diphosphate synthase, subunit 1	AK011869	1.52	0.021553	1.72	0.001010	*	1.41	0.034972
1432032_a_at	Artn: artemin	AK015393	1.84	0.005449	2.21	0.004123	*	2.17	0.000270	*
1432143_a_at	Hbp1: high mobility group box transcription factor 1	AK006835	-7.13	0.000444	-6.02	0.000297	*	-7.76	0.000446	*
1432181_s_at	Sco2: SCO cytochrome oxidase deficient homolog 2 (yeast)	AK013765	1.88	0.026409	1.28	0.186340		2.01	0.022314	*
1432249_a_at	Ercc8: excision repaiross-complementing rodent repair deficiency, complementation group 8	AK013216	3.98	0.000155	2.81	0.004218		3.20	0.000827
1432435_s_at	Fam118b: family with sequence similarity 118, member B	AK012261	1.90	0.000955	1.74	0.001501	*	1.69	0.015041	*
1433443_a_at	Hmgcs1 /// LOC100040592: 3-hydroxy-3-methylglutaryl-Coenzyme A synthase 1 /// similar to Hmgcs1 protein	BB705380	2.35	0.036442	3.54	0.000663	*	2.78	0.009720	*
1433444_at	Hmgcs1 /// LOC100040592: 3-hydroxy-3-methylglutaryl-Coenzyme A synthase 1 /// similar to Hmgcs1 protein	BB705380	2.39	0.034137	3.11	0.000325	*	2.74	0.006924	*
1433445_x_at	Hmgcs1 /// LOC100040592: 3-hydroxy-3-methylglutaryl-Coenzyme A synthase 1 /// similar to Hmgcs1 protein	BB705380	2.57	0.031423	3.30	0.000293	*	2.92	0.007904	*
1433446_at	Hmgcs1 /// LOC100040592: 3-hydroxy-3-methylglutaryl-Coenzyme A synthase 1 /// similar to Hmgcs1 protein	BB705380	2.92	0.033506	4.27	0.004513	*	3.39	0.009230	*
1433455_at	LOC100047863 /// Sh2b3: similar to lymphocyte-specific adaptor protein Lnk /// SH2B adaptor protein 3	AW536901	1.50	0.024742	1.65	0.000736	*	1.86	0.003956	*
1433471_at	Tcf7: transcription factor 7, T-cell specific	AI323642	1.52	0.011705	1.55	0.003238	*	1.63	0.026350	*
1433492_at	Epb4.1l2: erythrocyte protein band 4.1-like 2	BE951907	-1.58	0.023618	-1.10	0.593010		-1.38	0.144737
1433502_s_at	Tsr1: TSR1, 20S rRNA accumulation, homolog (yeast)	BM213835	2.09	0.000190	3.39	0.000280	*	3.04	0.016806	*
1433508_at	Klf6: Kruppel-like factor 6	AV025472	-1.59	0.011606	1.31	0.088053		1.23	0.007092
1433555_at	Eaf1: ELL associated factor 1	BM932622	1.58	0.000270	2.21	0.002229	*	2.12	0.017093	*
1433563_s_at	Derl1: Der1-like domain family, member 1	AV310010	1.42	0.004362	1.35	0.022407		1.44	0.008789	*
1433565_at	Prpf38a: PRP38 pre-mRNA processing factor 38 (yeast) domain containing A	BM209793	1.32	0.002943	1.30	0.003501		1.18	0.031786
1433575_at	Sox4: SRY-box containing gene 4	BG083485	-1.77	0.033439	-1.41	0.101556		-2.16	0.020926	*
1433576_at	Mat2a: methionine adenosyltransferase II, alpha	BG065061	1.76	0.000840	1.66	0.002167	*	1.87	0.000359	*
1433583_at	Zfp365: zinc finger protein 365	AV327248	2.33	0.014271	3.27	0.010134	*	2.68	0.007175	*
1433593_at	Ypel5: yippee-like 5 (Drosophila)	BB316456	-1.34	0.007925	-1.13	0.110128		-1.26	0.017823
1433599_at	Baz1a: bromodomain adjacent to zinc finger domain 1A	BM239162	1.51	0.004933	2.19	0.000216	*	1.88	0.006545	*
1433622_at	Gemin4: gem (nuclear organelle) associated protein 4	BB385039	1.43	0.015135	1.13	0.288333		1.31	0.013433
1433626_at	Plscr4: phospholipid scramblase 4	BB826296	-1.40	0.017470	-1.30	0.035838		-1.40	0.017218	*
1433629_s_at	Tmem199: transmembrane protein 199	BM119859	1.63	0.021012	1.32	0.022015		1.54	0.004968	*
1433632_at	Irf2bp2: interferon regulatory factor 2 binding protein 2	BB183385	1.48	0.012202	1.60	0.004644	*	1.80	0.042598	*
1433647_s_at	Rhobtb3: Rho-related BTB domain containing 3	BM942043	-1.62	0.027000	-1.02	0.890963		-1.64	0.022981	*
1433656_a_at	Gnl3: guanine nucleotide binding protein-like 3 (nucleolar)	BF021177	1.44	0.022298	1.98	0.006453	*	1.63	0.036586	*
1433662_s_at	Timp2: tissue inhibitor of metalloproteinase 2	BF168458	-1.40	0.027835	-1.15	0.188312		-1.19	0.126845
1433668_at	Pnrc1: proline-rich nuclear receptor coactivator 1	BI410130	-2.54	0.000020	-3.60	0.000075	*	-2.74	0.000020	*
1433677_at	Sfrs8: splicing factor, arginine/serine-rich 8	AV327910	1.48	0.002347	1.29	0.021809		1.42	0.004172	*
1433702_at	Ermp1: endoplasmic reticulum metallopeptidase 1	BI663634	1.40	0.010150	1.74	0.008046	*	1.46	0.018969	*
1433711_s_at	LOC100047324 /// Sesn1: similar to Sesn1 protein /// sestrin 1	BG076140	-1.63	0.016249	-1.71	0.017257	*	-2.64	0.002200	*
1433730_at	Elmod2: ELMO domain containing 2	BQ031040	1.91	0.003994	2.35	0.000248	*	1.76	0.006894	*
1433733_a_at	Cry1: cryptochrome 1 (photolyase-like)	BG069864	1.76	0.002809	1.88	0.007560	*	1.68	0.003317	*
1433739_at	Nol10: nucleolar protein 10	BG071110	1.59	0.005308	1.89	0.000357	*	1.74	0.001123	*
1433751_at	Slc39a10: solute carrier family 39 (zinc transporter), member 10	BM250411	-2.01	0.001528	-1.02	0.832958		-1.28	0.034763
1433757_a_at	Nisch: nischarin	BB025231	-1.62	0.011074	-1.75	0.002603	*	-1.90	0.001983	*
1433769_at	Als2cl: ALS2 C-terminal like	BM201174	-1.53	0.028831	-1.52	0.022759	*	-1.46	0.035064	*
1433774_x_at	Cog1: component of oligomeric golgi complex 1	AA238341	1.39	0.016845	1.05	0.623633		1.32	0.000661	*
1433777_at	L3mbtl2: l(3)mbt-like 2 (Drosophila)	BB152370	1.62	0.011027	1.46	0.003543	*	1.51	0.005341	*
1433789_at	Snhg3: small nucleolar RNA host gene (non-protein coding) 3	BI082172	1.66	0.014359	1.41	0.047081		1.20	0.361256
1433797_at	E130309D02Rik: RIKEN cDNA E130309D02 gene	BG069595	1.38	0.006271	1.15	0.188976		1.48	0.007431	*
1433804_at	Jak1: Janus kinase 1	BQ032637	-1.57	0.013114	-1.27	0.260415		-1.44	0.050020
1433860_at	6030458C11Rik: RIKEN cDNA 6030458C11 gene	BB126127	1.98	0.009801	2.14	0.000313	*	1.99	0.018498	*
1433864_at	Lrp12: low density lipoprotein-related protein 12	AV254798	1.61	0.010053	1.77	0.017747	*	1.51	0.004548	*
1433878_at	Mrps26: mitochondrial ribosomal protein S26	AI648866	1.52	0.013028	1.15	0.108793		1.29	0.016070
1433880_at	Dnajc11: DnaJ (Hsp40) homolog, subfamily C, member 11	BB531733	1.44	0.007317	1.25	0.055545		1.26	0.040206
1433900_at	0610007L01Rik: RIKEN cDNA 0610007L01 gene	BM207978	1.34	0.009834	1.02	0.767601		1.09	0.134201
1433936_at	0610010E21Rik: RIKEN cDNA 0610010E21 gene	BG791555	2.87	0.003073	2.15	0.000895	*	2.28	0.004970	*
1433962_at	6720458F09Rik: RIKEN cDNA 6720458F09 gene	BB131965	3.69	0.001275	3.76	0.004231	*	4.72	0.000876	*
1433979_at	Rbms2: RNA binding motif, single stranded interacting protein 2	BQ176636	-1.39	0.014244	-1.78	0.000002	*	-1.51	0.001986	*
1433993_at	4931406P16Rik: RIKEN cDNA 4931406P16 gene	BG067664	-1.80	0.004862	-1.17	0.150729		-1.33	0.044363
1434002_at	Foxn3: forkhead box N3	AW556347	-2.23	0.005134	-1.69	0.020086	*	-2.09	0.006926	*
1434037_s_at	Kat2b: K(lysine) acetyltransferase 2B	AV094898	-1.37	0.005660	1.04	0.663788		-1.16	0.083389
1434045_at	Cdkn1b: cyclin-dependent kinase inhibitor 1B	BB354528	-1.82	0.003913	-1.33	0.035047		-1.70	0.005258	*
1434048_at	4930471M23Rik: RIKEN cDNA 4930471M23 gene	BB408093	1.62	0.007429	1.36	0.051470		1.74	0.003990	*
1434125_at	Utp15: UTP15, U3 small nucleolar ribonucleoprotein, homolog (yeast)	AV227804	1.53	0.006927	1.56	0.005907	*	1.61	0.004132	*
1434129_s_at	Lhfpl2: lipoma HMGIC fusion partner-like 2	BG917242	2.26	0.000756	3.23	0.019782	*	3.26	0.002203	*
1434134_at	Wdr42a: WD repeat domain 42A	BB123403	-1.51	0.002388	-1.79	0.000954	*	-1.69	0.000689	*
1434142_at	LOC100045551 /// Ppm1d: similar to Protein phosphatase 1D magnesium-dependent, delta /// protein phosphatase 1D magnesium-dependent, delta isoform	BG076151	-1.56	0.000058	-1.52	0.001327	*	-1.74	0.000045	*
1434144_s_at	Wdyhv1: WDYHV motif containing 1	BG073505	-1.51	0.001974	-1.65	0.001003	*	-1.96	0.000283	*
1434150_a_at	Higd1c /// Mettl7a1 /// Mettl7a2: HIG1 domain family, member 1C /// methyltransferase like 7A1 /// methyltransferase like 7A2	AV171622	-1.78	0.008699	-2.26	0.003885	*	-1.88	0.004810	*
1434151_at	Mettl7a1: methyltransferase like 7A1	AV171622	-1.91	0.000578	-1.63	0.000413	*	-2.02	0.000748	*
1434155_a_at	2310061I04Rik: RIKEN cDNA 2310061I04 gene	BB174350	1.53	0.014331	1.16	0.218918		1.50	0.014315	*
1434205_at	Ppp2r5c: protein phosphatase 2, regulatory subunit B (B56), gamma isoform	BM247370	-1.56	0.030996	-1.13	0.388581		-1.44	0.047132
1434228_at	Ppm2c: protein phosphatase 2C, magnesium dependent, catalytic subunit	AV255921	-2.57	0.000981	-2.12	0.003402	*	-1.94	0.004229	*
1434239_at	Rrp12: ribosomal RNA processing 12 homolog (S. cerevisiae)	AW554921	1.74	0.023288	1.52	0.050454		1.73	0.000224	*
1434252_at	Tmcc3: transmembrane and coiled coil domains 3	BB711990	1.78	0.015983	2.86	0.015926	*	2.38	0.001893	*
1434277_a_at	Ypel2: yippee-like 2 (Drosophila)	BG069663	-1.89	0.011051	-1.61	0.019698		-2.02	0.009135	*
1434283_at	LOC100044968: similar to modulator recognition factor 2	BB079486	-2.85	0.000196	-2.33	0.001125	*	-2.28	0.000457	*
1434316_at	Chsy1 /// LOC100047167: chondroitin sulfate synthase 1 /// similar to mKIAA0990 protein	BQ174991	1.45	0.013102	1.32	0.035562		1.43	0.037870
1434350_at	Axud1: AXIN1 up-regulated 1	BG070296	1.68	0.029302	1.28	0.155002		1.93	0.005419	*
1434378_a_at	Mm.148395.2	BG868949	-2.45	0.000012	-2.32	0.000017	*	-2.88	0.000006	*
1434398_at	Nkrf: NF-kappaB repressing factor	BB396674	2.00	0.000028	2.17	0.000019	*	2.23	0.000450	*
1434414_at	Foxred2: FAD-dependent oxidoreductase domain containing 2	BM227994	1.38	0.006119	1.47	0.015401	*	1.40	0.001502	*
1434436_at	Morc4: microrchidia 4	AV036158	1.69	0.003246	2.14	0.000571	*	1.77	0.010859	*
1434442_at	Stbd1: starch binding domain 1	BB667844	2.26	0.006572	3.02	0.000239	*	3.14	0.004731	*
1434446_at	Insr: insulin receptor	BM206023	-2.15	0.027350	-1.83	0.050122		-1.70	0.065599
1434453_at	Polr3a: polymerase (RNA) III (DNA directed) polypeptide A	BB343487	1.39	0.007725	1.37	0.008251	*	1.46	0.007574	*
1434462_at	BC088983: cDNA sequence BC088983	BB765964	-1.61	0.028636	-1.82	0.017844	*	-1.81	0.018588	*
1434477_at	Heca: headcase homolog (Drosophila)	BE447663	-2.54	0.000714	-2.09	0.001210	*	-2.42	0.001173	*
1434478_at	Heca: headcase homolog (Drosophila)	BE447663	-3.37	0.002436	-2.47	0.003911	*	-3.78	0.001732	*
1434496_at	Plk3: polo-like kinase 3 (Drosophila)	BM947855	2.74	0.002507	2.21	0.007719	*	4.79	0.000021	*
1434520_at	Sc5d: sterol-C5-desaturase (fungal ERG3, delta-5-desaturase) homolog (S. cerevisae)	AU067703	2.18	0.006626	3.34	0.000004	*	2.25	0.001725	*
1434532_at	Csrnp2: cysteine-serine-rich nuclear protein 2	BB796273	1.41	0.000175	1.03	0.630422		1.11	0.285950
1434552_at	Wdr77: WD repeat domain 77	BB372571	1.44	0.003225	1.34	0.000774	*	1.41	0.005984	*
1434561_at	Asxl1: additional sex combs like 1 (Drosophila)	BI648411	-1.70	0.000698	-1.78	0.000039	*	-1.64	0.001726	*
1434569_at	Mm.21535.2	BB428484	1.55	0.000519	1.71	0.001314	*	1.83	0.000555	*
1434570_at	Bend3: BEN domain containing 3	BG070592	1.50	0.012954	1.85	0.004479	*	1.91	0.003610	*
1434606_at	Erbb3: v-erb-b2 erythroblastic leukemia viral oncogene homolog 3 (avian)	BF140685	-1.91	0.002258	-1.79	0.002693	*	-1.72	0.002303	*
1434626_at	Rpusd3: RNA pseudouridylate synthase domain containing 3	AV299625	1.90	0.003612	1.15	0.276051		1.51	0.017026
1434628_a_at	Rhpn2: rhophilin, Rho GTPase binding protein 2	BF228009	1.35	0.003143	-1.04	0.718770		1.20	0.097492
1434630_at	Ankrd28: ankyrin repeat domain 28	AV261293	-1.34	0.002603	1.03	0.507216		1.02	0.823138
1434642_at	Hsd17b11: hydroxysteroid (17-beta) dehydrogenase 11	BB546344	-1.66	0.008950	-1.37	0.048564		-1.43	0.020405
1434643_at	Tbl1x: transducin (beta)-like 1 X-linked	BF682509	-1.34	0.002484	-1.03	0.704889		-1.10	0.080788
1434655_at	Foxk1: forkhead box K1	BB794583	-1.39	0.004519	-1.29	0.008846		-1.21	0.023146
1434675_at	1700065O13Rik: RIKEN cDNA 1700065O13 gene	BB442939	-2.34	0.000399	-1.69	0.002765	*	-3.60	0.000141	*
1434690_at	Lclat1: lysocardiolipin acyltransferase 1	BM237177	1.31	0.001917	1.48	0.005607	*	1.52	0.003411	*
1434700_at	6030408C04Rik: RIKEN cDNA 6030408C04 gene	BM123748	-1.77	0.020075	-1.49	0.047971		-1.48	0.040449
1434744_at	Yrdc: yrdC domain containing (E.coli)	BB230053	1.91	0.001936	1.83	0.001404	*	1.89	0.001190	*
1434745_at	Ccnd2: cyclin D2	BQ175880	1.91	0.015233	2.53	0.003668	*	2.50	0.004338	*
1434767_at	C79407: expressed sequence C79407	BE951628	-2.31	0.003641	-1.13	0.304968		-2.09	0.006941
1434825_at	Tnrc18: trinucleotide repeat containing 18	BQ175287	-1.67	0.030017	-1.81	0.024048	*	-1.58	0.043192	*
1434831_a_at	Foxo3: forkhead box O3	BB364488	-1.47	0.013894	-1.68	0.002660	*	-1.64	0.002187	*
1434832_at	Foxo3: forkhead box O3	BB364488	-1.64	0.000367	-1.74	0.000580	*	-1.65	0.000438	*
1434836_at	Nfatc2ip: nuclear factor of activated T-cells, cytoplasmic, calcineurin-dependent 2 interacting protein	AV277440	1.41	0.012093	1.17	0.181276		1.10	0.395338
1434839_s_at	Tbl1xr1: transducin (beta)-like 1X-linked receptor 1	BG071620	-1.71	0.032868	-1.25	0.196092		-1.77	0.027687	*
1434879_at	Cdc34 /// LOC100046898: cell division cycle 34 homolog (S. cerevisiae) /// similar to Cell division cycle 34 homolog (S. cerevisiae)	BI794243	1.55	0.005709	1.23	0.036136		1.44	0.004788	*
1434887_at	Freq: frequenin homolog (Drosophila)	BE990928	1.43	0.043865	1.02	0.875849		1.47	0.061744
1434895_s_at	Ppp1r13b: protein phosphatase 1, regulatory (inhibitor) subunit 13B	BG064715	1.60	0.001752	1.35	0.001094	*	1.65	0.002988	*
1434896_at	Zfp422-rs1: zinc finger protein 422, related sequence 1	BM230211	-1.42	0.016565	-1.07	0.525544		-1.32	0.032632
1434933_at	Rc3h1: RING CCCH (C3H) domains 1	AV307999	-1.62	0.022240	-1.09	0.549016		-1.39	0.057536
1434940_x_at	Rgs19: regulator of G-protein signaling 19	BB233670	1.50	0.001212	1.30	0.079781		1.40	0.013719	*
1434953_at	Ccdc93: coiled-coil domain containing 93	BB027914	1.58	0.005366	1.87	0.027347	*	1.50	0.012667	*
1434997_at	Cdc2l6: cell division cycle 2-like 6 (CDK8-like)	BB510904	-1.83	0.008187	-1.33	0.052024		-1.53	0.015787	*
1435013_at	Heatr2: HEAT repeat containing 2	BM231491	1.46	0.004419	1.52	0.003688	*	1.52	0.001390	*
1435031_at	Tmem120a: transmembrane protein 120A	AV069499	1.54	0.028855	1.05	0.695118		1.43	0.035658
1435041_at	EG433297 /// Myl6 /// OTTMUSG00000004549: predicted gene, EG433297 /// myosin, light polypeptide 6, alkali, smooth muscle and non-muscle /// predicted gene, OTTMUSG00000004549	BI108818	-1.75	0.032804	-1.46	0.068884		-1.90	0.026325	*
1435057_x_at	Polr1e: polymerase (RNA) I polypeptide E	BE334128	1.55	0.001900	1.21	0.098896		1.40	0.024364
1435068_at	Pip4k2b: phosphatidylinositol-5-phosphate 4-kinase, type II, beta	BQ174042	1.52	0.002633	1.41	0.006077		1.52	0.020431	*
1435072_at	Zfyve1: zinc finger, FYVE domain containing 1	AV327165	-2.20	0.000581	-1.70	0.001684	*	-1.97	0.000722	*
1435074_at	Tmem106b: transmembrane protein 106B	AV025807	-1.37	0.004768	1.01	0.876446		-1.56	0.001010	*
1435076_at	Fam57a: family with sequence similarity 57, member A	AV291303	1.79	0.005346	1.44	0.047338		1.73	0.008043	*
1435077_at	Asxl1: additional sex combs like 1 (Drosophila)	BE956516	-1.96	0.000210	-1.94	0.000463	*	-1.84	0.000254	*
1435089_at	2010111I01Rik: RIKEN cDNA 2010111I01 gene	BI157086	-1.64	0.034598	-1.96	0.020344	*	-1.96	0.015623	*
1435139_at	Narg1: NMDA receptor-regulated gene 1	AV275156	1.88	0.012329	3.00	0.000168	*	2.22	0.014662	*
1435188_at	Gm129: gene model 129, (NCBI)	BB407125	3.14	0.000365	3.35	0.000921	*	3.98	0.000190	*
1435222_at	Foxp1: forkhead box P1	BM220880	-2.10	0.010890	-1.44	0.055486		-1.94	0.017867	*
1435240_at	Baz2b: bromodomain adjacent to zinc finger domain, 2B	AV377356	-1.49	0.047084	-1.12	0.446639		-1.25	0.205902
1435243_at	Zfp746: zinc finger protein 746	BM508364	1.43	0.002845	1.32	0.009676		1.31	0.026975
1435248_a_at	Btaf1: BTAF1 RNA polymerase II, B-TFIID transcription factor-associated, (Mot1 homolog, S. cerevisiae)	BG917504	1.45	0.023428	2.28	0.003045	*	2.17	0.013686	*
1435306_a_at	Kif11: kinesin family member 11	BM234447	-1.92	0.003119	-1.20	0.115116		-1.76	0.006149	*
1435319_at	Ip6k2 /// LOC100044300: inositol hexaphosphate kinase 2 /// hypothetical protein LOC100044300	BB777667	-1.43	0.007536	-1.43	0.013774	*	-1.34	0.010853
1435333_at	1110007M04Rik: RIKEN cDNA 1110007M04 gene	AV156568	2.69	0.001046	3.40	0.000908	*	2.67	0.000345	*
1435379_at	Urb2: URB2 ribosome biogenesis 2 homolog (S. cerevisiae)	C87981	1.64	0.001191	1.82	0.000533	*	2.01	0.014025	*
1435448_at	Bcl2l11: BCL2-like 11 (apoptosis facilitator)	BM120925	-2.05	0.001714	-2.42	0.003289	*	-2.65	0.003174	*
1435458_at	Pim1: proviral integration site 1	AI323550	-3.74	0.000207	-4.94	0.000465	*	-4.17	0.000104	*
1435469_at	Qsox2: quiescin Q6 sulfhydryl oxidase 2	BM237031	1.52	0.004201	2.16	0.005018	*	1.90	0.002455	*
1435486_at	Pak3: p21 (CDKN1A)-activated kinase 3	BQ175796	-1.82	0.022834	-1.29	0.150643		-1.56	0.046339	*
1435544_at	Exosc6: exosome component 6	BB446614	1.62	0.000385	1.39	0.005411	*	1.59	0.000268	*
1435554_at	Tmcc3: transmembrane and coiled coil domains 3	BB771888	1.80	0.009428	2.94	0.000570	*	2.85	0.000256	*
1435586_at	Pcid2: PCI domain containing 2	BB309550	1.36	0.009614	1.05	0.448003		1.23	0.041531
1435728_at	Tyw3: tRNA-yW synthesizing protein 3 homolog (S. cerevisiae)	AW457809	1.88	0.005549	1.49	0.001981		1.46	0.002703
1435772_at	Kif21b: kinesin family member 21B	AV122249	1.71	0.021045	1.92	0.004426	*	2.31	0.009962	*
1435878_at	Stk38l: serine/threonine kinase 38 like	BB476811	1.77	0.003665	1.85	0.000832	*	1.62	0.009037
1435912_at	Ubxn7: UBX domain protein 7	BM220232	-2.04	0.005027	-1.63	0.014360	*	-1.74	0.009413	*
1435923_at	Ado: 2-aminoethanethiol (cysteamine) dioxygenase	BB667109	1.38	0.010763	1.01	0.850104		1.36	0.025853
1435970_at	LOC100044468 /// Nlk: similar to nemo-like kinase /// nemo like kinase	AU035920	1.39	0.009310	1.71	0.000979	*	1.52	0.003044	*
1436007_a_at	LOC100048066 /// Thumpd1: similar to THUMP domain containing 1 /// THUMP domain containing 1	BM233005	1.37	0.004004	1.87	0.000001	*	1.63	0.015526	*
1436050_x_at	Hes6: hairy and enhancer of split 6 (Drosophila)	AI326893	1.47	0.014389	1.12	0.120029		1.42	0.017242	*
1436164_at	Slc30a1: solute carrier family 30 (zinc transporter), member 1	BE685959	10.81	0.002392	7.16	0.018352	*	6.71	0.019620	*
1436199_at	Trim14: tripartite motif-containing 14	AU042532	-2.13	0.006962	-2.80	0.005384	*	-3.25	0.004443	*
1436200_at	Lonrf3: LON peptidase N-terminal domain and ring finger 3	BE956940	1.68	0.039726	2.71	0.002459	*	2.19	0.005236	*
1436222_at	Gas5: growth arrest specific 5	AW547050	1.88	0.021819	2.40	0.064657		1.67	0.064271
1436301_at	Dstyk: dual serine/threonine and tyrosine protein kinase	BB435342	-1.77	0.003631	-1.64	0.002680	*	-1.92	0.000594	*
1436348_at	Gm505: Gene model 505, (NCBI), mRNA (cDNA clone MGC:189878 IMAGE:9007378)	BB447409	1.43	0.019130	2.05	0.000886	*	1.62	0.000256	*
1436421_s_at	Arpc5l: actin related protein 2/3 complex, subunit 5-like	BB403233	1.70	0.000010	2.22	0.004524	*	1.97	0.002404	*
1436422_at	BC026590: cDNA sequence BC026590	BB459141	1.63	0.006704	1.77	0.002910	*	1.57	0.010941	*
1436495_s_at	Zfp260: zinc finger protein 260	AV171447	-1.51	0.022039	-1.43	0.020251	*	-1.80	0.005487	*
1436518_at	Mm.34540.2	BM231854	1.65	0.002048	1.94	0.006082	*	1.61	0.001629	*
1436549_a_at	Hnrnpa1: heterogeneous nuclear ribonucleoprotein A1	BE685966	-1.52	0.005229	-1.49	0.009692	*	-1.56	0.003548	*
1436747_at	Fam100b: family with sequence similarity 100, member B	BE570477	-1.97	0.000212	-2.02	0.000294	*	-1.76	0.006484	*
1436858_at	Mbnl2: muscleblind-like 2	BB003847	-1.88	0.014547	-1.40	0.075185		-1.78	0.018667	*
1436892_at	Spred2: sprouty-related, EVH1 domain containing 2	BB133520	-1.39	0.008189	-1.25	0.057150		-1.11	0.099981
1436893_a_at	March7: membrane-associated ring finger (C3HC4) 7	BE288026	-1.61	0.007305	-1.23	0.047069		-1.56	0.004163	*
1436896_at	Ints9: integrator complex subunit 9	AV304373	-1.32	0.002261	-1.54	0.000265	*	-1.51	0.000358	*
1436910_at	Rasal2: RAS protein activator like 2	BB529484	-1.59	0.008031	-1.23	0.114546		-1.60	0.001167	*
1436925_at	Foxn3: forkhead box N3	AV228812	-2.27	0.000935	-2.01	0.001272	*	-2.51	0.000249	*
1436968_x_at	Klhl24: kelch-like 24 (Drosophila)	BB328076	-6.20	0.018407	-6.72	0.017972	*	-6.60	0.018300	*
1436970_a_at	Pdgfrb: platelet derived growth factor receptor, beta polypeptide	AA499047	-1.61	0.009802	-1.97	0.002767	*	-1.69	0.004570	*
1436993_x_at	Pfn2: profilin 2	BB560492	1.76	0.006302	1.71	0.001346	*	1.71	0.000391	*
1437007_x_at	Usp39: ubiquitin specific peptidase 39	BB446580	1.43	0.000395	1.62	0.000281	*	1.50	0.000890	*
1437026_at	BC057893: cDNA sequence BC057893	AV026910	1.39	0.006893	1.19	0.065455		1.34	0.010235
1437110_at	2810474O19Rik: RIKEN cDNA 2810474O19 gene	BM232998	-1.79	0.019445	-1.19	0.400605		-1.50	0.041493
1437119_at	Ern1: Endoplasmic reticulum (ER) to nucleus signalling 1 (Ern1), mRNA	BG075179	1.41	0.017123	1.74	0.001137	*	1.94	0.009627	*
1437186_at	BC055324: cDNA sequence BC055324	AV132065	-1.37	0.002462	-1.52	0.000634	*	-1.48	0.000804	*
1437199_at	Mm.52043.1	BB442784	2.05	0.035779	2.27	0.022600	*	4.81	0.000445	*
1437200_at	Fcho2: FCH domain only 2	BM235711	-1.86	0.009802	-1.63	0.015267	*	-1.85	0.007950	*
1437223_s_at	Xbp1: X-box binding protein 1	AV051768	1.72	0.000942	1.60	0.007216	*	2.12	0.001949	*
1437224_at	Rtn4: reticulon 4	BE988775	-1.98	0.003311	-1.88	0.006854	*	-1.99	0.003465	*
1437238_x_at	Nmd3: NMD3 homolog (S. cerevisiae)	BB233370	1.59	0.005492	2.05	0.001224	*	1.79	0.004170	*
1437250_at	Mreg: melanoregulin	AV298358	1.88	0.000398	1.91	0.020059	*	1.98	0.009130	*
1437287_at	1110020G09Rik: RIKEN cDNA 1110020G09 gene	BB277742	-1.52	0.020855	-1.19	0.194897		-1.65	0.012508	*
1437318_at	Pak3: p21 (CDKN1A)-activated kinase 3	BB468082	-2.24	0.002915	-1.56	0.004340	*	-2.22	0.000491	*
1437350_at	RP23-143A14.5: candidate tumor suppressor in ovarian cancer 2	AV290046	1.77	0.026501	1.36	0.090688		1.75	0.005902	*
1437414_at	Zfp217: zinc finger protein 217	AW987152	-1.53	0.002849	-1.45	0.004454	*	-1.35	0.007732	*
1437448_s_at	Ctnnd1: catenin (cadherin associated protein), delta 1	BB775640	-1.49	0.010195	-1.32	0.023922		-1.44	0.007704	*
1437478_s_at	Efhd2: EF hand domain containing 2	AA409309	1.44	0.001993	1.32	0.026071		1.46	0.032912	*
1437490_x_at	LOC640502 /// Uap1: similar to UDP-N-acetylhexosamine pyrophosphorylase /// UDP-N-acetylglucosamine pyrophosphorylase 1	BB506562	1.67	0.005757	1.85	0.000737	*	1.79	0.000748	*
1437513_a_at	Serinc1: serine incorporator 1	BM239422	-1.40	0.009745	-1.03	0.835536		-1.40	0.037559
1437533_at	Xiap: X-linked inhibitor of apoptosis	BF134200	-1.47	0.005454	-1.08	0.331767		-1.42	0.002236	*
1437611_x_at	Kif2c: kinesin family member 2C	BB104669	-1.43	0.029760	-1.50	0.018027	*	-1.45	0.024834	*
1437642_at	Agfg2: ArfGAP with FG repeats 2	BB243375	1.86	0.002463	1.51	0.020170	*	1.90	0.003489	*
1437716_x_at	Kif22: kinesin family member 22	BB251322	-1.34	0.011729	-1.33	0.016037	*	-1.20	0.067181
1437834_s_at	Pacsin3: protein kinase C and casein kinase substrate in neurons 3	BB828106	1.55	0.019360	1.18	0.229035		1.56	0.016921	*
1437985_a_at	2310061I04Rik: RIKEN cDNA 2310061I04 gene	BB379386	1.43	0.003717	1.14	0.141465		1.47	0.002487	*
1438011_at	Pcyt1a: phosphate cytidylyltransferase 1, choline, alpha isoform	BB280291	1.36	0.022188	1.69	0.002046	*	1.57	0.001239	*
1438045_at	Eea1: early endosome antigen 1	AW556344	1.64	0.015113	2.42	0.007386	*	1.98	0.029225	*
1438079_at	BC050078: cDNA sequence BC050078	AV290754	-1.93	0.001167	-2.19	0.000515	*	-2.28	0.001371	*
1438097_at	Rab20: RAB20, member RAS oncogene family	BG066967	1.74	0.024962	1.40	0.033472		1.92	0.005848	*
1438160_x_at	Slco4a1: solute carrier organic anion transporter family, member 4a1	AV348121	1.51	0.020606	1.22	0.183063		1.51	0.010518	*
1438201_at	Ppm2c: protein phosphatase 2C, magnesium dependent, catalytic subunit	AV290622	-2.18	0.000445	1.05	0.650024		-1.54	0.028117	*
1438247_at	Klhl15: kelch-like 15 (Drosophila)	AI596396	2.08	0.014842	1.80	0.047228		2.25	0.007713	*
1438255_at	Foxn3: forkhead box N3	BM196962	-1.98	0.002808	-1.76	0.010230	*	-2.22	0.003833	*
1438322_x_at	Fdft1: farnesyl diphosphate farnesyl transferase 1	BB028312	1.80	0.003379	1.93	0.024607	*	1.90	0.006276	*
1438370_x_at	Dos: downstream of Stk11	BB357126	1.63	0.042503	1.61	0.021396	*	2.31	0.001722	*
1438376_s_at	Trim27: tripartite motif-containing 27	BB290427	1.44	0.007302	1.03	0.769088		1.38	0.001928	*
1438386_x_at	Mat2a: methionine adenosyltransferase II, alpha	BB470596	1.65	0.001143	1.66	0.000765	*	1.86	0.000338	*
1438519_at	Klhl24: kelch-like 24 (Drosophila)	BM124262	-6.21	0.001604	-6.38	0.001588	*	-6.35	0.001589	*
1438527_at	EG242809 /// EG545545 /// EG545864 /// EG547402 /// LOC100043000 /// OTTMUSG00000008543 /// Rpl3: predicted gene, EG242809 /// predicted gene, EG545545 /// predicted gene, EG545864 /// predicted gene, EG547402 /// similar to ribosomal protein L3 /// predicted gene, OTTMUSG00000008543 /// ribosomal protein L3	BG073445	2.19	0.004141	1.32	0.176844		1.92	0.010989	*
1438556_a_at	Tmod3: tropomodulin 3	BB224629	-1.65	0.013788	-1.37	0.128709		-1.54	0.002297	*
1438578_a_at	Btbd10 /// LOC100047893: BTB (POZ) domain containing 10 /// similar to BTB (POZ) domain containing 10	BG064119	1.64	0.010146	2.17	0.002296	*	1.71	0.001243	*
1438630_x_at	Mat2a: methionine adenosyltransferase II, alpha	AV260654	1.64	0.001512	1.70	0.004551	*	1.92	0.000256	*
1438657_x_at	EG667723 /// LOC100044742 /// OTTMUSG00000011595 /// OTTMUSG00000026290 /// Ptp4a1: predicted gene, EG667723 /// similar to tyrosine phosphatase /// predicted gene, OTTMUSG00000011595 /// predicted gene, OTTMUSG00000026290 /// protein tyrosine phosphatase 4a1	BB043450	1.44	0.008832	2.06	0.001572	*	1.67	0.000096	*
1438661_a_at	Arf2: ADP-ribosylation factor 2	AV023312	1.51	0.003741	1.73	0.024883	*	1.53	0.072453
1438668_x_at	Atxn2l: ataxin 2-like	BF143806	1.41	0.000984	1.33	0.002192		1.51	0.002149	*
1438669_at	Wdr40a: WD repeat domain 40A	BB735632	-1.36	0.000683	-1.65	0.000252	*	-1.37	0.002822	*
1438691_at	Zzef1: zinc finger, ZZ-type with EF hand domain 1	BB379602	-1.42	0.005534	-1.37	0.016492		-1.44	0.003879	*
1438702_at	Flrt2: fibronectin leucine rich transmembrane protein 2	BG075699	-2.83	0.003497	-1.78	0.019314	*	-2.93	0.004140	*
1438798_at	4931406P16Rik: RIKEN cDNA 4931406P16 gene	BB764190	-1.54	0.021049	-1.77	0.009800	*	-1.40	0.032219
1438824_at	Slc20a1: solute carrier family 20, member 1	BB465699	1.61	0.024630	1.58	0.018453	*	2.08	0.004455	*
1438962_s_at	Ddx31: DEAD/H (Asp-Glu-Ala-Asp/His) box polypeptide 31	BB469965	1.64	0.009272	1.67	0.000781	*	1.96	0.045712	*
1438971_x_at	Ube2h: ubiquitin-conjugating enzyme E2H	BB447627	-1.48	0.022873	-1.27	0.067624		-1.37	0.033910
1438976_x_at	Mat2a: methionine adenosyltransferase II, alpha	BB272730	1.79	0.001416	1.68	0.002593	*	2.02	0.000929	*
1438992_x_at	Atf4: activating transcription factor 4	AV314773	1.57	0.037236	1.71	0.001067	*	1.88	0.000929	*
1439027_at	C330023M02Rik: RIKEN cDNA C330023M02 gene	BM200803	1.47	0.003024	2.09	0.000637	*	1.87	0.001359	*
1439030_at	Gmppb: GDP-mannose pyrophosphorylase B	BI410722	2.69	0.000802	1.94	0.008885	*	2.36	0.001084	*
1439060_s_at	Wipi1: WD repeat domain, phosphoinositide interacting 1	BI251603	-1.74	0.005786	-1.57	0.015181	*	-1.57	0.017022	*
1439087_a_at	Pik3ip1: phosphoinositide-3-kinase interacting protein 1	BB030508	-7.44	0.001324	-7.96	0.000759	*	-9.80	0.001177	*
1439107_a_at	Mll5: myeloid/lymphoid or mixed-lineage leukemia 5	BF021054	-1.48	0.028424	-1.40	0.048432		-1.39	0.061747
1439108_at	Mll5: myeloid/lymphoid or mixed-lineage leukemia 5	BF021054	-1.71	0.019170	-1.36	0.135443		-1.57	0.032302	*
1439153_at	Rnf144b: ring finger protein 144B	AV274826	-1.92	0.019023	-1.86	0.020589	*	-1.98	0.013078	*
1439450_x_at	A230046K03Rik: RIKEN cDNA A230046K03 gene	BB267264	-1.56	0.024915	-1.30	0.090989		-1.53	0.025336	*
1439477_at	Ube2b: ubiquitin-conjugating enzyme E2B, RAD6 homology (S. cerevisiae)	BB047737	-2.10	0.001658	-2.08	0.001453	*	-2.25	0.001255	*
1439482_at	Uhrf1bp1: UHRF1 (ICBP90) binding protein 1	BM119523	1.69	0.002405	1.85	0.000187	*	1.83	0.003332	*
1439496_at	Ston1: Stonin 1 (Ston1), mRNA	BG073340	-1.71	0.010008	-1.40	0.030402		-1.64	0.015571	*
1439497_at	Mm.157670.1	BG065013	-1.94	0.021294	-1.44	0.087815		-2.02	0.017626	*
1439695_a_at	Kif20b: kinesin family member 20B	BB200034	-1.66	0.046908	-1.06	0.705952		-1.41	0.106381
1440120_at	Gnb2l1: Guanine nucleotide binding protein (G protein), beta polypeptide 2 like 1 (Gnb2l1), mRNA	BM205434	1.43	0.015868	1.01	0.921467		1.50	0.014038	*
1440205_at	Mm.40885.1	BM195344	1.77	0.002272	1.62	0.002931		1.52	0.006464
1440227_at	Slc5a3: solute carrier family 5 (inositol transporters), member 3	AV245536	-1.49	0.039994	-1.46	0.119495		-1.18	0.346686
1440417_at	D19Ertd409e: DNA segment, Chr 19, ERATO Doi 409, expressed	BG918834	-1.60	0.003751	-2.07	0.000830	*	-1.82	0.001748	*
1440739_at	Vegfc: vascular endothelial growth factor C	AW228853	-1.91	0.001749	-1.76	0.004038	*	-2.15	0.002128	*
1440755_at	Mm.215581.1	BB728878	-1.88	0.002132	-1.73	0.005767	*	-1.87	0.001999	*
1440882_at	Lrp8: low density lipoprotein receptor-related protein 8, apolipoprotein e receptor	BB750940	3.16	0.003181	4.13	0.001076	*	3.71	0.008724	*
1440984_at	Baz2b: bromodomain adjacent to zinc finger domain, 2B	BE943712	-2.06	0.039162	-1.58	0.158356		-1.68	0.064635
1441272_at	Matr3: Matrin 3, mRNA (cDNA clone MGC:28206 IMAGE:3989914)	BI249188	2.63	0.004643	1.72	0.006058	*	2.78	0.000614	*
1441315_s_at	Slc19a2: solute carrier family 19 (thiamine transporter), member 2	BB449198	1.40	0.000763	1.67	0.006010	*	1.60	0.000384	*
1441391_at	Mm.165483.1	BG069873	1.56	0.008713	1.13	0.106996		1.39	0.006752	*
1441557_at	Setd8: SET domain containing (lysine methyltransferase) 8 (Setd8), mRNA	BB491571	-1.62	0.025615	-2.48	0.005849	*	-1.86	0.015843	*
1441682_s_at	Xpot: exportin, tRNA (nuclear export receptor for tRNAs)	C79645	1.35	0.005017	1.85	0.007857	*	1.48	0.044604
1441737_s_at	Rassf1: Ras association (RalGDS/AF-6) domain family member 1	BB757103	1.38	0.001454	1.82	0.001665	*	1.74	0.011144	*
1441894_s_at	Grasp: GRP1 (general receptor for phosphoinositides 1)-associated scaffold protein	BB071890	1.68	0.019014	1.71	0.012951	*	1.76	0.000825	*
1441910_x_at	Ccne1: cyclin E1	BB293079	2.04	0.008935	1.56	0.000161	*	1.74	0.004334	*
1442030_at	Mm.101387.1	BB379905	2.00	0.002443	2.15	0.004087	*	1.75	0.007939	*
1442116_at	Gpr176: G protein-coupled receptor 176	BB311924	-1.64	0.000790	-1.55	0.002898	*	-1.69	0.001286	*
1442340_x_at	Cyr61: cysteine rich protein 61	BB533736	-1.78	0.005439	-1.09	0.620369		-1.46	0.024636
1442347_at	Lrp8: low density lipoprotein receptor-related protein 8, apolipoprotein e receptor	AI848122	1.78	0.039063	2.33	0.005381	*	2.15	0.009876	*
1442363_at	1110012J17Rik: RIKEN cDNA 1110012J17 gene	BB461471	1.80	0.000102	1.97	0.000028	*	2.02	0.000024	*
1442434_at	D8Ertd82e: DNA segment, Chr 8, ERATO Doi 82, expressed	BM195829	2.17	0.008597	2.55	0.004759	*	4.47	0.001872	*
1442676_at	Maoa: monoamine oxidase A	AV356118	-1.48	0.009356	-1.25	0.075882		-1.52	0.003299	*
1443558_s_at	Nt5dc3: 5'-nucleotidase domain containing 3	AU040402	1.39	0.002257	1.54	0.003971	*	1.71	0.004298	*
1443827_x_at	Fam20c: family with sequence similarity 20, member C	BB375974	1.54	0.003039	1.15	0.249920		1.50	0.008942	*
1443832_s_at	Sdpr: serum deprivation response	AV064339	-3.32	0.000417	-3.11	0.000063	*	-4.10	0.000488	*
1443923_at	Akap13: A kinase (PRKA) anchor protein 13	BB011550	-1.99	0.020200	-2.12	0.016138	*	-2.12	0.015364	*
1444326_at	Mm.168098.1	BB414484	1.55	0.030559	-1.53	0.023160		1.01	0.962531
1445027_at	Cdr2l: cerebellar degeneration-related protein 2-like	BG073163	1.91	0.012490	1.25	0.085127		1.71	0.039902	*
1445862_at	4921513D23Rik: RIKEN cDNA 4921513D23 gene	BB123487	-1.50	0.021678	-1.85	0.004497	*	-2.10	0.005084	*
1447100_s_at	5730508B09Rik: RIKEN cDNA 5730508B09 gene	C80506	1.94	0.008235	2.51	0.006705	*	2.25	0.000901	*
1447167_at	Mm.217550.1	BB713397	1.88	0.000290	1.19	0.076827		1.60	0.010152	*
1447363_s_at	Bub1b: budding uninhibited by benzimidazoles 1 homolog, beta (S. cerevisiae)	AU045529	-1.46	0.000693	-1.32	0.000225	*	-1.29	0.066186
1447403_a_at	Zmynd19: Melanin concentrating hormone receptor interacting zinc finger protein, (mizip gene)	AW125726	1.86	0.000830	1.60	0.001929	*	1.48	0.028610	*
1447448_s_at	Klf6: Kruppel-like factor 6	C86813	-2.35	0.009036	1.15	0.314958		1.11	0.370810
1447818_x_at	Rhebl1: Ras homolog enriched in brain like 1	AV271831	-2.12	0.000028	-2.30	0.000012	*	-2.04	0.000410	*
1447830_s_at	Rgs2: regulator of G-protein signaling 2	BB034265	1.82	0.000576	2.48	0.023809	*	1.23	0.422046
1447869_x_at	Rhobtb3: Rho-related BTB domain containing 3	AV047988	-1.88	0.015922	-1.78	0.052950		-2.00	0.000561	*
1447903_x_at	Ap1s2: adaptor-related protein complex 1, sigma 2 subunit	BB185861	-1.35	0.004678	-1.07	0.147128		-1.41	0.003334	*
1448119_at	Bpgm: 2,3-bisphosphoglycerate mutase	NM_007563	1.39	0.003989	1.19	0.070389		1.06	0.525378
1448130_at	Fdft1: farnesyl diphosphate farnesyl transferase 1	NM_010191	1.87	0.001161	1.77	0.055906		1.86	0.002555	*
1448133_at	Nmd3: NMD3 homolog (S. cerevisiae)	NM_133787	1.53	0.016339	2.03	0.001615	*	1.72	0.002074	*
1448135_at	Atf4: activating transcription factor 4	M94087	1.50	0.000668	1.61	0.000230	*	1.72	0.000201	*
1448170_at	Siah2: seven in absentia 2	AA414485	2.17	0.000873	2.07	0.000051	*	2.60	0.000005	*
1448171_at	Siah2: seven in absentia 2	AA414485	2.37	0.000252	2.14	0.000755	*	2.95	0.000048	*
1448196_at	Mat2b: methionine adenosyltransferase II, beta	NM_134017	-1.62	0.000302	-1.93	0.000213	*	-2.17	0.000139	*
1448239_at	Hmox1: heme oxygenase (decycling) 1	NM_010442	2.48	0.000038	2.07	0.000076	*	2.31	0.000022	*
1448270_at	Ddx21: DEAD (Asp-Glu-Ala-Asp) box polypeptide 21	BM246099	1.96	0.001551	2.68	0.000020	*	2.34	0.004075	*
1448271_a_at	Ddx21: DEAD (Asp-Glu-Ala-Asp) box polypeptide 21	BM246099	1.67	0.007243	2.18	0.000957	*	2.01	0.002048	*
1448295_at	LOC100045306 /// Med10: similar to mediator of RNA polymerase II transcription, subunit 10 homolog (NUT2, S. cerevisiae) /// mediator of RNA polymerase II transcription, subunit 10 homolog (NUT2, S. cerevisiae)	NM_138596	1.46	0.011943	1.49	0.000172	*	1.42	0.021677	*
1448306_at	Nfkbia: nuclear factor of kappa light polypeptide gene enhancer in B-cells inhibitor, alpha	NM_010907	-1.56	0.001219	-1.76	0.009506	*	-1.87	0.004244	*
1448315_a_at	Pycr2: pyrroline-5-carboxylate reductase family, member 2	NM_133705	1.53	0.007051	1.03	0.759738		1.34	0.010840
1448335_s_at	Ccni: cyclin I	NM_017367	-1.41	0.012451	-1.32	0.024550		-1.38	0.013602
1448343_a_at	Nbr1: neighbor of Brca1 gene 1	NM_008676	-1.76	0.005599	-1.36	0.014814		-1.54	0.007253	*
1448364_at	Ccng2: cyclin G2	U95826	-11.17	0.000219	-9.68	0.000204	*	-10.70	0.000204	*
1448370_at	Ulk1: Unc-51 like kinase 1 (C. elegans)	AF072370	-1.82	0.002005	-2.22	0.002200	*	-2.49	0.000434	*
1448391_at	Rab9: RAB9, member RAS oncogene family	NM_019773	-1.43	0.002036	-1.16	0.065696		-1.48	0.000908	*
1448411_at	Wfs1: Wolfram syndrome 1 homolog (human)	NM_011716	2.47	0.001511	2.22	0.000032	*	2.40	0.000960	*
1448412_a_at	Tsc22d4: TSC22 domain family, member 4	NM_023910	-1.40	0.000818	-1.53	0.000300	*	-1.27	0.002618
1448413_at	2410016O06Rik: RIKEN cDNA 2410016O06 gene	NM_023633	1.76	0.016281	1.46	0.005027	*	2.25	0.000067	*
1448439_at	D17Wsu104e: DNA segment, Chr 17, Wayne State University 104, expressed	NM_080837	1.35	0.007304	1.68	0.001349	*	1.40	0.062135
1448440_x_at	D17Wsu104e: DNA segment, Chr 17, Wayne State University 104, expressed	NM_080837	1.56	0.023628	1.93	0.000003	*	1.59	0.022718	*
1448454_at	Sfrs6: splicing factor, arginine/serine-rich 6	AW539046	1.33	0.003232	1.14	0.214670		1.20	0.093179
1448466_at	Cdca5: cell division cycle associated 5	NM_026410	-1.53	0.000615	-1.70	0.000092	*	-1.75	0.001518	*
1448473_at	Bub3: budding uninhibited by benzimidazoles 3 homolog (S. cerevisiae)	BE986800	1.37	0.007291	1.31	0.001544	*	1.30	0.008606
1448474_at	Nek7: NIMA (never in mitosis gene a)-related expressed kinase 7	NM_021605	-1.60	0.001361	-1.24	0.034522		-1.52	0.002043	*
1448477_at	Chst12: carbohydrate sulfotransferase 12	NM_021528	-1.64	0.000617	-2.79	0.000036	*	-2.95	0.000028	*
1448480_at	Nip7: nuclear import 7 homolog (S. cerevisiae)	BC003972	1.60	0.016839	1.51	0.010943	*	1.70	0.008654	*
1448484_at	Amd-ps3 /// Amd1 /// Amd2: S-adenosylmethionine decarboxylase, pseudogene 3 /// S-adenosylmethionine decarboxylase 1 /// S-adenosylmethionine decarboxylase 2	NM_009665	1.47	0.000190	1.55	0.001499	*	1.44	0.000822	*
1448493_at	Paip2: polyadenylate-binding protein-interacting protein 2	NM_026420	-2.63	0.000058	-2.11	0.000122	*	-2.56	0.000099	*
1448543_at	Slmo2: slowmo homolog 2 (Drosophila)	NM_025531	1.44	0.035724	1.62	0.000005	*	1.46	0.009406	*
1448560_at	Bid: BH3 interacting domain death agonist	NM_007544	1.92	0.002213	1.55	0.015194	*	1.85	0.003615	*
1448566_at	Slc40a1: solute carrier family 40 (iron-regulated transporter), member 1	AF226613	-2.79	0.000462	-3.31	0.000010	*	-4.75	0.000064	*
1448568_a_at	Slc20a1: solute carrier family 20, member 1	NM_015747	2.43	0.001650	2.76	0.000021	*	3.27	0.000388	*
1448619_at	Dhcr7: 7-dehydrocholesterol reductase	NM_007856	1.92	0.003945	1.78	0.022525	*	1.96	0.000677	*
1448639_a_at	Spata5: spermatogenesis associated 5	NM_021343	1.72	0.000262	2.26	0.000151	*	2.11	0.008934	*
1448641_at	Mbtd1: mbt domain containing 1	NM_134012	-1.77	0.001510	-1.40	0.050956		-1.77	0.002328	*
1448653_at	Eed: embryonic ectoderm development	U97675	1.40	0.017501	1.27	0.032101		1.29	0.017820
1448663_s_at	Mvd: mevalonate (diphospho) decarboxylase	NM_138656	2.18	0.000286	1.64	0.069267		2.03	0.004257	*
1448715_x_at	100043821 /// Ccrn4l /// Cog6 /// LOC280487 /// Sgip1: predicted gene, 100043821 /// CCR4 carbon catabolite repression 4-like (S. cerevisiae) /// component of oligomeric golgi complex 6 /// pol polyprotein /// SH3-domain GRB2-like (endophilin) interacting protein 1	NM_010490	-1.40	0.000116	-1.44	0.000056	*	-1.33	0.005861	*
1448722_s_at	Ppcs: phosphopantothenoylcysteine synthetase	NM_026494	2.09	0.009159	1.36	0.115198		1.71	0.015333	*
1448747_at	Fbxo32: F-box protein 32	AF441120	-6.18	0.000004	-9.71	0.000022	*	-7.27	0.000003	*
1448757_at	Pml: promyelocytic leukemia	NM_008884	-1.37	0.005895	-1.73	0.001748	*	-1.55	0.002335	*
1448778_at	Sfrs4: splicing factor, arginine/serine-rich 4 (SRp75)	NM_020587	1.34	0.001196	1.29	0.000895	*	1.24	0.002160
1448796_s_at	LOC100046166 /// Tbrg4: similar to Transforming growth factor beta regulated gene 4 /// transforming growth factor beta regulated gene 4	NM_134011	1.48	0.010151	1.32	0.037338		1.47	0.010017	*
1448830_at	Dusp1: dual specificity phosphatase 1	NM_013642	-2.03	0.003250	-3.19	0.002462	*	-2.58	0.001841	*
1448835_at	E2f6: E2F transcription factor 6	NM_033270	1.47	0.016638	1.50	0.002841	*	1.33	0.010042
1448836_s_at	Gpn2 /// LOC636885: GPN-loop GTPase 2 /// similar to ATP binding domain 1 family, member B	NM_133884	1.75	0.032047	1.45	0.000826	*	1.72	0.003523	*
1448861_at	Traf5: Tnf receptor-associated factor 5	NM_011633	1.48	0.003434	1.45	0.048547		1.76	0.000835	*
1448961_at	Plscr2: phospholipid scramblase 2	NM_008880	-2.23	0.007631	-2.08	0.009251	*	-2.40	0.010956	*
1449002_at	Phlda3: pleckstrin homology-like domain, family A, member 3	NM_013750	1.62	0.001357	1.23	0.118626		1.55	0.001654	*
1449010_at	Hspa4l: heat shock protein 4 like	NM_011020	-1.43	0.002086	1.09	0.194159		-1.26	0.060923
1449023_a_at	Ezh1: enhancer of zeste homolog 1 (Drosophila)	NM_007970	-2.74	0.013385	-3.02	0.010292	*	-2.85	0.012225	*
1449044_at	Eef1e1: eukaryotic translation elongation factor 1 epsilon 1	NM_025380	1.64	0.031734	1.70	0.000105	*	1.62	0.026316	*
1449060_at	Kif2c /// LOC631653: kinesin family member 2C /// similar to Kinesin-like protein KIF2C (Mitotic centromere-associated kinesin) (MCAK)	NM_134471	-1.55	0.004574	-1.46	0.007560	*	-1.52	0.006716	*
1449092_at	LOC100045551 /// Ppm1d: similar to Protein phosphatase 1D magnesium-dependent, delta /// protein phosphatase 1D magnesium-dependent, delta isoform	NM_016910	-1.44	0.009802	-1.80	0.001152	*	-1.69	0.001449	*
1449113_at	Gpbp1l1: GC-rich promoter binding protein 1-like 1	NM_030247	-1.59	0.017597	-2.02	0.003066	*	-1.85	0.006521	*
1449147_at	Chst1: carbohydrate (keratan sulfate Gal-6) sulfotransferase 1	NM_023850	1.51	0.001067	1.19	0.003247		1.91	0.008919	*
1449152_at	Cdkn2b /// LOC100047564: cyclin-dependent kinase inhibitor 2B (p15, inhibits CDK4) /// similar to Cyclin-dependent kinase 4 inhibitor B (p14-INK4b) (p15-INK4b)	AF059567	-1.49	0.030289	-1.26	0.142798		-1.19	0.195647
1449162_at	Pop7: processing of precursor 7, ribonuclease P family, (S. cerevisiae)	NM_028753	1.80	0.001382	1.46	0.005352	*	1.63	0.002287	*
1449167_at	Epb4.1l4a: erythrocyte protein band 4.1-like 4a	NM_013512	-1.87	0.000019	-1.62	0.000058	*	-1.85	0.000023	*
1449171_at	Ttk: Ttk protein kinase	NM_009445	-1.64	0.023882	-1.18	0.263075		-1.81	0.016322	*
1449187_at	Pdgfa: platelet derived growth factor, alpha	BB371842	2.09	0.002701	2.51	0.000604	*	2.40	0.000179	*
1449192_at	Atf7ip: activating transcription factor 7 interacting protein	NM_019426	-1.61	0.001435	-1.81	0.000414	*	-1.53	0.003437	*
1449207_a_at	Kif20a: kinesin family member 20A	NM_009004	-1.36	0.000118	-1.22	0.000963		-1.17	0.188506
1449209_a_at	Rdh11: retinol dehydrogenase 11	AB030503	1.59	0.004915	1.57	0.060464		1.76	0.018498	*
1449292_at	Rb1cc1: RB1-inducible coiled-coil 1	BE570980	-2.33	0.002257	-2.13	0.002975	*	-2.32	0.005323	*
1449322_at	EG546482 /// EG667723 /// LOC100044642 /// LOC100044742 /// OTTMUSG00000011595 /// OTTMUSG00000026290 /// Ptp4a1: predicted gene, EG546482 /// predicted gene, EG667723 /// similar to killer cell lectin-like receptor subfamily A member 2 /// similar to tyrosine phosphatase /// predicted gene, OTTMUSG00000011595 /// predicted gene, OTTMUSG00000026290 /// protein tyrosine phosphatase 4a1	BC003761	1.68	0.008818	2.07	0.001781	*	1.72	0.000564	*
1449324_at	Ero1l: ERO1-like (S. cerevisiae)	BM234652	1.46	0.017557	2.43	0.020162	*	1.92	0.024738	*
1449353_at	Zmat3: zinc finger matrin type 3	NM_009517	1.80	0.029624	1.56	0.003521	*	1.54	0.002882	*
1449363_at	Atf3: activating transcription factor 3	BC019946	1.92	0.005831	2.88	0.001391	*	2.90	0.004451	*
1449505_at	Kpna1: karyopherin (importin) alpha 1	U20619	1.46	0.012490	1.84	0.000881	*	1.48	0.011342	*
1449679_s_at	Stx5a: syntaxin 5A	AU014962	-1.62	0.002010	-2.15	0.001283	*	-1.93	0.001033	*
1449702_at	Zfand2a: zinc finger, AN1-type domain 2A	AU016206	1.47	0.003512	1.83	0.001642	*	1.88	0.000441	*
1449731_s_at	Nfkbia: nuclear factor of kappa light polypeptide gene enhancer in B-cells inhibitor, alpha	AI462015	-1.48	0.017264	-1.39	0.000057	*	-1.53	0.027289	*
1449799_s_at	Pkp2: plakophilin 2	AA516617	-1.44	0.012766	-1.05	0.578016		-1.31	0.032413
1449870_a_at	Atp6v0a2: ATPase, H+ transporting, lysosomal V0 subunit A2	NM_011596	1.49	0.022392	1.54	0.038065	*	1.64	0.000285	*
1449878_a_at	Slc12a6: solute carrier family 12, member 6	NM_133648	-1.53	0.019919	-1.54	0.018115	*	-1.67	0.015876	*
1449886_a_at	Timm9: translocase of inner mitochondrial membrane 9 homolog (yeast)	NM_013896	2.07	0.009153	2.39	0.000158	*	2.22	0.016177	*
1450061_at	Enc1: ectodermal-neural cortex 1	BM120053	1.61	0.032226	1.49	0.006754	*	1.78	0.000948	*
1450087_a_at	Nolc1: nucleolar and coiled-body phosphoprotein 1	NM_053086	1.75	0.000508	1.87	0.008283	*	1.77	0.000554	*
1450275_x_at	Ube2f: ubiquitin-conjugating enzyme E2F (putative)	NM_026454	1.49	0.011533	1.31	0.018632		1.47	0.002853	*
1450295_s_at	Pvr: poliovirus receptor	NM_009310	1.79	0.011596	2.32	0.000636	*	2.86	0.010234	*
1450376_at	Mxi1: Max interacting protein 1	BB825697	-2.40	0.000299	-2.29	0.000844	*	-2.75	0.000808	*
1450377_at	LOC640441 /// Thbs1: similar to thrombospondin 1 /// thrombospondin 1	AI385532	-1.75	0.010933	-1.71	0.009774	*	-1.75	0.012298	*
1450396_at	Stag2: stromal antigen 2	NM_021465	-1.48	0.013913	-1.06	0.535079		-1.49	0.036735
1450423_s_at	Bxdc1: brix domain containing 1	NM_023323	1.68	0.001484	2.05	0.000063	*	1.90	0.001912	*
1450505_a_at	Fam134b: family with sequence similarity 134, member B	NM_025459	-1.76	0.012336	-1.29	0.116139		-1.54	0.020827	*
1450506_a_at	Aen: apoptosis enhancing nuclease	NM_026531	2.69	0.001191	2.48	0.000122	*	2.90	0.000116	*
1450646_at	Cyp51: cytochrome P450, family 51	NM_020010	1.60	0.022360	2.16	0.004458	*	1.76	0.007268	*
1450700_at	Cdc42ep3: CDC42 effector protein (Rho GTPase binding) 3	BB012489	-2.38	0.001133	-1.62	0.007661	*	-1.97	0.003045	*
1450718_at	Sh2b2: SH2B adaptor protein 2	NM_018825	2.26	0.003473	1.42	0.137785		2.00	0.013224	*
1450722_at	Nup50: nucleoporin 50	NM_016714	1.35	0.000640	1.27	0.041595		1.36	0.001761	*
1450733_at	Bicd2: bicaudal D homolog 2 (Drosophila)	NM_029791	-1.53	0.008174	-1.35	0.021843		-1.42	0.016150
1450735_at	Pno1: partner of NOB1 homolog (S. cerevisiae)	AF349950	1.49	0.028962	1.89	0.000151	*	1.55	0.026673	*
1450742_at	Bysl: bystin-like	BG079188	2.75	0.001090	2.70	0.000080	*	3.31	0.000840	*
1450767_at	Nedd9: neural precursor cell expressed, developmentally down-regulated gene 9	NM_017464	-1.48	0.027861	-1.37	0.098480		-1.69	0.009793	*
1450871_a_at	Bcat1: branched chain aminotransferase 1, cytosolic	X17502	1.73	0.018191	1.94	0.008163	*	1.88	0.039196	*
1450873_at	Gtpbp4: GTP binding protein 4	AI987834	1.87	0.002062	3.10	0.000236	*	2.75	0.006583	*
1450881_s_at	Gpr137b: G protein-coupled receptor 137B	AK010724	1.38	0.007427	1.56	0.003131	*	1.57	0.001333	*
1450908_at	Eif4e: eukaryotic translation initiation factor 4E	BB406487	1.43	0.000624	1.24	0.022550		1.21	0.017939
1450964_a_at	Osbpl9: oxysterol binding protein-like 9	BB826372	-1.42	0.001090	-1.21	0.052595		-1.48	0.002284	*
1450966_at	Crot: carnitine O-octanoyltransferase	BB283187	-1.67	0.004245	-1.33	0.032364		-1.67	0.005764	*
1450970_at	Got1: glutamate oxaloacetate transaminase 1, soluble	AA792094	1.46	0.000666	1.66	0.000111	*	1.53	0.003078	*
1450977_s_at	Ndrg1: N-myc downstream regulated gene 1	AI987929	-1.65	0.000028	-1.34	0.086024		-1.20	0.003417
1451018_at	Leprotl1: leptin receptor overlapping transcript-like 1	BF658789	1.44	0.006431	1.96	0.010111	*	1.69	0.006908	*
1451021_a_at	Klf5: Kruppel-like factor 5	BI465857	-1.46	0.002242	-1.04	0.432048		1.10	0.217762
1451039_at	2610027L16Rik: RIKEN cDNA 2610027L16 gene	AK015585	1.54	0.013964	1.01	0.965313		1.27	0.081841
1451042_a_at	Mina: myc induced nuclear antigen	AK013451	1.31	0.000534	1.43	0.003629	*	1.31	0.001128	*
1451046_at	LOC100047651 /// Zfpm1: similar to FOG /// zinc finger protein, multitype 1	AA014267	1.54	0.013900	1.32	0.052122		1.82	0.004528	*
1451058_at	Mcts2: malignant T cell amplified sequence 2	AV017653	1.76	0.000098	1.53	0.029152	*	1.67	0.000316	*
1451075_s_at	Ctdsp2: CTD (carboxy-terminal domain, RNA polymerase II, polypeptide A) small phosphatase 2	BB294133	-1.73	0.009727	-1.96	0.010297	*	-1.80	0.008484	*
1451083_s_at	Aars: alanyl-tRNA synthetase	BC026611	1.41	0.006425	1.50	0.002160	*	1.49	0.005161	*
1451121_a_at	Gltscr2: glioma tumor suppressor candidate region gene 2	BC017637	1.43	0.014329	1.11	0.175839		1.48	0.025768	*
1451122_at	Idi1: isopentenyl-diphosphate delta isomerase	BC004801	2.24	0.011254	3.31	0.000252	*	2.69	0.010057	*
1451126_at	Maf1: MAF1 homolog (S. cerevisiae)	BC016260	-1.43	0.008808	-2.10	0.001516	*	-1.56	0.004204	*
1451128_s_at	Kif22: kinesin family member 22	BC003427	-1.44	0.003348	-1.62	0.000270	*	-1.42	0.019853
1451132_at	LOC100046056 /// Pbxip1: similar to Pre-B-cell leukemia transcription factor interacting protein 1 /// pre-B-cell leukemia transcription factor interacting protein 1	AV220340	-1.43	0.011105	1.04	0.723527		-1.17	0.091880
1451137_a_at	Brd8: bromodomain containing 8	BC025644	-1.68	0.002833	-1.49	0.005602	*	-1.66	0.003240	*
1451160_s_at	Pvr: poliovirus receptor	BB049138	1.47	0.001190	2.21	0.011238	*	2.13	0.002468	*
1451177_at	Dnajb4: DnaJ (Hsp40) homolog, subfamily B, member 4	BC017161	-1.58	0.000637	-1.33	0.004959		-1.93	0.000152	*
1451188_at	LOC100045629 /// Wdr26: similar to myocardial ischemic preconditioning upregulated protein 2 /// WD repeat domain 26	BC020044	-1.38	0.004424	-1.25	0.027503		-1.23	0.019957
1451189_at	Zswim1: zinc finger, SWIM domain containing 1	BC025184	1.54	0.010992	1.06	0.608794		1.33	0.038256
1451190_a_at	Sbk1: SH3-binding kinase 1	BC025837	1.39	0.009585	1.12	0.257897		1.61	0.001018	*
1451196_at	Ypel5: yippee-like 5 (Drosophila)	BC025125	-1.49	0.003400	-1.58	0.002087	*	-1.58	0.002033	*
1451202_at	C330007P06Rik: RIKEN cDNA C330007P06 gene	BC021479	-1.43	0.031459	-1.13	0.374099		-1.47	0.029771
1451227_a_at	Slc10a3: solute carrier family 10 (sodium/bile acid cotransporter family), member 3	BC027440	1.49	0.017687	1.13	0.230937		1.46	0.004372	*
1451244_a_at	Zfp422: zinc finger protein 422	BC018339	1.41	0.010398	1.73	0.000932	*	1.45	0.005045	*
1451264_at	Frmd6: FERM domain containing 6	BC019939	-1.39	0.016892	-1.09	0.450697		-1.04	0.683742
1451268_at	Tram1l1: translocation associated membrane protein 1-like 1	BC027120	1.63	0.000000	1.67	0.000204	*	1.87	0.000796	*
1451272_a_at	Ube2f: ubiquitin-conjugating enzyme E2F (putative)	BC016117	1.61	0.001373	1.52	0.005143	*	1.59	0.001686	*
1451303_at	BC002230: cDNA sequence BC002230	BC025577	-1.70	0.003573	-2.44	0.002669	*	-2.13	0.001751	*
1451347_at	Ino80e: INO80 complex subunit E	BG065288	1.93	0.014502	1.51	0.010362	*	1.64	0.015448	*
1451382_at	Chac1: ChaC, cation transport regulator-like 1 (E. coli)	BC025169	1.71	0.005718	1.89	0.002083	*	2.13	0.000496	*
1451400_at	Gemin8: gem (nuclear organelle) associated protein 8	BC023488	-2.20	0.005267	-3.03	0.004959	*	-2.75	0.007091	*
1451417_at	Brca1: breast cancer 1	U31625	-1.61	0.033948	-1.16	0.332465		-1.74	0.028627	*
1451439_at	BC027231: cDNA sequence BC027231	BC027231	1.58	0.014945	2.24	0.000588	*	1.96	0.001055	*
1451457_at	Sc5d: sterol-C5-desaturase (fungal ERG3, delta-5-desaturase) homolog (S. cerevisae)	AB016248	1.76	0.008053	2.15	0.002702	*	1.92	0.003214	*
1451516_at	Rhebl1: Ras homolog enriched in brain like 1	BC016521	-2.16	0.001306	-2.78	0.002985	*	-2.29	0.001521	*
1451525_at	Arhgap12: Rho GTPase activating protein 12	BG064038	-1.48	0.005886	1.03	0.693019		-1.46	0.006740	*
1451533_at	BC022687: cDNA sequence BC022687	BC022687	2.02	0.035986	1.51	0.017577	*	2.33	0.000202	*
1451569_at	Nr2c2: nuclear receptor subfamily 2, group C, member 2	AU066920	-1.53	0.006895	-1.38	0.048424		-1.56	0.008897	*
1451599_at	Sesn2: sestrin 2	AV308638	1.56	0.015395	1.43	0.018338		1.70	0.001892	*
1451680_at	Srxn1: sulfiredoxin 1 homolog (S. cerevisiae)	BC011325	1.94	0.004602	1.46	0.005668		1.71	0.000688	*
1451793_at	Klhl24: kelch-like 24 (Drosophila)	BC021407	-8.32	0.003329	-7.27	0.002709	*	-7.89	0.003363	*
1451895_a_at	Dhcr24: 24-dehydrocholesterol reductase	BC004738	1.80	0.008685	1.75	0.004910	*	1.91	0.005955	*
1451897_a_at	Nbr1: neighbor of Brca1 gene 1	AF227188	-2.01	0.004324	-1.67	0.008123	*	-2.11	0.003292	*
1451956_a_at	Sigmar1: sigma non-opioid intracellular receptor 1	AF226605	1.90	0.002158	1.38	0.088586		1.82	0.000063	*
1451974_at	Osbpl2: oxysterol binding protein-like 2	BC026804	-1.34	0.000207	-1.19	0.045886		-1.12	0.007732
1451986_s_at	Lrrk1: leucine-rich repeat kinase 1	BC027199	-1.53	0.047711	-1.58	0.042778	*	-1.52	0.049744	*
1452043_at	2310011J03Rik: RIKEN cDNA 2310011J03 gene	AK020401	1.49	0.005503	1.25	0.065306		1.38	0.014337	*
1452078_a_at	Slc11a2: solute carrier family 11 (proton-coupled divalent metal ion transporters), member 2	BG065264	1.95	0.003918	1.49	0.033417		1.49	0.029403
1452092_at	4631426J05Rik: RIKEN cDNA 4631426J05 gene	AK019474	-1.85	0.007094	-2.17	0.002303	*	-1.98	0.005000	*
1452093_at	Tmem185b: transmembrane protein 185B	AK010846	1.38	0.006152	1.41	0.007948	*	1.66	0.000818	*
1452099_at	AA408296: expressed sequence AA408296	BG070043	1.41	0.003448	1.42	0.006482	*	1.43	0.008043	*
1452118_at	Rrp1b: ribosomal RNA processing 1 homolog B (S. cerevisiae)	BG293527	1.63	0.001140	1.42	0.062961		1.58	0.004144	*
1452120_at	Nat11: N-acetyltransferase 11	AV277760	1.57	0.001504	1.47	0.002617	*	1.50	0.000690	*
1452141_a_at	Sepp1: selenoprotein P, plasma, 1	BC001991	-1.65	0.033946	-1.21	0.242059		-1.89	0.018839	*
1452163_at	Ets1: E26 avian leukemia oncogene 1, 5' domain	BB151715	-1.45	0.027617	-1.36	0.048821		-1.50	0.022185	*
1452171_at	Grwd1: glutamate-rich WD repeat containing 1	BM200151	1.73	0.001595	1.30	0.032955		1.61	0.001978	*
1452175_at	1810026J23Rik: RIKEN cDNA 1810026J23 gene	BB027373	1.67	0.002863	1.35	0.038213		1.38	0.024673
1452192_at	Naf1: nuclear assembly factor 1 homolog (S. cerevisiae)	BM502329	1.55	0.000038	2.01	0.005333	*	1.97	0.005955	*
1452207_at	Cited2: Cbp/p300-interacting transactivator, with Glu/Asp-rich carboxy-terminal domain, 2	Y15163	-1.98	0.000439	-1.52	0.003142	*	-1.32	0.013510
1452210_at	Dna2: DNA replication helicase 2 homolog (yeast)	BB546985	1.48	0.005009	1.18	0.148001		1.14	0.212579
1452237_at	Agfg1: ArfGAP with FG repeats 1	BB130716	1.36	0.002142	1.60	0.000174	*	1.53	0.005229	*
1452262_at	Grpel2: GrpE-like 2, mitochondrial	AK003011	1.46	0.000505	1.52	0.000317	*	1.45	0.000433	*
1452272_a_at	Gfer: growth factor, erv1 (S. cerevisiae)-like (augmenter of liver regeneration)	BI901126	1.45	0.024004	1.06	0.482342		1.20	0.123240
1452288_at	Mtmr10: myotubularin related protein 10	BG071933	1.46	0.004838	1.88	0.001050	*	1.73	0.000030	*
1452306_at	Zfyve26: zinc finger, FYVE domain containing 26	BC006654	-1.53	0.016264	-1.66	0.008494	*	-1.58	0.006362	*
1452314_at	Kif11: kinesin family member 11	BB827235	-2.02	0.003923	1.11	0.406989		-1.54	0.017306	*
1452315_at	Kif11: kinesin family member 11	BB827235	-1.85	0.000158	-1.13	0.347961		-1.83	0.000706	*
1452350_at	Brd8: bromodomain containing 8	BM219644	-1.46	0.008935	-1.73	0.002609	*	-1.78	0.003322	*
1452360_a_at	Jarid1a: jumonji, AT rich interactive domain 1A (Rbp2 like)	BB376407	-2.30	0.003704	-1.75	0.101919		-1.91	0.005771	*
1452387_a_at	Amotl2: angiomotin-like 2	AI156725	-1.51	0.001016	-1.92	0.000482	*	-1.84	0.000288	*
1452414_s_at	Ccdc86: coiled-coil domain containing 86	BB051286	2.10	0.000320	2.17	0.000000	*	2.61	0.001057	*
1452439_s_at	Sfrs2: splicing factor, arginine/serine-rich 2 (SC-35)	AF250135	1.51	0.001555	1.27	0.072035		1.36	0.021616
1452457_a_at	Prkab1: protein kinase, AMP-activated, beta 1 non-catalytic subunit	AF108215	1.50	0.000317	1.21	0.052640		1.26	0.007801
1452459_at	Aspm: asp (abnormal spindle)-like, microcephaly associated (Drosophila)	BB648052	-1.74	0.005325	-1.13	0.598050		-1.27	0.013725
1452560_a_at	Nfya: nuclear transcription factor-Y alpha	D78642	1.65	0.009601	2.30	0.002151	*	1.90	0.015328	*
1452609_at	1190005I06Rik: RIKEN cDNA 1190005I06 gene	BI133691	1.53	0.026554	1.34	0.004049		1.41	0.052818
1452647_a_at	Dph2: DPH2 homolog (S. cerevisiae)	AK011199	1.79	0.010632	1.72	0.002201	*	1.79	0.001394	*
1452707_at	Klhl30: kelch-like 30 (Drosophila)	AK014532	-2.03	0.000111	-2.72	0.000079	*	-2.61	0.000032	*
1452753_at	Foxk2: forkhead box K2	BM206907	1.44	0.004854	1.68	0.000312	*	1.43	0.001125	*
1452775_at	Csrp2bp /// LOC100048645: cysteine and glycine-rich protein 2 binding protein /// similar to cysteine and glycine-rich protein 2 binding protein	AK010935	1.41	0.009229	1.23	0.006844		1.36	0.010417	*
1452776_a_at	Nub1: negative regulator of ubiquitin-like proteins 1	BG066220	-1.26	0.000057	-1.15	0.002395		-1.14	0.000695
1452797_at	Fastkd3: FAST kinase domains 3	AK009264	1.31	0.000483	1.34	0.000259	*	1.42	0.000104	*
1452826_s_at	Fbxl20: F-box and leucine-rich repeat protein 20	AK012109	-2.63	0.000483	-2.94	0.001065	*	-2.90	0.001689	*
1452839_at	Dph5: DPH5 homolog (S. cerevisiae)	AK010475	1.50	0.003427	1.63	0.001591	*	1.47	0.048999
1452870_at	Apaf1: apoptotic peptidase activating factor 1	AK018076	-1.71	0.017835	-1.30	0.091202		-1.55	0.024556	*
1452902_at	Dhrs13: dehydrogenase/reductase (SDR family) member 13	AK011939	1.62	0.014496	1.21	0.228631		1.35	0.083442
1452919_a_at	Pgp: phosphoglycolate phosphatase	W59405	1.61	0.000811	1.14	0.230819		1.45	0.015313	*
1452952_at	9030418K01Rik: RIKEN cDNA 9030418K01 gene	AK018518	1.46	0.007528	1.34	0.007084		1.29	0.014369
1452982_at	Igf1r: insulin-like growth factor I receptor	BB446952	-1.79	0.022458	-1.51	0.053957		-1.55	0.045400	*
1453076_at	Batf3: basic leucine zipper transcription factor, ATF-like 3	AK020278	1.76	0.038253	1.50	0.003468	*	1.54	0.067593
1453183_at	1110034A24Rik: RIKEN cDNA 1110034A24 gene	BB815668	1.41	0.000981	1.12	0.146037		1.08	0.288982
1453195_at	Sdccag3: serologically defined colon cancer antigen 3	BF319466	1.53	0.005323	1.20	0.063475		1.33	0.010747
1453257_at	Agpat5: 1-acylglycerol-3-phosphate O-acyltransferase 5 (lysophosphatidic acid acyltransferase, epsilon)	BB758649	1.53	0.009109	1.42	0.012161	*	1.35	0.011371	*
1453342_at	Cdc40: cell division cycle 40 homolog (yeast)	AK004569	-1.41	0.001262	-1.11	0.143095		-1.36	0.001495	*
1453593_at	Vgll3: vestigial like 3 (Drosophila)	BG066866	-2.24	0.000947	-2.13	0.002151	*	-2.19	0.001017	*
1453769_at	Ckap2l: cytoskeleton associated protein 2-like	BI466124	-1.43	0.016458	-1.06	0.786653		-1.35	0.046702
1453865_a_at	Otud5: OTU domain containing 5	AK010750	-1.42	0.025608	-1.70	0.007190	*	-1.59	0.011236	*
1454109_a_at	Jmjd6: jumonji domain containing 6	AK017622	1.62	0.001808	1.43	0.008155	*	1.72	0.000664	*
1454161_s_at	0610007P14Rik: RIKEN cDNA 0610007P14 gene	AK002308	1.40	0.006814	1.23	0.035439		1.27	0.014394
1454197_a_at	Ccdc86: coiled-coil domain containing 86	AK016771	2.10	0.000049	2.05	0.000238	*	2.42	0.000498	*
1454214_a_at	Znhit6: zinc finger, HIT type 6	AK010555	1.36	0.002716	1.58	0.000186	*	1.47	0.007643	*
1454221_a_at	Kif2c: kinesin family member 2C	AK015046	-1.59	0.018933	-1.84	0.009865	*	-1.66	0.016081	*
1454236_a_at	Fam118b: family with sequence similarity 118, member B	AK012261	1.60	0.023603	1.46	0.011650	*	1.44	0.014879	*
1454635_at	Fbxl3 /// LOC100044862: F-box and leucine-rich repeat protein 3 /// similar to Fbxl3 protein	BB321995	-1.49	0.027914	1.08	0.586143		-1.32	0.067893
1454650_at	Trim35: tripartite motif-containing 35	BQ175280	1.44	0.001503	1.43	0.000927	*	1.55	0.009295	*
1454666_at	LOC100046855: similar to BKLF	AV230488	-1.45	0.012306	-1.11	0.255948		-1.15	0.199017
1454667_at	Snx8: sorting nexin 8	AI314167	1.53	0.006963	1.25	0.056441		1.53	0.009004	*
1454671_at	Insig1: insulin induced gene 1	BB005488	2.57	0.002706	1.87	0.012454	*	2.53	0.004493	*
1454730_at	Tapt1: transmembrane anterior posterior transformation 1	AV273867	1.64	0.002432	1.75	0.001176	*	1.81	0.000922	*
1454735_at	LOC100047199 /// Odf2: similar to outer dense fiber of sperm tails 2 /// outer dense fiber of sperm tails 2	BB450471	1.45	0.004750	1.51	0.002810	*	1.53	0.003671	*
1454811_a_at	Serinc1: serine incorporator 1	AV026664	-1.41	0.012945	-1.07	0.552746		-1.36	0.036318
1454817_at	Utp18: UTP18, small subunit (SSU) processome component, homolog (yeast)	BG066921	1.84	0.013550	2.23	0.004812	*	1.79	0.000024	*
1454819_at	Mm.35416.1	BQ031094	1.55	0.017885	1.66	0.015508	*	1.55	0.016684	*
1454824_s_at	Mtus1: mitochondrial tumor suppressor 1	BB699957	-1.77	0.029297	-1.35	0.107453		-1.75	0.024566	*
1454831_at	Foxn2: forkhead box N2	AV221013	1.71	0.037944	2.85	0.000516	*	2.85	0.004267	*
1454836_at	Tmem18: transmembrane protein 18	BM118752	1.55	0.045209	1.75	0.002359	*	1.31	0.048078
1454838_s_at	LOC100048505 /// Pkdcc: similar to Expressed sequence AW548124 /// protein kinase domain containing, cytoplasmic	BB323985	3.20	0.000832	2.19	0.001736	*	3.76	0.001004	*
1454841_at	Urb1: URB1 ribosome biogenesis 1 homolog (S. cerevisiae)	AV254619	2.68	0.000611	2.55	0.001336	*	3.41	0.006499	*
1454846_at	Utp15: UTP15, U3 small nucleolar ribonucleoprotein, homolog (yeast)	AV227804	1.94	0.000037	2.39	0.000292	*	2.34	0.000191	*
1454851_at	Nr2c2: nuclear receptor subfamily 2, group C, member 2	AV162817	-1.48	0.014536	1.03	0.764938		-1.27	0.048757
1454858_x_at	Mettl7a1: methyltransferase like 7A1	AV171622	-1.61	0.005604	-1.82	0.001180	*	-1.87	0.004766	*
1454880_s_at	Bmf: BCL2 modifying factor	BB212341	-4.54	0.023064	-4.90	0.021793	*	-5.52	0.020053	*
1454920_at	Uhrf2: ubiquitin-like, containing PHD and RING finger domains 2	BQ266387	-1.53	0.039626	-1.30	0.112837		-1.56	0.033767	*
1454921_at	Gm561: gene model 561, (NCBI)	AV111575	1.55	0.032447	1.32	0.117998		1.30	0.046956
1454945_at	Cep97: centrosomal protein 97	BB541889	-1.66	0.016956	-1.37	0.066427		-1.59	0.021657	*
1454957_at	Nob1: NIN1/RPN12 binding protein 1 homolog (S. cerevisiae)	BM232004	1.44	0.005346	1.32	0.024729		1.46	0.005505	*
1454959_s_at	Gnai1: guanine nucleotide binding protein (G protein), alpha inhibiting 1	BQ174580	-1.43	0.005629	-1.19	0.082223		-1.56	0.002977	*
1454960_at	Smad3: MAD homolog 3 (Drosophila)	BI646741	-1.56	0.010288	-1.90	0.005413	*	-1.65	0.007974	*
1454961_at	Synj1: synaptojanin 1	BM244400	1.38	0.005897	1.70	0.000320	*	1.57	0.001324	*
1454963_at	E430028B21Rik: RIKEN cDNA E430028B21 gene	BQ127172	1.69	0.003710	1.97	0.002341	*	1.76	0.019091	*
1454973_at	Atf7ip: activating transcription factor 7 interacting protein	BF456242	-1.59	0.003112	-1.28	0.026060		-1.24	0.151445
1454991_at	Slc7a1: solute carrier family 7 (cationic amino acid transporter, y+ system), member 1	BB264620	1.79	0.032002	2.29	0.000255	*	2.12	0.001052	*
1454992_at	Slc7a1: solute carrier family 7 (cationic amino acid transporter, y+ system), member 1	BB264620	1.53	0.034798	1.94	0.011030	*	1.88	0.003742	*
1454996_at	Hsdl1: hydroxysteroid dehydrogenase like 1	BE985436	1.51	0.015670	1.12	0.291378		1.25	0.119559
1455002_at	Ptp4a1: protein tyrosine phosphatase 4a1	AV331223	1.67	0.002683	2.39	0.004188	*	1.79	0.000260	*
1455017_a_at	Zmym3: zinc finger, MYM-type 3	AV370364	1.64	0.026490	1.33	0.080108		1.46	0.030453
1455031_at	Cdc2l6: cell division cycle 2-like 6 (CDK8-like)	AV278072	-1.64	0.026975	1.02	0.849262		-1.26	0.141328
1455032_at	Ccnyl1: cyclin Y-like 1	BQ176303	1.48	0.013735	1.59	0.000218	*	1.50	0.002265	*
1455033_at	Fam102b: family with sequence similarity 102, member B	BB325849	-1.49	0.007604	-1.23	0.093814		-1.41	0.021271
1455035_s_at	Nol5a: nucleolar protein 5A	BM249243	1.52	0.000731	1.56	0.000017	*	1.41	0.011946	*
1455096_at	Flrt2: fibronectin leucine rich transmembrane protein 2	AW555664	-2.34	0.006035	-1.61	0.026950	*	-2.45	0.006053	*
1455102_at	Larp4: La ribonucleoprotein domain family, member 4	BB213860	1.53	0.037661	2.33	0.000049	*	1.85	0.001348	*
1455111_at	LOC100045035 /// Yipf6: similar to Yip1 domain family, member 6 /// Yip1 domain family, member 6	AV298249	1.46	0.019951	1.88	0.024313	*	1.50	0.054957
1455158_at	Itga3: integrin alpha 3	BI664675	-1.40	0.024622	-1.39	0.005067	*	-1.15	0.076874
1455174_at	Rps19bp1: ribosomal protein S19 binding protein 1	AV107461	1.50	0.026830	1.53	0.001143	*	1.47	0.040019
1455185_s_at	Phf16: PHD finger protein 16	BG064477	1.51	0.027752	2.06	0.012243	*	1.73	0.005143	*
1455197_at	Rnd1: Rho family GTPase 1	BE852181	1.51	0.021813	1.41	0.034578		1.67	0.011541	*
1455237_at	Usp36: ubiquitin specific peptidase 36	BB006147	1.98	0.000267	2.47	0.001949	*	2.60	0.007746	*
1455238_at	Mum1l1: melanoma associated antigen (mutated) 1-like 1	BB103233	-2.08	0.000279	-1.56	0.000475	*	-2.23	0.000054	*
1455242_at	Foxp1: forkhead box P1	BM220880	-1.98	0.009833	-1.38	0.065794		-1.85	0.019010	*
1455299_at	Vgll3: vestigial like 3 (Drosophila)	BB011882	-2.32	0.005936	-1.80	0.021114	*	-2.59	0.006479	*
1455316_x_at	LOC280487: pol polyprotein	AI987693	-1.45	0.017201	-1.35	0.022773		-1.30	0.030922
1455324_at	Plcxd2: phosphatidylinositol-specific phospholipase C, X domain containing 2	BQ176176	2.21	0.007254	4.03	0.000971	*	3.50	0.005766	*
1455335_at	Xrcc2: X-ray repair complementing defective repair in Chinese hamster cells 2	AV338138	1.66	0.019552	1.65	0.000475	*	1.62	0.007066	*
1455388_at	Pcmtd1: protein-L-isoaspartate (D-aspartate) O-methyltransferase domain containing 1	BB549335	-1.54	0.015700	-1.21	0.269694		-1.81	0.003035	*
1455453_at	Gemin5: gem (nuclear organelle) associated protein 5	BM249374	1.88	0.003206	1.80	0.003884	*	1.88	0.001962	*
1455529_at	Mex3a: mex3 homolog A (C. elegans)	BE951772	-1.79	0.003469	-1.22	0.090734		-1.62	0.012828	*
1455574_at	Smg7: Smg-7 homolog, nonsense mediated mRNA decay factor (C. elegans)	AI853422	1.52	0.026198	1.43	0.067398		1.56	0.003802	*
1455643_s_at	Tsr1: TSR1, 20S rRNA accumulation, homolog (yeast)	BF228294	2.02	0.000009	2.83	0.001836	*	2.84	0.008621	*
1455665_at	LOC631639 /// Lonrf1: similar to CG32369-PB, isoform B /// LON peptidase N-terminal domain and ring finger 1	BB705689	2.17	0.008852	4.56	0.003239	*	4.17	0.002087	*
1455680_at	9630025H16Rik: RIKEN cDNA 9630025H16 gene	BB438526	1.71	0.024717	2.27	0.001636	*	1.82	0.004824	*
1455700_at	Mterfd3: MTERF domain containing 3	BB359043	-1.59	0.003064	-1.30	0.040761		-1.72	0.002702	*
1455727_at	Zrsr2: zinc finger (CCCH type), RNA binding motif and serine/arginine rich 2	AW542140	1.42	0.005768	1.95	0.000121	*	1.66	0.001449	*
1455827_at	Mbnl2: muscleblind-like 2	BB003847	-1.78	0.003061	-1.28	0.049019		-1.72	0.003151	*
1455829_at	Usp14: ubiquitin specific peptidase 14	BG066490	1.38	0.009729	1.72	0.000641	*	1.50	0.009117	*
1455841_s_at	Grwd1: glutamate-rich WD repeat containing 1	BB251524	1.78	0.007162	1.34	0.024907		1.89	0.000214	*
1455878_at	2700023E23Rik: RIKEN cDNA 2700023E23 gene	BB822655	1.88	0.004899	1.86	0.012567	*	1.71	0.023902
1455904_at	Gas5 /// Snord47: growth arrest specific 5 /// small nucleolar RNA, C/D box 47	BI650268	1.92	0.033762	2.73	0.026967	*	2.11	0.028113	*
1455905_at	2610507B11Rik: RIKEN cDNA 2610507B11 gene	BI437883	-1.50	0.008641	-1.95	0.047548	*	-1.31	0.071528
1455922_at	Rab3gap1: RAB3 GTPase activating protein subunit 1	BG063904	-1.31	0.002538	-1.09	0.220090		-1.24	0.005515
1455930_at	Mm.28870.2	BI651113	6.04	0.028985	3.17	0.016674	*	3.30	0.002610	*
1455935_at	2410131K14Rik: RIKEN cDNA 2410131K14 gene	BQ175466	2.77	0.000752	2.91	0.000269	*	3.05	0.000208	*
1455956_x_at	Ccnd2: cyclin D2	AV310588	1.85	0.001411	2.29	0.003237	*	2.26	0.000821	*
1455959_s_at	Gclc: Glutamate-cysteine ligase, catalytic subunit, mRNA (cDNA clone MGC:30487 IMAGE:4195425)	AW825835	1.55	0.006376	1.59	0.013530	*	1.37	0.093263
1455992_at	Vgll4: vestigial like 4 (Drosophila)	BG967636	-1.75	0.011601	-2.44	0.005551	*	-2.37	0.003506	*
1455994_x_at	Elovl1: elongation of very long chain fatty acids (FEN1/Elo2, SUR4/Elo3, yeast)-like 1	BB145065	1.73	0.001349	1.34	0.001449	*	1.66	0.000036	*
1456005_a_at	Bcl2l11: BCL2-like 11 (apoptosis facilitator)	BB667581	-2.15	0.000459	-2.96	0.000356	*	-3.28	0.000679	*
1456028_x_at	Marcks: myristoylated alanine rich protein kinase C substrate	BB454540	-1.46	0.018107	-1.42	0.022319	*	-1.48	0.012817	*
1456037_x_at	Preb: prolactin regulatory element binding	BB225012	1.75	0.021050	1.17	0.190055		1.48	0.004764	*
1456054_a_at	Pum1: pumilio 1 (Drosophila)	BB314559	-1.41	0.010309	-1.29	0.029126		-1.26	0.072368
1456069_at	Dtna: dystrobrevin alpha	BM117918	-3.00	0.000897	-2.80	0.000738	*	-3.64	0.002077	*
1456081_a_at	Aacs: acetoacetyl-CoA synthetase	AI987654	2.07	0.016075	1.76	0.014321	*	2.08	0.026237	*
1456088_at	Xiap: X-linked inhibitor of apoptosis	BF134200	-1.55	0.016584	-1.27	0.229417		-1.54	0.000386	*
1456094_at	Usp36: ubiquitin specific peptidase 36	BG063007	1.52	0.019874	1.69	0.072464		2.05	0.001149	*
1456103_at	Pml: promyelocytic leukemia	BB667149	-1.39	0.013609	-1.55	0.005720	*	-1.39	0.011135	*
1456113_at	Tbc1d25: TBC1 domain family, member 25	BB217983	-1.58	0.028090	-1.61	0.026865	*	-1.48	0.040057
1456117_at	Rrp1b: ribosomal RNA processing 1 homolog B (S. cerevisiae)	AV228374	2.13	0.000907	2.52	0.000326	*	2.53	0.002834	*
1456174_x_at	Ndrg1: N-myc downstream regulated gene 1	AV309418	-1.38	0.004521	-1.07	0.391258		-1.03	0.663678
1456225_x_at	Trib3: tribbles homolog 3 (Drosophila)	BB508622	1.67	0.007499	1.71	0.004952	*	1.78	0.006127	*
1456331_at	9130023H24Rik: RIKEN cDNA 9130023H24 gene	BB040432	2.07	0.000726	1.48	0.020781		1.76	0.003348	*
1456378_s_at	Fbxl20: F-box and leucine-rich repeat protein 20	AV120094	-2.02	0.000020	-2.28	0.000008	*	-1.99	0.000013	*
1456393_at	2310002J21Rik: RIKEN cDNA 2310002J21 gene	AI642124	-2.18	0.003487	-1.64	0.012489	*	-2.52	0.004280	*
1456404_at	Adamts5 /// LOC100048332: a disintegrin-like and metallopeptidase (reprolysin type) with thrombospondin type 1 motif, 5 (aggrecanase-2) /// similar to a disintegrin-like and metalloprotease (reprolysin type) with thrombospondin type 1 motif, 5 (aggrecanase-2)	BB475194	-3.72	0.017834	-2.90	0.024708	*	-3.46	0.021838	*
1456482_at	Pik3r3: phosphatidylinositol 3 kinase, regulatory subunit, polypeptide 3 (p55)	AA414954	1.72	0.000109	2.06	0.000180	*	1.49	0.000497	*
1456492_at	9130404D08Rik: RIKEN cDNA 9130404D08 gene	BB279767	-1.41	0.004785	-1.27	0.042756		-1.44	0.006252	*
1456516_x_at	LOC640502 /// Uap1: similar to UDP-N-acetylhexosamine pyrophosphorylase /// UDP-N-acetylglucosamine pyrophosphorylase 1	BB113567	1.57	0.009473	1.82	0.001452	*	1.93	0.001220	*
1456530_x_at	Elovl1: elongation of very long chain fatty acids (FEN1/Elo2, SUR4/Elo3, yeast)-like 1	BB748075	1.74	0.002105	1.39	0.002938	*	1.68	0.000144	*
1456542_s_at	Qrsl1: glutaminyl-tRNA synthase (glutamine-hydrolyzing)-like 1	BB517855	1.93	0.000109	1.76	0.003404	*	1.72	0.003315	*
1456700_x_at	Marcks: myristoylated alanine rich protein kinase C substrate	BB100920	-1.70	0.024524	-1.34	0.099934		-1.80	0.018830	*
1456702_x_at	Mat2a: methionine adenosyltransferase II, alpha	BB488978	1.53	0.002579	1.57	0.001785	*	1.75	0.001239	*
1456728_x_at	Aco1: aconitase 1	BB504570	1.33	0.008219	1.19	0.005392		1.36	0.022329	*
1456738_s_at	Brp16: brain protein 16	BB556275	1.76	0.001103	1.48	0.004991	*	1.79	0.000117	*
1456746_a_at	Cd99l2: CD99 antigen-like 2	BB334959	-1.37	0.001655	-1.66	0.012789	*	-1.40	0.003501	*
1456790_at	Zfp800: zinc finger protein 800	BB139169	1.55	0.026032	2.38	0.001138	*	2.03	0.001052	*
1456858_at	Gpr149: G protein-coupled receptor 149	BB075339	-2.15	0.008033	-1.81	0.007759	*	-2.07	0.008409	*
1456865_x_at	Rrs1: RRS1 ribosome biogenesis regulator homolog (S. cerevisiae)	AV304745	2.46	0.000427	3.09	0.001320	*	3.29	0.002504	*
1456874_at	Flrt2: fibronectin leucine rich transmembrane protein 2	BB817332	-2.45	0.007145	-2.09	0.007798	*	-2.45	0.007885	*
1457055_at	Mm.85803.1	BG141990	1.34	0.004224	1.16	0.061612		1.25	0.014795
1457248_x_at	Hsd17b7: hydroxysteroid (17-beta) dehydrogenase 7	BB554029	3.33	0.011601	5.27	0.001565	*	3.93	0.004380	*
1457292_at	Taf1d: TATA box binding protein (Tbp)-associated factor, RNA polymerase I, D	BE996326	1.48	0.034520	1.61	0.043131	*	1.25	0.229621
1457424_at	Eya1: eyes absent 1 homolog (Drosophila)	BB760085	-1.53	0.023600	-1.15	0.323600		-1.45	0.044371
1457823_at	Cyr61: cysteine rich protein 61	BB533736	-1.89	0.007014	-1.07	0.706158		-1.35	0.056623
1457983_s_at	Rwdd4a: RWD domain containing 4A	AV310898	1.60	0.000518	2.14	0.004101	*	1.50	0.000693	*
1458374_at	C79407: expressed sequence C79407	BB540053	-1.78	0.004538	-1.33	0.116942		-1.68	0.006728	*
1458802_at	Hivep3: human immunodeficiency virus type I enhancer binding protein 3	BB164127	2.47	0.008767	3.16	0.005744	*	4.73	0.004282	*
1459476_s_at	Csrp2bp /// LOC100048645: cysteine and glycine-rich protein 2 binding protein /// similar to cysteine and glycine-rich protein 2 binding protein	C86984	1.46	0.003465	1.21	0.011007		1.33	0.001441	*
1459911_at	Cdr2l: cerebellar degeneration-related protein 2-like	AA285490	1.64	0.028379	1.60	0.051986		1.94	0.076677
1460209_at	Usp39: ubiquitin specific peptidase 39	BC026983	1.55	0.000266	1.50	0.000447	*	1.48	0.000499	*
1460234_at	Wdr81: WD repeat domain 81	NM_138950	-1.49	0.013259	-1.93	0.000437	*	-1.59	0.004913	*
1460260_s_at	Kpna1: karyopherin (importin) alpha 1	U20619	1.64	0.000195	2.12	0.000049	*	1.69	0.000162	*
1460323_at	Tars: threonyl-tRNA synthetase	AK010256	1.39	0.002929	2.07	0.000070	*	1.61	0.080634
1460335_at	Lysmd3: LysM, putative peptidoglycan-binding, domain containing 3	BB667084	-1.41	0.005461	1.03	0.673543		-1.28	0.012258
1460367_at	Hbp1: high mobility group box transcription factor 1	BC026853	-7.71	0.000714	-6.96	0.000955	*	-8.21	0.000783	*
1460447_at	Pus7l: pseudouridylate synthase 7 homolog (S. cerevisiae)-like	AK019372	1.84	0.002380	1.81	0.001028	*	1.61	0.009457
1460500_at	5033421C21Rik: RIKEN cDNA 5033421C21 gene	AK017182	-1.56	0.039094	-3.88	0.002083	*	-2.04	0.027687	*
1460510_a_at	Coq10b: coenzyme Q10 homolog B (S. cerevisiae)	AK006551	1.68	0.005682	1.87	0.002368	*	1.74	0.000517	*
1460575_at	Eif2a: eukaryotic translation initiation factor 2a	BB667209	-1.49	0.015379	-1.19	0.133050		-1.43	0.023927	*
1460577_at	Mm.73671.1	BQ031479	-2.39	0.004120	-1.52	0.024610	*	-2.15	0.004548	*
1460672_at	2410002F23Rik: RIKEN cDNA 2410002F23 gene	BC016099	1.60	0.016638	1.31	0.058541		1.43	0.036093
1460717_at	Tspyl1: testis-specific protein, Y-encoded-like 1	AF042180	-1.85	0.031196	-1.94	0.025267	*	-2.24	0.018418	*
1460728_s_at	Ing4: inhibitor of growth family, member 4	BB042583	-1.84	0.000346	-2.11	0.000022	*	-1.95	0.000828	*
1460732_a_at	Ppl: periplakin	AF126834	1.78	0.004627	1.68	0.008512	*	2.09	0.037200	*
Fold changes are expressed in comparison to the control (unstimulated cells)
Cut-offs for fold change and p-value are 1.2 and 0.05 respectively
* Also regulated by IGF-I or IGF-II
