# Supplementary material for: IGF-I, IGF-II, and Insulin Stimulate Different Gene Expression Responses through Binding to the IGF-I Receptor
Source: Front Endocrinol (Lausanne). 2013 Aug 9;4:98. doi: 10.3389/fendo.2013.00098 (PMC3738877; doi:10.3389/fendo.2013.00098)
Supplement: Supplementary Table S5 — Transcripts selectively regulated by IGF-I. [file 48044_Versteyhe_DataSheet5.XLS]

## Sheet: only IGFI
Supplementary Table 5
Transcripts selectively regulated by IGF-I
Probe set (Affymetrix)	Transcript	Accession nr.	fold change IGF-I	p-value IGF-I	fold change insulin	p-value insulin	fold change IGF-II	p-value IGF-II
1415691_at	Dlg1 /// LOC100047603: discs, large homolog 1 (Drosophila) /// similar to Discs, large homolog 1 (Drosophila)	BQ176806	1.43	0.001114	-1.10	0.236498	-1.00	0.996237
1415723_at	Eif5: eukaryotic translation initiation factor 5	BQ176989	1.54	0.000187	-1.01	0.868426	1.13	0.165613
1416153_at	Srp54a /// Srp54b /// Srp54c: signal recognition particle 54a /// signal recognition particle 54b /// signal recognition particle 54C	NM_011899	1.55	0.003558	1.07	0.520234	1.09	0.384255
1416215_at	Gosr1: golgi SNAP receptor complex member 1	NM_016810	1.44	0.001184	1.03	0.731863	1.08	0.248982
1416793_at	Atl2: atlastin GTPase 2	NM_019717	1.40	0.000165	-1.06	0.421954	1.06	0.428796
1416813_at	Tia1: cytotoxic granule-associated RNA binding protein 1	BG518542	1.46	0.010583	-1.04	0.674613	-1.01	0.931444
1417086_at	Pafah1b1: platelet-activating factor acetylhydrolase, isoform 1b, beta1 subunit	BE688382	1.69	0.005799	1.09	0.536745	1.15	0.264638
1417182_at	Dnaja2: DnaJ (Hsp40) homolog, subfamily A, member 2	C77509	1.67	0.000129	1.18	0.190429	1.26	0.005971
1418226_at	Orc2l: origin recognition complex, subunit 2-like (S. cerevisiae)	BB830976	1.77	0.000088	1.29	0.027232	1.23	0.030468
1418330_at	Ctcf: CCCTC-binding factor	BB836888	1.53	0.026056	1.02	0.640920	1.08	0.085098
1418775_at	AI837181: expressed sequence AI837181	NM_134149	-1.86	0.007512	-1.21	0.129290	-1.31	0.063296
1419671_a_at	Il17rc: interleukin 17 receptor C	NM_134159	-1.80	0.006468	-1.12	0.382851	-1.26	0.070445
1419741_at	Supt16h: suppressor of Ty 16 homolog (S. cerevisiae)	AW536705	1.52	0.002900	1.09	0.378302	1.06	0.616300
1420477_at	Nap1l1: nucleosome assembly protein 1-like 1	BG064031	1.51	0.000989	1.11	0.230265	1.10	0.321047
1420495_a_at	Vps26a: vacuolar protein sorting 26 homolog A (yeast)	NM_133672	1.43	0.002600	1.01	0.928087	1.05	0.600100
1420612_s_at	Ptp4a2: protein tyrosine phosphatase 4a2	BE134116	1.37	0.003009	-1.06	0.567465	1.00	0.965303
1423073_at	Cmpk1: cytidine monophosphate (UMP-CMP) kinase 1	BI157572	1.43	0.005817	-1.02	0.720911	1.02	0.621847
1423129_at	Shoc2: soc-2 (suppressor of clear) homolog (C. elegans)	BQ032685	1.51	0.000692	-1.11	0.260312	1.03	0.746799
1423322_at	Lin7c: lin-7 homolog C (C. elegans)	BQ176612	1.68	0.000844	1.00	0.958543	1.11	0.424834
1423452_at	Stk17b: serine/threonine kinase 17b (apoptosis-inducing)	AV173139	1.64	0.000103	1.01	0.916382	1.08	0.312272
1423533_a_at	Rhot1: ras homolog gene family, member T1	AV336273	1.46	0.000176	1.13	0.047997	1.09	0.179388
1423675_at	Usp1: ubiquitin specific peptdiase 1	BC018179	1.55	0.008911	1.01	0.922005	1.00	0.957175
1423991_at	Nop14: NOP14 nucleolar protein homolog (yeast)	BC024998	1.75	0.001692	1.17	0.103938	1.23	0.032528
1424274_at	Uso1: USO1 homolog, vesicle docking protein (yeast)	BC016069	1.77	0.002483	1.14	0.080056	1.28	0.038441
1424421_at	Flad1: RFad1, flavin adenine dinucleotide synthetase, homolog (yeast)	BC006806	-1.59	0.004350	-1.00	0.984413	-1.17	0.093294
1426246_at	Pros1: protein S (alpha)	Z25469	1.44	0.000322	1.08	0.180347	1.09	0.180283
1426349_s_at	Tmpo: thymopoietin	AA153892	1.30	0.003398	-1.14	0.092272	-1.11	0.268469
1426803_at	Rbm26: RNA binding motif protein 26	BM120471	1.71	0.031929	1.03	0.854191	-1.00	0.993627
1426841_at	Ythdf3: YTH domain family 3	BB183208	1.68	0.014072	1.03	0.747623	1.14	0.212762
1426999_at	Zc3h14: zinc finger CCCH type containing 14	BM198642	1.35	0.001999	-1.06	0.339476	-1.03	0.414756
1427061_at	Rbbp8: retinoblastoma binding protein 8	BB167067	1.56	0.000050	-1.00	0.962087	1.06	0.366037
1427876_at	Zc3h15: zinc finger CCCH-type containing 15	BB703070	1.65	0.000917	1.18	0.088979	1.27	0.013703
1427923_at	Zmpste24: zinc metallopeptidase, STE24 homolog (S. cerevisiae)	BM233793	1.52	0.005861	1.04	0.632440	1.09	0.210805
1427985_at	Spin4: spindlin family, member 4	BC027796	2.17	0.001115	1.19	0.465334	1.42	0.045210
1428280_at	Fip1l1: FIP1 like 1 (S. cerevisiae)	BM199874	1.59	0.022198	1.07	0.536905	1.13	0.005499
1428529_at	2810026P18Rik: RIKEN cDNA 2810026P18 gene	AK012825	1.57	0.016748	-1.06	0.717710	-1.05	0.760901
1428945_at	Uba6: ubiquitin-like modifier activating enzyme 6	BB417360	1.73	0.001773	1.15	0.253522	1.25	0.034154
1428968_at	Cep57: centrosomal protein 57	AW457682	1.58	0.006762	1.06	0.465673	-1.14	0.029575
1428970_at	Nat13: N-acetyltransferase 13	AV113878	1.82	0.000018	1.27	0.076984	1.33	0.043038
1429690_at	1300003B13Rik: RIKEN cDNA 1300003B13 gene	AK004870	1.56	0.012148	1.06	0.749306	1.00	0.978429
1430133_at	Tbc1d8b: TBC1 domain family, member 8B	AK014817	1.45	0.011708	-1.07	0.582558	1.02	0.812980
1433101_at	9030419F21Rik: RIKEN cDNA 9030419F21 gene	AK018519	-1.70	0.026402	1.02	0.913140	-1.25	0.151753
1433542_at	Inpp5f: inositol polyphosphate-5-phosphatase F	BB085335	1.47	0.003457	-1.01	0.941421	1.05	0.608910
1434608_at	Ddx52: DEAD (Asp-Glu-Ala-Asp) box polypeptide 52	BB132474	1.71	0.001952	1.01	0.941480	1.25	0.044599
1434721_at	Ankle2: ankyrin repeat and LEM domain containing 2	AV378849	1.50	0.009946	-1.01	0.910470	1.11	0.355034
1434835_at	Wapal: wings apart-like homolog (Drosophila)	BM230523	1.59	0.006908	-1.26	0.097755	1.10	0.159675
1434995_s_at	Dedd: death effector domain-containing	BE199280	-1.46	0.047972	1.02	0.884813	-1.10	0.427289
1435170_at	Tsr2: TSR2, 20S rRNA accumulation, homolog (S. cerevisiae)	BQ177187	1.89	0.021023	1.17	0.346131	1.17	0.324847
1435281_at	Cpt1c: carnitine palmitoyltransferase 1c	BE956581	-1.46	0.022762	1.02	0.856263	-1.08	0.426639
1435384_at	Ube2n: ubiquitin-conjugating enzyme E2N	BE980685	1.79	0.000704	1.07	0.577242	1.14	0.371908
1435549_at	Trpm4: transient receptor potential cation channel, subfamily M, member 4	BI685685	-1.59	0.007237	-1.03	0.749400	-1.12	0.242452
1436161_at	Pds5b: PDS5, regulator of cohesion maintenance, homolog B (S. cerevisiae)	BB442341	1.49	0.004278	-1.06	0.691321	1.04	0.733431
1436313_at	Scyl2: SCY1-like 2 (S. cerevisiae)	BM249802	1.91	0.003117	1.25	0.105187	1.33	0.065604
1436705_at	Mmgt1: membrane magnesium transporter 1	BB262218	1.89	0.000040	1.36	0.032338	1.35	0.041289
1436817_at	Exoc5: exocyst complex component 5	AV025913	1.70	0.003981	1.06	0.735343	1.17	0.261296
1436841_at	B230380D07Rik: RIKEN cDNA B230380D07 gene	AV229336	1.84	0.040661	1.03	0.821980	1.03	0.821098
1437021_at	Arl13b: ADP-ribosylation factor-like 13B	AV225959	1.59	0.000559	-1.12	0.318214	1.05	0.583272
1437043_a_at	Fam125a: family with sequence similarity 125, member A	AV012400	-1.48	0.039199	1.09	0.532678	-1.05	0.726998
1437071_at	Eif1ay: eukaryotic translation initiation factor 1A, Y-linked	BB471576	1.55	0.024542	-1.07	0.706472	1.07	0.651497
1437079_at	Slc18a2: solute carrier family 18 (vesicular monoamine), member 2	AV334638	2.71	0.002010	1.06	0.842288	1.31	0.174345
1437359_at	Rnps1: ribonucleic acid binding protein S1	BI793607	-1.55	0.017189	-1.00	0.968271	-1.11	0.337848
1437382_at	Acvr2a: activin receptor IIA	BG066107	1.71	0.005407	-1.03	0.825665	1.13	0.291063
1437550_at	Dhx36: DEAH (Asp-Glu-Ala-His) box polypeptide 36	BB757452	1.46	0.001866	-1.04	0.719460	-1.10	0.457962
1438307_at	Mm.138561.1	AV317732	1.54	0.008071	-1.02	0.876579	1.07	0.458585
1439406_x_at	Fars2: phenylalanine-tRNA synthetase 2 (mitochondrial)	BB530332	-1.56	0.015768	1.08	0.591861	-1.12	0.326936
1439510_at	Sgol1: shugoshin-like 1 (S. pombe)	BB410537	1.56	0.000354	-1.29	0.085028	-1.15	0.158889
1440222_at	Mm.44035.1	BB530180	-1.87	0.004195	1.09	0.521397	-1.33	0.037566
1440272_at	Mm.33045.1	BB232473	1.58	0.001142	1.05	0.599336	1.19	0.092805
1441840_x_at	Sbno2: Strawberry notch homolog 2 (Drosophila), mRNA (cDNA clone IMAGE:3376209)	BB533975	-2.24	0.002180	-1.05	0.659568	1.14	0.193419
1444785_at	Mm.37220.1	AI503808	-1.72	0.011949	-1.01	0.928773	-1.03	0.724000
1447999_x_at	100039163 /// 100039840 /// 100040053 /// 100040109 /// 100041325 /// 435480 /// EG622075 /// EG622432 /// ENSMUSG00000070025 /// ENSMUSG00000070490 /// ENSMUSG00000072451 /// Gapdh /// LOC100042025 /// LOC100047352 /// OTTMUSG00000005227 /// OTTMUSG00000009544: predicted gene, 100039163 /// predicted gene, 100039840 /// predicted gene, 100040053 /// predicted gene, 100040109 /// predicted gene, …	AI840508	-1.53	0.005202	1.03	0.765380	-1.02	0.817573
1448174_at	Cul1: cullin 1	AF176910	1.45	0.009879	1.03	0.653557	1.02	0.604473
1448210_at	Rab1: RAB1, member RAS oncogene family	AW108405	1.65	0.000205	1.14	0.106840	1.19	0.040831
1448487_at	Lrrfip1: leucine rich repeat (in FLII) interacting protein 1	NM_008515	1.60	0.002779	1.08	0.522034	1.12	0.382746
1448578_at	Pafah1b1: platelet-activating factor acetylhydrolase, isoform 1b, beta1 subunit	BE688382	1.66	0.001433	1.03	0.828545	1.16	0.293964
1448684_at	Ppp1r2: protein phosphatase 1, regulatory (inhibitor) subunit 2	NM_025800	1.38	0.003366	1.03	0.692282	-1.02	0.551258
1449733_s_at	Siah1a: seven in absentia 1A	AA982064	1.66	0.006169	-1.00	0.976524	1.08	0.540034
1450386_at	Kpna3: karyopherin (importin) alpha 3	BM213828	1.53	0.006954	1.03	0.754633	1.08	0.456350
1450388_s_at	Twsg1: twisted gastrulation homolog 1 (Drosophila)	BC004850	1.54	0.003421	-1.09	0.259373	1.01	0.900469
1450891_at	Srp19: signal recognition particle 19	W08076	1.48	0.009944	1.05	0.613611	-1.04	0.736459
1450997_at	Stk17b: serine/threonine kinase 17b (apoptosis-inducing)	AV173139	2.04	0.003338	1.11	0.472833	1.37	0.044291
1451237_s_at	Rbm7: RNA binding motif protein 7	AF458961	1.48	0.000796	1.03	0.776813	1.12	0.106109
1451284_at	Yipf3: Yip1 domain family, member 3	BC019384	-1.64	0.026951	-1.06	0.653811	-1.17	0.264855
1451803_a_at	Vegfb: vascular endothelial growth factor B	U48800	-1.48	0.006590	-1.06	0.522383	-1.08	0.382413
1452276_at	Smarcad1: SWI/SNF-related, matrix-associated actin-dependent regulator of chromatin, subfamily a, containing DEAD/H box 1	BG065193	1.41	0.004582	-1.12	0.421900	-1.04	0.748564
1452676_a_at	LOC100044383 /// Pnpt1: similar to polynucleotide phosphorylase-like protein /// polyribonucleotide nucleotidyltransferase 1	BB777815	1.67	0.000248	-1.06	0.658792	1.16	0.248474
1452997_at	6820431F20Rik: RIKEN cDNA 6820431F20 gene	BE692399	1.85	0.009694	1.09	0.635574	1.19	0.185636
1453106_a_at	Rnmt: RNA (guanine-7-) methyltransferase	AK015403	1.40	0.032917	-1.19	0.005879	-1.07	0.434604
1453416_at	Gas2l3: growth arrest-specific 2 like 3	BE199211	2.05	0.004200	1.27	0.206481	1.34	0.037227
1454036_a_at	Usp15: ubiquitin specific peptidase 15	AK014891	1.57	0.028362	-1.06	0.547174	1.04	0.686984
1454745_at	Arhgap29: Rho GTPase activating protein 29	BG074320	1.31	0.001292	-1.15	0.115367	-1.08	0.308519
1454916_s_at	Arfip1: ADP-ribosylation factor interacting protein 1	AV087417	1.59	0.000091	1.02	0.711193	1.16	0.033388
1454917_at	Alg10b: asparagine-linked glycosylation 10 homolog B (yeast, alpha-1,2-glucosyltransferase)	BB795206	1.63	0.007541	1.03	0.872997	1.03	0.846326
1455206_at	Mm.24436.1	BQ175276	1.51	0.014053	-1.04	0.828639	1.03	0.780988
1455248_at	Ccdc127: coiled-coil domain containing 127	AW542786	1.71	0.000473	1.16	0.232143	1.12	0.150795
1455441_at	Map3k7: mitogen-activated protein kinase kinase kinase 7	AW547374	1.77	0.003661	1.09	0.420956	1.27	0.017224
1455458_x_at	Gmppa: GDP-mannose pyrophosphorylase A	AU044197	-1.39	0.030343	1.09	0.400189	-1.04	0.653467
1455585_at	Rnf168: ring finger protein 168	BB275228	1.44	0.000176	1.04	0.560312	1.04	0.736498
1456547_at	Mm.178349.1	BM119402	-2.02	0.026517	1.20	0.330680	1.21	0.190190
1459793_s_at	Lyrm5: LYR motif containing 5 (Lyrm5), mRNA	AV301944	1.72	0.009359	1.09	0.591345	1.19	0.049045
1460179_at	Dnaja1: DnaJ (Hsp40) homolog, subfamily A, member 1	BF141076	1.75	0.000232	1.21	0.078429	1.27	0.017255
1460445_at	Sfrs2ip: splicing factor, arginine/serine-rich 2, interacting protein	AK012092	1.63	0.000533	1.03	0.726482	1.18	0.161624
1460573_at	AI848100: expressed sequence AI848100	BM240684	1.51	0.000521	1.03	0.732990	1.06	0.417567
Fold changes are expressed in comparison to the control (unstimulated cells)
Cut-offs for fold change and p-value are 1.2 and 0.05 respectively
