# Supplementary material for: IGF-I, IGF-II, and Insulin Stimulate Different Gene Expression Responses through Binding to the IGF-I Receptor
Source: Front Endocrinol (Lausanne). 2013 Aug 9;4:98. doi: 10.3389/fendo.2013.00098 (PMC3738877; doi:10.3389/fendo.2013.00098)
Supplement: Supplementary Table S6 — Transcripts selectively regulated by IGF-II. [file 48044_Versteyhe_DataSheet6.XLS]

## Sheet: only IGFII
Supplementary Table 6
Transcripts selectively regulated by IGF-II
Probe set (Affymetrix)	Transcript	Accession nr.	fold change IGF-II	p-value IGF-II	fold change insulin	p-value insulin	fold change IGF-I	p-value IGF-I
1417409_at	Jun: Jun oncogene	NM_010591	1.72	0.002886	-1.20	0.010214	1.27	0.008475
1418932_at	LOC100046232 /// Nfil3: similar to NFIL3/E4BP4 transcription factor /// nuclear factor, interleukin 3, regulated	AY061760	1.55	0.007144	1.11	0.470062	1.05	0.688653
1433465_a_at	AI467606: expressed sequence AI467606	BB234337	1.99	0.004292	1.00	0.991555	1.24	0.030674
1434388_at	Mobkl2a: MOB1, Mps One Binder kinase activator-like 2A (yeast)	BB023868	1.50	0.006665	1.03	0.828849	1.10	0.377865
1436512_at	Arl4c /// LOC632433: ADP-ribosylation factor-like 4C /// similar to ADP-ribosylation factor-like protein 7	BI964400	1.75	0.005263	1.02	0.713341	1.28	0.003065
1437247_at	Fosl2 /// LOC634417: fos-like antigen 2 /// similar to fos-like antigen 2	BM245170	1.78	0.007075	-1.02	0.814265	1.25	0.010184
1445452_at	Traf1: Tnf receptor-associated factor 1 (Traf1), mRNA	BB218245	1.77	0.022057	1.02	0.923281	1.08	0.739911
1448706_at	Ttrap: Traf and Tnf receptor associated protein	NM_019551	-1.68	0.000103	-1.25	0.009442	-1.12	0.332632
Fold changes are expressed in comparison to the control (unstimulated cells)
Cut-offs for fold change and p-value are 1.2 and 0.05 respectively
