# Supplementary material for: IGF-I, IGF-II, and Insulin Stimulate Different Gene Expression Responses through Binding to the IGF-I Receptor
Source: Front Endocrinol (Lausanne). 2013 Aug 9;4:98. doi: 10.3389/fendo.2013.00098 (PMC3738877; doi:10.3389/fendo.2013.00098)
Supplement: Supplementary Table S7 — Transcripts selectively regulated by insulin. [file 48044_Versteyhe_DataSheet7.XLS]

## Sheet: only insulin
Supplementary Table 7
Transcripts selectively regulated by insulin
Probe set (Affymetrix)	Transcript	Accession nr.	fold change insulin	p-value insulin	fold change IGF-I	p-value IGF-I	fold change IGF-II	p-value IGF-II
1420991_at	Ankrd1: ankyrin repeat domain 1 (cardiac muscle)	AK009959	-1.35	0.019578	1.39	0.026300	1.08	0.531690
1433508_at	Klf6: Kruppel-like factor 6	AV025472	-1.59	0.011606	1.31	0.088053	1.23	0.007092
1433751_at	Slc39a10: solute carrier family 39 (zinc transporter), member 10	BM250411	-2.01	0.001528	-1.02	0.832958	-1.28	0.034763
1444326_at	Mm.168098.1	BB414484	1.55	0.030559	-1.53	0.023160	1.01	0.962531
1447448_s_at	Klf6: Kruppel-like factor 6	C86813	-2.35	0.009036	1.15	0.314958	1.11	0.370810
1451021_a_at	Klf5: Kruppel-like factor 5	BI465857	-1.46	0.002242	-1.04	0.432048	1.10	0.217762
Fold changes are expressed in comparison to the control (unstimulated cells)
Cut-offs for fold change and p-value are 1.2 and 0.05 respectively
